# Supplementary material for: Context-aware deconvolution of cell–cell communication with Tensor-cell2cell
Source: Nat Commun. 2022 Jun 27;13:3665. doi: 10.1038/s41467-022-31369-2 (PMC9237099; doi:10.1038/s41467-022-31369-2)
Supplement: Supplementary file 4 — Source Data [file 41467_2022_31369_MOESM4_ESM.xlsx]

## Sheet: Fig 2
Figure 2f					Figure 2g.						Figure 2g.						Figure 2g.						Figure 2g.
	Score	Assigned Pattern	Context			Factor 1	Factor 2	Factor 3	Factor 4			Factor 1	Factor 2	Factor 3	Factor 4			Factor 1	Factor 2	Factor 3	Factor 4			Factor 1	Factor 2	Factor 3	Factor 4
0	0.250062	2	0		Context-1	0.187988	0.138745	0.988161	0.48866		Sender-1	1	0.000197361	1.36564e-11	0.999999		Receiver-1	3.36496e-11	0.999999	2.10187e-10	0.999999		LR-1	6.63119e-05	0.100817	5.08088e-05	0.000117921
1	0.246174	2	0		Context-2	0.282107	0.138948	0.151646	0.444671		Sender-2	0.000623626	0.000763796	1	0.000961613		Receiver-2	0.000625684	0.000772849	1	0.000944425		LR-2	4.57917e-13	3.92919e-05	0.0991629	0.0990052
2	0.246807	2	0		Context-3	0.372611	0.138532	0.0230186	0.399635		Sender-3	0.000615819	1	0.000587821	0.00081422		Receiver-3	1	0.000808261	0.000597309	0.00107298		LR-3	3.05622e-14	4.04319e-05	0.0998333	0.0990015
3	0.250352	2	0		Context-4	0.282386	0.13859	0.00349655	0.355873														LR-4	0.0998578	7.51453e-05	1.53768e-05	0.000117988
4	0.252479	2	0		Context-5	0.188051	0.346895	0.00053181	0.311382														LR-5	1.83575e-11	3.69222e-07	0.0984103	0.0987577
5	0.24978	2	0		Context-6	0.282695	0.550533	8.17798e-05	0.266823														LR-6	2.2963e-13	6.60344e-05	0.0994826	0.0992541
6	0.250995	2	0		Context-7	0.372451	0.549861	1.31277e-05	0.222704														LR-7	9.16736e-05	0.101386	1.84857e-05	7.46134e-05
7	0.250583	2	0		Context-8	0.282011	0.346818	2.71132e-06	0.178045														LR-8	0.100191	6.99732e-05	1.95317e-05	8.56682e-05
8	0.250767	2	0		Context-9	0.187865	0.138728	1.2031e-06	0.133414														LR-9	0.0997462	0.000107904	6.56424e-05	6.55397e-05
9	0.247241	2	0		Context-10	0.281844	0.138609	1.04458e-06	0.0888929														LR-10	6.70441e-05	0.101187	0.000100494	6.7593e-05
10	0.246286	2	0		Context-11	0.372747	0.138786	1.11994e-06	0.0444359														LR-11	3.00464e-11	3.22038e-05	0.0988961	0.0989251
11	0.255797	2	0		Context-12	0.281596	0.138829	1.14043e-06	0.000504995														LR-12	0.0996433	6.33905e-05	3.01053e-05	0.000106527
12	0.250119	2	0																				LR-13	4.46805e-05	0.101235	2.55977e-05	6.10886e-05
13	0.247368	2	0																				LR-14	0.0995622	6.55473e-05	5.34969e-05	7.90032e-05
14	0.24719	2	0																				LR-15	1.68152e-13	1.06749e-06	0.0996242	0.0993792
15	0.248095	2	0																				LR-16	3.63603e-12	7.10521e-05	0.0998254	0.0985343
16	0.248566	2	0																				LR-17	4.98717e-05	0.101009	0.0001487	0.000116159
17	0.248603	2	0																				LR-18	4.54371e-12	1.78142e-06	0.0988772	0.0986
18	0.255233	2	0																				LR-19	0.100149	7.91258e-05	3.55914e-05	9.41041e-05
19	0.248342	2	0																				LR-20	1.39779e-10	8.65321e-06	0.0994789	0.0990959
20	0.251651	2	0																				LR-21	2.45239e-13	6.36056e-06	0.0988865	0.0989326
21	0.249426	2	0																				LR-22	0.0996419	9.17403e-05	5.1529e-05	0.000102258
22	0.245131	2	0																				LR-23	6.25629e-13	9.22173e-06	0.098761	0.0991866
23	0.251874	2	0																				LR-24	9.35376e-05	0.100443	3.31851e-05	6.20257e-05
24	0.250063	2	0																				LR-25	2.50447e-12	7.15119e-06	0.0988354	0.0992173
25	0.252544	2	0																				LR-26	0.100166	7.03939e-05	4.25521e-05	9.34552e-05
26	0.249833	2	0																				LR-27	6.06441e-05	0.101345	2.2773e-05	5.39872e-05
27	0.253502	2	0																				LR-28	6.68634e-11	2.18536e-05	0.0996487	0.098752
28	0.25022	2	0																				LR-29	4.3714e-05	0.100926	1.80891e-05	8.49007e-05
29	0.251347	2	0																				LR-30	0.100152	8.09721e-05	5.23403e-05	8.28667e-05
30	0.253693	2	0																				LR-31	0.100307	4.2785e-05	8.96503e-05	9.53201e-05
31	0.254032	2	0																				LR-32	2.3984e-12	3.51455e-05	0.0996544	0.0986344
32	0.250614	2	0																				LR-33	5.40635e-05	0.101211	4.84261e-05	4.15229e-05
33	0.246566	2	0																				LR-34	7.1465e-14	2.56288e-05	0.0985837	0.0988886
34	0.250734	2	0																				LR-35	0.100073	9.16285e-05	5.69331e-05	0.000109446
35	0.25033	2	0																				LR-36	5.14205e-11	2.0496e-05	0.0978444	0.0990146
36	0.247404	2	0																				LR-37	9.21636e-13	2.82855e-05	0.0982663	0.0989305
37	0.256469	2	0																				LR-38	1.49905e-13	3.01726e-05	0.0998485	0.0985324
38	0.247705	2	0																				LR-39	0.0996552	9.67956e-05	5.84826e-05	0.000142606
39	0.249919	2	0																				LR-40	6.79591e-05	0.101047	4.5416e-05	8.70218e-05
40	0.249904	2	0																				LR-41	0.100223	0.000108467	4.26681e-05	8.00909e-05
41	0.243484	2	0																				LR-42	2.801e-11	5.28493e-05	0.0980611	0.0990061
42	0.250314	2	0																				LR-43	6.36003e-05	0.101076	6.80664e-05	8.74803e-05
43	0.250847	2	0																				LR-44	1.99624e-12	2.79981e-05	0.0997949	0.0988444
44	0.249987	2	0																				LR-45	6.92139e-05	0.101078	5.14724e-05	7.02003e-05
45	0.254668	2	0																				LR-46	3.8589e-13	3.99428e-06	0.0989842	0.0992856
46	0.24958	2	0																				LR-47	1.04191e-12	2.09442e-05	0.0993678	0.099573
47	0.253738	2	0																				LR-48	0.099787	7.26799e-05	3.23128e-05	9.82979e-05
48	0.254898	2	0																				LR-49	5.61387e-05	0.100945	6.14616e-05	7.41132e-05
49	0.253765	2	0																				LR-50	7.00848e-13	4.74023e-05	0.0991066	0.0993728
50	0.250976	2	0																				LR-51	6.15545e-05	0.100772	4.66391e-05	4.55136e-05
51	0.245835	2	0																				LR-52	6.84667e-05	0.100719	4.12546e-05	5.5513e-05
52	0.245098	2	0																				LR-53	0.0995943	5.22143e-05	8.13971e-05	8.94524e-05
53	0.248874	2	0																				LR-54	2.24807e-12	6.4546e-05	0.0966987	0.0987933
54	0.254379	2	0																				LR-55	0.100184	8.11349e-05	4.73616e-05	0.000101447
55	0.25069	2	0																				LR-56	7.49218e-05	0.101162	0.000110386	4.14579e-05
56	0.249998	2	0																				LR-57	8.81511e-05	0.101009	0.000139641	5.88323e-05
57	0.246302	2	0																				LR-58	5.43776e-05	0.100714	2.51671e-05	5.35313e-05
58	0.251165	2	0																				LR-59	0.0998347	8.90197e-05	1.56064e-05	0.000124032
59	0.253592	2	0																				LR-60	6.9683e-05	0.100567	8.46583e-05	8.79715e-05
60	0.246433	2	0																				LR-61	3.8541e-11	2.03804e-06	0.0996226	0.0984251
61	0.252702	2	0																				LR-62	0.0999469	9.4718e-05	2.55191e-05	8.81942e-05
62	0.248913	2	0																				LR-63	0.0999802	5.05653e-05	8.46755e-05	0.000127719
63	0.251232	2	0																				LR-64	1.97686e-12	1.53799e-06	0.0981738	0.0981788
64	0.24996	2	0																				LR-65	6.91603e-05	0.101322	9.50429e-06	7.2379e-05
65	0.248346	2	0																				LR-66	0.10016	7.16851e-05	0.00012354	8.58772e-05
66	0.251632	2	0																				LR-67	0.0996087	8.00403e-05	0.000180881	0.000106785
67	0.25431	2	0																				LR-68	1.03315e-13	2.78796e-05	0.0990314	0.0990158
68	0.248367	2	0																				LR-69	4.57077e-05	0.101519	6.3641e-06	7.53683e-05
69	0.24957	2	0																				LR-70	7.22542e-05	0.100368	0.00011102	7.36048e-05
70	0.24871	2	0																				LR-71	0.100003	7.17119e-05	1.47896e-05	0.000124131
71	0.254774	2	0																				LR-72	7.32958e-05	0.100952	1.13017e-05	5.17969e-05
72	0.24789	2	0																				LR-73	5.48121e-14	2.61717e-06	0.0996907	0.0986623
73	0.252343	2	0																				LR-74	0.0997384	0.000116275	0.000100861	0.000108123
74	0.256162	2	0																				LR-75	0.100265	9.59887e-05	4.69026e-05	0.000114987
75	0.249967	2	0																				LR-76	2.13219e-13	1.32005e-05	0.09945	0.0983858
76	0.251753	2	0																				LR-77	5.3907e-14	9.25251e-06	0.099214	0.0986028
77	0.249812	2	0																				LR-78	0.100262	8.29001e-05	1.72915e-05	0.000110698
78	0.245828	2	0																				LR-79	5.51092e-05	0.101054	2.88022e-05	6.44335e-05
79	0.246998	2	0																				LR-80	5.4766e-13	4.26147e-05	0.0998624	0.0990616
80	0.250867	2	0																				LR-81	5.02899e-05	0.101457	9.73615e-05	9.65441e-05
81	0.247927	2	0																				LR-82	4.45767e-14	3.58254e-06	0.0990887	0.0991968
82	0.25288	2	0																				LR-83	1.64336e-10	3.19704e-05	0.0977172	0.0990129
83	0.246264	2	0																				LR-84	5.22973e-05	0.101377	9.90598e-06	9.52795e-05
84	0.246666	2	0																				LR-85	6.00753e-05	0.100438	0.000127172	7.76769e-05
85	0.247901	2	0																				LR-86	0.100318	9.03519e-05	2.46133e-05	0.000122158
86	0.253418	2	0																				LR-87	0.10016	8.59615e-05	8.97466e-06	7.77839e-05
87	0.248531	2	0																				LR-88	0.100226	5.01865e-05	1.78939e-05	0.000114887
88	0.251623	2	0																				LR-89	0.100057	0.000109489	1.4532e-05	0.00012885
89	0.247792	2	0																				LR-90	0.100364	6.3505e-05	2.16312e-05	0.000130929
90	0.246871	2	0																				LR-91	1.36588e-15	3.9279e-06	0.0995146	0.0991456
91	0.248312	2	0																				LR-92	7.8284e-05	0.100616	0.000104235	5.22286e-05
92	0.250825	2	0																				LR-93	2.86605e-11	2.50346e-05	0.099808	0.0989521
93	0.245741	2	0																				LR-94	1.81839e-11	5.99803e-06	0.0973761	0.100012
94	0.247285	2	0																				LR-95	5.80899e-12	1.33517e-06	0.0992638	0.0988146
95	0.24674	2	0																				LR-96	0.100381	6.13445e-05	1.49643e-05	0.000109277
96	0.251852	2	0																				LR-97	1.30461e-11	6.54887e-06	0.0978407	0.0989562
97	0.250564	2	0																				LR-98	0.100282	0.000124835	6.97771e-05	7.53772e-05
98	0.494637	1	0																				LR-99	4.77275e-13	2.56255e-05	0.0986312	0.0986078
99	0.500698	1	0																				LR-100	1.73477e-12	1.61644e-05	0.0997449	0.0987833
100	0.501084	1	0																				LR-101	6.32219e-05	0.10082	5.43328e-05	7.54536e-05
101	0.501251	1	0																				LR-102	8.87702e-05	0.101766	0.000104187	8.4207e-05
102	0.501791	1	0																				LR-103	0.0998402	9.33914e-05	0.000175982	8.49504e-05
103	0.505994	1	0																				LR-104	0.0999547	0.000132439	9.60857e-05	0.000113259
104	0.512125	1	0																				LR-105	6.58595e-05	0.101092	4.30595e-05	0.000114122
105	0.497955	1	0																				LR-106	0.0999175	7.04206e-05	3.77861e-05	0.000112891
106	0.499314	1	0																				LR-107	4.03919e-05	0.100789	2.54603e-05	7.05348e-05
107	0.50053	1	0																				LR-108	0.0995205	0.000105107	4.14035e-05	9.30067e-05
108	0.507077	1	0																				LR-109	0.100366	6.40275e-05	7.96531e-05	0.000100402
109	0.504382	1	0																				LR-110	0.100014	5.83287e-05	7.38946e-05	0.000109401
110	0.500118	1	0																				LR-111	1.21909e-09	1.93866e-05	0.0980966	0.098647
111	0.495554	1	0																				LR-112	4.90908e-05	0.100884	0.000111172	0.000104977
112	0.496572	1	0																				LR-113	4.97559e-05	0.100748	2.13219e-05	5.93659e-05
113	0.493266	1	0																				LR-114	9.26858e-05	0.100893	2.73819e-05	6.51415e-05
114	0.500684	1	0																				LR-115	5.70629e-05	0.101279	5.17331e-05	7.6108e-05
115	0.492601	1	0																				LR-116	5.77886e-05	0.101345	7.4654e-06	6.89806e-05
116	0.504379	1	0																				LR-117	7.72168e-05	0.101213	6.79999e-05	0.000121228
117	0.504713	1	0																				LR-118	5.91172e-16	2.66729e-06	0.0995901	0.0988117
118	0.497216	1	0																				LR-119	1.76904e-11	1.5358e-05	0.0991431	0.0992266
119	0.505023	1	0																				LR-120	0.10009	7.81569e-05	2.17383e-05	0.00010186
120	0.498945	1	0																				LR-121	0.0998882	8.60858e-05	5.61316e-05	7.75404e-05
121	0.500088	1	0																				LR-122	0.0998225	7.75022e-05	6.23428e-05	0.000136973
122	0.499986	1	0																				LR-123	7.62899e-05	0.100596	2.37986e-05	0.000100044
123	0.506822	1	0																				LR-124	0.099979	7.9852e-05	7.71666e-05	9.78642e-05
124	0.503218	1	0																				LR-125	2.31808e-10	1.12873e-05	0.097873	0.0987287
125	0.506821	1	0																				LR-126	7.00391e-05	0.100777	1.02881e-05	6.40049e-05
126	0.506686	1	0																				LR-127	7.96065e-05	0.10115	9.3837e-05	6.90527e-05
127	0.501024	1	0																				LR-128	6.90617e-13	4.5157e-05	0.098687	0.0989156
128	0.501983	1	0																				LR-129	0.0999372	6.50308e-05	7.71308e-05	0.000136212
129	0.498207	1	0																				LR-130	4.81255e-05	0.101397	6.90228e-05	9.96191e-05
130	0.496257	1	0																				LR-131	6.79938e-13	2.36912e-06	0.0995745	0.099058
131	0.502996	1	0																				LR-132	5.82762e-05	0.101333	3.36763e-05	7.40088e-05
132	0.495108	1	0																				LR-133	7.03925e-05	0.100347	9.51253e-05	9.28048e-05
133	0.500213	1	0																				LR-134	5.06932e-05	0.101044	8.71246e-05	8.19016e-05
134	0.489053	1	0																				LR-135	4.2338e-14	3.24922e-06	0.0989131	0.0988658
135	0.507712	1	0																				LR-136	7.92584e-14	2.19561e-05	0.0994145	0.0989996
136	0.49573	1	0																				LR-137	0.0996657	7.96916e-05	3.46415e-05	0.000118585
137	0.499132	1	0																				LR-138	6.51813e-05	0.101033	5.56818e-05	3.97851e-05
138	0.496719	1	0																				LR-139	4.03559e-05	0.101191	1.27067e-05	4.97743e-05
139	0.503044	1	0																				LR-140	6.99999e-05	0.101144	0.000216301	5.91123e-05
140	0.50947	1	0																				LR-141	6.26254e-05	0.101266	9.12896e-05	0.000137986
141	0.497579	1	0																				LR-142	0.0995563	9.02346e-05	5.07806e-05	9.63472e-05
142	0.501651	1	0																				LR-143	5.91701e-05	0.100088	0.00011283	9.03184e-05
143	0.509088	1	0																				LR-144	1.24839e-12	8.75611e-06	0.099821	0.0998414
144	0.503464	1	0																				LR-145	3.18412e-11	1.47943e-06	0.0982452	0.0990578
145	0.507106	1	0																				LR-146	7.35651e-05	0.101379	8.41459e-05	7.25649e-05
146	0.488278	1	0																				LR-147	4.2252e-05	0.100809	4.19071e-05	0.000145353
147	0.49515	1	0																				LR-148	5.54413e-05	0.100947	1.53468e-05	9.59516e-05
148	0.503672	1	0																				LR-149	7.38643e-05	0.10145	0.000134336	7.66855e-05
149	0.489988	1	0																				LR-150	8.55539e-05	0.101363	9.20024e-05	6.24536e-05
150	0.493418	1	0																				LR-151	0.100013	8.12153e-05	2.04006e-05	0.000149634
151	0.499456	1	0																				LR-152	0.100229	5.30995e-05	3.86446e-05	8.80608e-05
152	0.503216	1	0																				LR-153	5.10491e-10	1.9532e-05	0.0991801	0.0984362
153	0.496425	1	0																				LR-154	6.23412e-13	6.13077e-07	0.0990235	0.0991088
154	0.503292	1	0																				LR-155	3.81936e-05	0.101098	9.62268e-06	7.31258e-05
155	0.491684	1	0																				LR-156	5.44616e-13	9.88219e-05	0.0985778	0.0995375
156	0.508697	1	0																				LR-157	0.100252	8.90886e-05	5.75518e-05	7.68652e-05
157	0.502617	1	0																				LR-158	0.100474	8.35795e-05	5.0437e-05	0.000140562
158	0.501905	1	0																				LR-159	6.77521e-05	0.101523	2.17592e-05	7.95707e-05
159	0.499369	1	0																				LR-160	9.60466e-12	5.8614e-06	0.0991741	0.0989191
160	0.491893	1	0																				LR-161	0.100094	7.15309e-05	0.000183963	8.91882e-05
161	0.493878	1	0																				LR-162	5.30385e-05	0.101455	5.37471e-05	7.6242e-05
162	0.491899	1	0																				LR-163	1.73225e-12	9.61538e-06	0.0987899	0.0994418
163	0.50172	1	0																				LR-164	8.40451e-05	0.101334	1.5422e-05	4.87143e-05
164	0.493801	1	0																				LR-165	6.79808e-11	1.26728e-05	0.0997389	0.099199
165	0.50218	1	0																				LR-166	0.100316	3.88087e-05	6.89385e-05	0.000101738
166	0.506041	1	0																				LR-167	8.16853e-14	1.16455e-05	0.0996788	0.099127
167	0.503321	1	0																				LR-168	4.07514e-12	2.20889e-06	0.0975998	0.0992381
168	0.497915	1	0																				LR-169	0.100073	6.09492e-05	1.59099e-05	6.95231e-05
169	0.499979	1	0																				LR-170	3.66436e-05	0.101441	4.33268e-05	5.54651e-05
170	0.502632	1	0																				LR-171	1.16106e-11	6.05821e-08	0.0994193	0.0995299
171	0.500681	1	0																				LR-172	0.0998882	5.72663e-05	2.13089e-05	0.000150747
172	0.506911	1	0																				LR-173	7.9379e-05	0.101523	5.31685e-05	6.29378e-05
173	0.49789	1	0																				LR-174	2.16784e-11	9.21151e-05	0.0991631	0.0992669
174	0.501371	1	0																				LR-175	1.56739e-12	3.94659e-06	0.098776	0.0993045
175	0.497379	1	0																				LR-176	7.00388e-05	0.101448	3.07681e-05	9.02362e-05
176	0.492382	1	0																				LR-177	0.0998857	5.19968e-05	2.44549e-05	0.000179137
177	0.496704	1	0																				LR-178	6.85115e-05	0.101113	0.000105629	6.02991e-05
178	0.509933	1	0																				LR-179	0.0998493	4.69506e-05	6.56913e-05	0.000121719
179	0.505837	1	0																				LR-180	7.71267e-05	0.100988	3.16467e-05	9.33387e-05
180	0.501906	1	0																				LR-181	0.100166	5.87447e-05	5.64307e-05	7.55972e-05
181	0.499169	1	0																				LR-182	5.93847e-05	0.101044	4.58821e-05	7.06728e-05
182	0.492493	1	0																				LR-183	6.87641e-05	0.101467	5.11206e-05	7.54316e-05
183	0.498507	1	0																				LR-184	7.79166e-14	1.60591e-05	0.0997016	0.100261
184	0.496565	1	0																				LR-185	3.35505e-13	8.82772e-06	0.0979905	0.098622
185	0.497068	1	0																				LR-186	4.15069e-05	0.101229	7.5121e-05	5.77593e-05
186	0.499775	1	0																				LR-187	0.100171	0.000102503	5.40857e-05	0.000127531
187	0.504336	1	0																				LR-188	1.32032e-12	5.71228e-06	0.0995486	0.0996424
188	0.490848	1	0																				LR-189	5.28973e-05	0.100028	3.8664e-05	7.04694e-05
189	0.499641	1	0																				LR-190	4.60565e-13	1.75134e-06	0.0980927	0.0990174
190	0.508167	1	0																				LR-191	2.4618e-12	2.25377e-06	0.0985079	0.099482
191	0.500061	1	0																				LR-192	0.0999959	7.27157e-05	9.98648e-05	0.000129499
192	0.498248	1	0																				LR-193	2.14005e-12	6.82272e-05	0.0983389	0.098668
193	0.493058	1	0																				LR-194	0.100118	5.70222e-05	6.44343e-05	0.000122897
194	0.494833	1	0																				LR-195	0.100225	9.1175e-05	6.30978e-05	0.000161288
195	0.496015	1	0																				LR-196	5.7578e-05	0.100473	2.46176e-05	8.90426e-05
196	0.501043	1	0																				LR-197	5.63754e-05	0.101304	5.94184e-05	9.2355e-05
197	0.502842	1	0																				LR-198	0.099814	6.13345e-05	0.000160747	0.000128095
198	0.750191	4	0																				LR-199	6.63351e-05	0.100925	2.73248e-05	9.75712e-05
199	0.745567	4	0																				LR-200	0.0998209	7.56968e-05	0.000101375	0.000110085
200	0.746687	4	0																				LR-201	0.100048	8.34229e-05	2.18412e-05	9.23612e-05
201	0.763992	4	0																				LR-202	0.0997564	6.23505e-05	7.03191e-05	0.000114376
202	0.748617	4	0																				LR-203	5.64284e-12	1.66126e-05	0.0995438	0.0995576
203	0.749948	4	0																				LR-204	0.099912	8.2187e-05	1.45976e-05	8.44163e-05
204	0.742018	4	0																				LR-205	0.100317	5.26977e-05	8.43391e-05	8.95124e-05
205	0.747257	4	0																				LR-206	9.396e-05	0.100051	2.53148e-05	9.90389e-05
206	0.755531	4	0																				LR-207	0.0997752	9.43191e-05	9.97235e-05	0.000130212
207	0.742796	4	0																				LR-208	1.75878e-13	1.80259e-06	0.0993037	0.0986212
208	0.750316	4	0																				LR-209	2.54511e-12	2.33423e-05	0.0986669	0.0989691
209	0.745397	4	0																				LR-210	0.100086	7.2918e-05	6.84098e-05	0.000138216
210	0.74589	4	0																				LR-211	0.100193	6.33771e-05	6.03479e-05	7.52543e-05
211	0.754504	4	0																				LR-212	6.30746e-05	0.100893	7.97085e-06	3.70299e-05
212	0.744626	4	0																				LR-213	6.12523e-05	0.101244	2.64093e-05	8.19032e-05
213	0.741215	4	0																				LR-214	5.08307e-05	0.101138	3.1785e-05	5.44542e-05
214	0.74615	4	0																				LR-215	5.16862e-05	0.101	6.62145e-05	6.99359e-05
215	0.734966	4	0																				LR-216	4.18968e-11	1.77998e-05	0.0993971	0.0993132
216	0.742734	4	0																				LR-217	0.0998924	9.02949e-05	3.83013e-05	9.33256e-05
217	0.74864	4	0																				LR-218	5.53221e-05	0.101418	5.3222e-05	0.000120632
218	0.752875	4	0																				LR-219	0.100259	0.000104351	0.000107775	0.000109757
219	0.750394	4	0																				LR-220	6.88399e-05	0.101069	5.94381e-05	8.02479e-05
220	0.758071	4	0																				LR-221	0.0996965	0.000101079	7.77276e-05	8.74556e-05
221	0.743452	4	0																				LR-222	3.9019e-12	8.33676e-06	0.0975456	0.0989426
222	0.745669	4	0																				LR-223	2.98562e-11	6.36261e-07	0.0998413	0.0992091
223	0.749064	4	0																				LR-224	4.38868e-14	3.47822e-05	0.0988758	0.098725
224	0.75561	4	0																				LR-225	5.40515e-05	0.100503	2.82358e-05	9.55743e-05
225	0.747429	4	0																				LR-226	5.53974e-05	0.099844	3.85244e-05	8.47937e-05
226	0.743832	4	0																				LR-227	0.100405	6.47949e-05	3.1808e-05	0.000102951
227	0.735672	4	0																				LR-228	6.7065e-15	5.08612e-07	0.0989941	0.0989786
228	0.751605	4	0																				LR-229	6.54425e-12	9.53107e-06	0.0995591	0.0988404
229	0.769971	4	0																				LR-230	8.57696e-05	0.10109	7.1609e-05	6.48657e-05
230	0.748771	4	0																				LR-231	0.0997418	0.000128274	1.01597e-05	0.000130253
231	0.752827	4	0																				LR-232	1.65186e-15	4.56177e-05	0.098364	0.0991262
232	0.745451	4	0																				LR-233	1.19243e-14	2.45194e-05	0.0995038	0.0992893
233	0.764367	4	0																				LR-234	3.98868e-13	3.67449e-05	0.0980379	0.0982055
234	0.730655	4	0																				LR-235	0.100238	0.00013915	4.6719e-05	9.85436e-05
235	0.74709	4	0																				LR-236	0.100137	4.47874e-05	1.06578e-05	9.93199e-05
236	0.740279	4	0																				LR-237	0.100255	9.76281e-05	1.31721e-05	7.83728e-05
237	0.747898	4	0																				LR-238	0.099901	9.44647e-05	1.09755e-05	0.000141599
238	0.749195	4	0																				LR-239	0.100229	6.65916e-05	6.55168e-05	0.000107763
239	0.758063	4	0																				LR-240	0.099263	5.35553e-05	5.56368e-05	0.000101315
240	0.744215	4	0																				LR-241	4.37797e-05	0.101591	3.21764e-05	5.81078e-05
241	0.743334	4	0																				LR-242	5.13034e-05	0.101233	1.70725e-05	6.13933e-05
242	0.741964	4	0																				LR-243	1.22738e-11	3.73375e-08	0.0988599	0.0987895
243	0.750335	4	0																				LR-244	5.54469e-05	0.101382	2.82588e-05	0.000103564
244	0.749544	4	0																				LR-245	0.099858	7.5208e-05	1.61841e-05	0.000122396
245	0.757134	4	0																				LR-246	3.95876e-13	1.24601e-05	0.0996817	0.0991838
246	0.758517	4	0																				LR-247	0.100101	7.84118e-05	4.78803e-05	0.000107996
247	0.758444	4	0																				LR-248	6.63184e-05	0.100849	0.000127041	0.000116335
248	0.739739	4	0																				LR-249	5.48871e-13	6.04677e-05	0.0973713	0.0997287
249	0.753159	4	0																				LR-250	0.100023	7.03015e-05	4.71395e-05	8.69219e-05
250	0.749573	4	0																				LR-251	6.20282e-13	6.15047e-06	0.0977951	0.0988484
251	0.740924	4	0																				LR-252	8.21349e-13	3.66315e-05	0.0986056	0.0978789
252	0.760578	4	0																				LR-253	0.099801	6.55527e-05	1.60806e-05	0.000143976
253	0.743237	4	0																				LR-254	3.0368e-13	2.46333e-05	0.0986267	0.0984229
254	0.747902	4	0																				LR-255	1.06462e-12	1.49629e-05	0.099654	0.0984353
255	0.761938	4	0																				LR-256	6.12449e-05	0.100909	5.63608e-06	8.10833e-05
256	0.757531	4	0																				LR-257	0.100181	4.96157e-05	5.1318e-05	7.43432e-05
257	0.757199	4	0																				LR-258	0.0998354	8.47037e-05	6.52201e-05	0.000101557
258	0.746336	4	0																				LR-259	3.02127e-09	5.61508e-06	0.0995816	0.0993584
259	0.76603	4	0																				LR-260	2.09177e-10	2.52605e-06	0.0995386	0.0981231
260	0.743361	4	0																				LR-261	4.43428e-05	0.100742	2.00861e-05	6.34274e-05
261	0.756144	4	0																				LR-262	4.47646e-12	4.56065e-05	0.0996855	0.0995392
262	0.746237	4	0																				LR-263	1.70243e-10	1.18597e-06	0.0993903	0.0994228
263	0.757448	4	0																				LR-264	0.0997803	7.07187e-05	3.6717e-05	0.000126811
264	0.752353	4	0																				LR-265	0.0998403	7.93969e-05	0.000105712	0.000108834
265	0.759923	4	0																				LR-266	1.96608e-12	5.59678e-06	0.0988236	0.0988828
266	0.750741	4	0																				LR-267	1.23641e-11	3.99969e-05	0.0990527	0.0991767
267	0.74867	4	0																				LR-268	4.74603e-05	0.101447	3.26678e-05	0.00010122
268	0.745804	4	0																				LR-269	0.10012	7.54291e-05	0.000102523	0.000110958
269	0.744195	4	0																				LR-270	0.100384	7.50024e-05	5.78261e-05	0.000121364
270	0.754759	4	0																				LR-271	4.78023e-05	0.101027	6.77752e-05	8.54409e-05
271	0.746784	4	0																				LR-272	4.09576e-13	1.04279e-05	0.0988561	0.098875
272	0.748187	4	0																				LR-273	0.100025	0.000114865	0.000108739	0.000124173
273	0.747931	4	0																				LR-274	0.100042	0.000105383	2.80715e-05	0.00013848
274	0.75158	4	0																				LR-275	0.100037	9.36218e-05	2.2656e-05	0.000123362
275	0.7447	4	0																				LR-276	6.20921e-05	0.10112	2.11604e-05	5.88117e-05
276	0.741309	4	0																				LR-277	0.0999196	9.50372e-05	6.25744e-06	0.000103966
277	0.743526	4	0																				LR-278	3.49192e-11	1.86442e-07	0.0994094	0.0992116
278	0.752637	4	0																				LR-279	6.0007e-05	0.100771	9.44383e-05	9.76706e-05
279	0.747292	4	0																				LR-280	7.21309e-05	0.100673	0.000106216	6.08839e-05
280	0.751013	4	0																				LR-281	0.100155	0.00012944	7.18927e-05	0.000100746
281	0.736091	4	0																				LR-282	0.0994401	7.88955e-05	2.2928e-05	7.7676e-05
282	0.726065	4	0																				LR-283	2.55404e-11	3.22889e-05	0.0991085	0.0988899
283	0.743273	4	0																				LR-284	3.77508e-15	3.02872e-05	0.0994974	0.0994997
284	0.761367	4	0																				LR-285	4.01684e-13	3.52601e-05	0.0993875	0.0996282
285	0.744054	4	0																				LR-286	0.10027	8.95521e-05	9.18021e-05	0.00012512
286	0.756601	4	0																				LR-287	0.099654	7.60289e-05	4.84697e-05	9.70354e-05
287	0.761394	4	0																				LR-288	6.1768e-05	0.100295	2.70037e-05	7.72995e-05
288	0.752479	4	0																				LR-289	1.16441e-13	3.22099e-05	0.099444	0.0986079
289	0.759644	4	0																				LR-290	1.56774e-12	1.12352e-05	0.0996574	0.0988621
290	0.745006	4	0																				LR-291	0.099977	0.000133751	5.49613e-05	9.29697e-05
291	0.741274	4	0																				LR-292	6.04172e-05	0.100921	3.29704e-05	7.05737e-05
292	0.738422	4	0																				LR-293	6.03966e-05	0.101313	6.31477e-05	9.61425e-05
293	0.758219	4	0																				LR-294	3.82751e-05	0.101277	3.03552e-05	4.19659e-05
294	0.758356	4	0																				LR-295	0.0999607	8.38195e-05	6.93069e-05	0.000123093
295	0.744557	4	0																				LR-296	5.29987e-12	4.35466e-05	0.0997311	0.0994248
296	0.734999	4	0																				LR-297	2.64943e-12	2.21761e-05	0.0997848	0.0991003
297	0.763178	4	0																				LR-298	6.37874e-14	1.42601e-06	0.0994556	0.0994603
298	0.750153	4	0																				LR-299	6.68153e-05	0.100836	1.26676e-05	0.000113941
299	0.761952	4	0																				LR-300	5.5158e-05	0.100499	1.95746e-05	0.000145932
300	0.993087	3	0
301	0.999446	3	0
302	0.98493	3	0
303	0.99651	3	0
304	0.990201	3	0
305	0.997284	3	0
306	0.999531	3	0
307	0.989822	3	0
308	0.996137	3	0
309	0.989957	3	0
310	0.988697	3	0
311	0.989582	3	0
312	0.998135	3	0
313	0.997617	3	0
314	0.986794	3	0
315	0.979175	3	0
316	0.983529	3	0
317	0.9997	3	0
318	0.981854	3	0
319	0.999255	3	0
320	0.990976	3	0
321	0.995064	3	0
322	0.992598	3	0
323	0.968077	3	0
324	0.997957	3	0
325	0.982673	3	0
326	0.991682	3	0
327	0.998598	3	0
328	0.996042	3	0
329	0.993509	3	0
330	0.999648	3	0
331	0.992907	3	0
332	0.978107	3	0
333	0.99603	3	0
334	0.999429	3	0
335	0.974986	3	0
336	0.994257	3	0
337	0.979957	3	0
338	0.987506	3	0
339	0.999121	3	0
340	0.981781	3	0
341	0.996824	3	0
342	0.993116	3	0
343	0.979731	3	0
344	0.988585	3	0
345	0.997763	3	0
346	0.990408	3	0
347	0.995451	3	0
348	0.999584	3	0
349	0.983486	3	0
350	0.9932	3	0
351	0.991282	3	0
352	0.986821	3	0
353	0.993265	3	0
354	0.989125	3	0
355	0.998778	3	0
356	0.998237	3	0
357	0.976619	3	0
358	0.99567	3	0
359	0.993216	3	0
360	0.988707	3	0
361	0.998611	3	0
362	0.980756	3	0
363	0.996818	3	0
364	0.981995	3	0
365	0.986308	3	0
366	0.98405	3	0
367	0.996851	3	0
368	0.994538	3	0
369	0.988007	3	0
370	0.995451	3	0
371	0.976628	3	0
372	0.999828	3	0
373	0.989848	3	0
374	0.990999	3	0
375	0.997004	3	0
376	0.985045	3	0
377	0.996416	3	0
378	0.981433	3	0
379	0.990232	3	0
380	0.998311	3	0
381	0.97413	3	0
382	0.979104	3	0
383	0.987455	3	0
384	0.987099	3	0
385	0.998331	3	0
386	0.996602	3	0
387	0.997011	3	0
388	0.998411	3	0
389	0.995699	3	0
390	0.989273	3	0
391	0.991973	3	0
392	0.989941	3	0
393	0.995268	3	0
394	0.992442	3	0
395	0.996733	3	0
396	0.995429	3	0
397	0.995839	3	0
398	0.99822	3	0
399	0.998671	3	0
400	0.999489	3	0
401	0.996259	3	0
402	0.250419	2	1
403	0.250908	2	1
404	0.251285	2	1
405	0.244557	2	1
406	0.249818	2	1
407	0.251366	2	1
408	0.25067	2	1
409	0.249839	2	1
410	0.25039	2	1
411	0.248133	2	1
412	0.252747	2	1
413	0.247811	2	1
414	0.250839	2	1
415	0.253277	2	1
416	0.246736	2	1
417	0.250511	2	1
418	0.251301	2	1
419	0.250782	2	1
420	0.249282	2	1
421	0.246137	2	1
422	0.251989	2	1
423	0.252209	2	1
424	0.252321	2	1
425	0.247224	2	1
426	0.24957	2	1
427	0.249866	2	1
428	0.251386	2	1
429	0.247465	2	1
430	0.251054	2	1
431	0.246902	2	1
432	0.253911	2	1
433	0.25157	2	1
434	0.251468	2	1
435	0.256246	2	1
436	0.251462	2	1
437	0.249327	2	1
438	0.254626	2	1
439	0.252683	2	1
440	0.249097	2	1
441	0.250572	2	1
442	0.256144	2	1
443	0.248421	2	1
444	0.25101	2	1
445	0.249834	2	1
446	0.247547	2	1
447	0.246929	2	1
448	0.253831	2	1
449	0.250406	2	1
450	0.247069	2	1
451	0.251219	2	1
452	0.246318	2	1
453	0.245669	2	1
454	0.247631	2	1
455	0.250695	2	1
456	0.25405	2	1
457	0.246347	2	1
458	0.247893	2	1
459	0.253653	2	1
460	0.249853	2	1
461	0.248783	2	1
462	0.253167	2	1
463	0.247241	2	1
464	0.253231	2	1
465	0.252368	2	1
466	0.254902	2	1
467	0.246435	2	1
468	0.254209	2	1
469	0.248761	2	1
470	0.254549	2	1
471	0.248233	2	1
472	0.250577	2	1
473	0.251492	2	1
474	0.253942	2	1
475	0.25	2	1
476	0.247912	2	1
477	0.254159	2	1
478	0.25177	2	1
479	0.248815	2	1
480	0.249104	2	1
481	0.250739	2	1
482	0.250268	2	1
483	0.250067	2	1
484	0.249432	2	1
485	0.251374	2	1
486	0.254679	2	1
487	0.252738	2	1
488	0.251344	2	1
489	0.250119	2	1
490	0.248625	2	1
491	0.251911	2	1
492	0.245444	2	1
493	0.248137	2	1
494	0.247709	2	1
495	0.251845	2	1
496	0.250945	2	1
497	0.248491	2	1
498	0.25212	2	1
499	0.247651	2	1
500	0.752779	1	1
501	0.739967	1	1
502	0.752237	1	1
503	0.729272	1	1
504	0.743253	1	1
505	0.750812	1	1
506	0.752569	1	1
507	0.746276	1	1
508	0.765751	1	1
509	0.74795	1	1
510	0.757634	1	1
511	0.741047	1	1
512	0.755251	1	1
513	0.745027	1	1
514	0.761332	1	1
515	0.760761	1	1
516	0.749725	1	1
517	0.748433	1	1
518	0.747001	1	1
519	0.741353	1	1
520	0.753222	1	1
521	0.749869	1	1
522	0.745213	1	1
523	0.757473	1	1
524	0.741183	1	1
525	0.739861	1	1
526	0.754453	1	1
527	0.751621	1	1
528	0.740056	1	1
529	0.748813	1	1
530	0.755679	1	1
531	0.741517	1	1
532	0.763439	1	1
533	0.749728	1	1
534	0.74881	1	1
535	0.748615	1	1
536	0.747122	1	1
537	0.74858	1	1
538	0.764984	1	1
539	0.747089	1	1
540	0.747003	1	1
541	0.768281	1	1
542	0.756578	1	1
543	0.747075	1	1
544	0.744396	1	1
545	0.748089	1	1
546	0.742725	1	1
547	0.748066	1	1
548	0.757854	1	1
549	0.757499	1	1
550	0.758845	1	1
551	0.762746	1	1
552	0.751161	1	1
553	0.748887	1	1
554	0.753812	1	1
555	0.743769	1	1
556	0.747877	1	1
557	0.765637	1	1
558	0.737997	1	1
559	0.758137	1	1
560	0.761705	1	1
561	0.748968	1	1
562	0.758049	1	1
563	0.745654	1	1
564	0.747717	1	1
565	0.745567	1	1
566	0.76212	1	1
567	0.755217	1	1
568	0.748703	1	1
569	0.738704	1	1
570	0.759739	1	1
571	0.746571	1	1
572	0.744181	1	1
573	0.751457	1	1
574	0.753457	1	1
575	0.750045	1	1
576	0.752174	1	1
577	0.729979	1	1
578	0.740769	1	1
579	0.731337	1	1
580	0.750532	1	1
581	0.747354	1	1
582	0.742188	1	1
583	0.74636	1	1
584	0.741899	1	1
585	0.762917	1	1
586	0.75609	1	1
587	0.745742	1	1
588	0.735164	1	1
589	0.781264	1	1
590	0.748105	1	1
591	0.7513	1	1
592	0.756226	1	1
593	0.74851	1	1
594	0.764905	1	1
595	0.754858	1	1
596	0.750254	1	1
597	0.75414	1	1
598	0.743611	1	1
599	0.74925	1	1
600	0.690838	4	1
601	0.676968	4	1
602	0.675783	4	1
603	0.682449	4	1
604	0.673189	4	1
605	0.687927	4	1
606	0.679253	4	1
607	0.67714	4	1
608	0.685029	4	1
609	0.682031	4	1
610	0.677583	4	1
611	0.690188	4	1
612	0.678547	4	1
613	0.684965	4	1
614	0.676629	4	1
615	0.685426	4	1
616	0.682086	4	1
617	0.682427	4	1
618	0.686479	4	1
619	0.672587	4	1
620	0.689762	4	1
621	0.691762	4	1
622	0.687584	4	1
623	0.68466	4	1
624	0.67876	4	1
625	0.662256	4	1
626	0.683923	4	1
627	0.682708	4	1
628	0.665011	4	1
629	0.680883	4	1
630	0.697356	4	1
631	0.677413	4	1
632	0.690618	4	1
633	0.672249	4	1
634	0.681723	4	1
635	0.686226	4	1
636	0.687123	4	1
637	0.684824	4	1
638	0.680413	4	1
639	0.671896	4	1
640	0.68132	4	1
641	0.680395	4	1
642	0.694966	4	1
643	0.683819	4	1
644	0.681953	4	1
645	0.676662	4	1
646	0.684217	4	1
647	0.679615	4	1
648	0.691329	4	1
649	0.687165	4	1
650	0.678487	4	1
651	0.662988	4	1
652	0.692715	4	1
653	0.687909	4	1
654	0.685684	4	1
655	0.687278	4	1
656	0.676428	4	1
657	0.683503	4	1
658	0.69126	4	1
659	0.677909	4	1
660	0.686198	4	1
661	0.688075	4	1
662	0.671263	4	1
663	0.690079	4	1
664	0.682847	4	1
665	0.687964	4	1
666	0.662909	4	1
667	0.674642	4	1
668	0.676615	4	1
669	0.685492	4	1
670	0.692206	4	1
671	0.666887	4	1
672	0.678817	4	1
673	0.671365	4	1
674	0.694848	4	1
675	0.676519	4	1
676	0.679328	4	1
677	0.685402	4	1
678	0.681502	4	1
679	0.688428	4	1
680	0.676127	4	1
681	0.695113	4	1
682	0.68841	4	1
683	0.671823	4	1
684	0.680317	4	1
685	0.671138	4	1
686	0.683365	4	1
687	0.666701	4	1
688	0.683283	4	1
689	0.673088	4	1
690	0.666555	4	1
691	0.682429	4	1
692	0.680983	4	1
693	0.688649	4	1
694	0.684675	4	1
695	0.690505	4	1
696	0.692093	4	1
697	0.681309	4	1
698	0.68289	4	1
699	0.683795	4	1
700	0.69456	4	1
701	0.684726	4	1
702	0.151356	3	1
703	0.154631	3	1
704	0.154193	3	1
705	0.150352	3	1
706	0.15235	3	1
707	0.154774	3	1
708	0.153657	3	1
709	0.153486	3	1
710	0.152544	3	1
711	0.153298	3	1
712	0.153106	3	1
713	0.152347	3	1
714	0.150836	3	1
715	0.154633	3	1
716	0.153572	3	1
717	0.153863	3	1
718	0.153739	3	1
719	0.154048	3	1
720	0.150928	3	1
721	0.153368	3	1
722	0.153144	3	1
723	0.152106	3	1
724	0.150758	3	1
725	0.149585	3	1
726	0.150306	3	1
727	0.153026	3	1
728	0.151696	3	1
729	0.150686	3	1
730	0.151247	3	1
731	0.152018	3	1
732	0.155324	3	1
733	0.147541	3	1
734	0.152365	3	1
735	0.155672	3	1
736	0.153118	3	1
737	0.149903	3	1
738	0.150416	3	1
739	0.148484	3	1
740	0.152214	3	1
741	0.150858	3	1
742	0.1537	3	1
743	0.15556	3	1
744	0.149826	3	1
745	0.152142	3	1
746	0.14886	3	1
747	0.148368	3	1
748	0.152151	3	1
749	0.152717	3	1
750	0.152946	3	1
751	0.152573	3	1
752	0.151774	3	1
753	0.153838	3	1
754	0.153081	3	1
755	0.150909	3	1
756	0.152219	3	1
757	0.152717	3	1
758	0.152298	3	1
759	0.154212	3	1
760	0.151582	3	1
761	0.150542	3	1
762	0.154024	3	1
763	0.151352	3	1
764	0.153416	3	1
765	0.15291	3	1
766	0.152164	3	1
767	0.151757	3	1
768	0.155173	3	1
769	0.152304	3	1
770	0.151261	3	1
771	0.151191	3	1
772	0.151525	3	1
773	0.15049	3	1
774	0.152758	3	1
775	0.153281	3	1
776	0.153655	3	1
777	0.15228	3	1
778	0.150375	3	1
779	0.152403	3	1
780	0.152084	3	1
781	0.149706	3	1
782	0.151965	3	1
783	0.155178	3	1
784	0.151058	3	1
785	0.150791	3	1
786	0.154542	3	1
787	0.149959	3	1
788	0.156395	3	1
789	0.150852	3	1
790	0.151493	3	1
791	0.149529	3	1
792	0.153536	3	1
793	0.151214	3	1
794	0.151345	3	1
795	0.153693	3	1
796	0.151879	3	1
797	0.149878	3	1
798	0.151046	3	1
799	0.152248	3	1
800	0.150893	3	1
801	0.15292	3	1
802	0.151172	3	1
803	0.150248	3	1
804	0.249952	2	2
805	0.257503	2	2
806	0.251079	2	2
807	0.253515	2	2
808	0.247411	2	2
809	0.253895	2	2
810	0.248988	2	2
811	0.248254	2	2
812	0.245121	2	2
813	0.253501	2	2
814	0.25691	2	2
815	0.249361	2	2
816	0.250759	2	2
817	0.249257	2	2
818	0.250036	2	2
819	0.246813	2	2
820	0.246097	2	2
821	0.250822	2	2
822	0.248293	2	2
823	0.248583	2	2
824	0.253308	2	2
825	0.246163	2	2
826	0.246385	2	2
827	0.252518	2	2
828	0.250842	2	2
829	0.253705	2	2
830	0.257584	2	2
831	0.246773	2	2
832	0.248231	2	2
833	0.250441	2	2
834	0.248281	2	2
835	0.248642	2	2
836	0.250568	2	2
837	0.249638	2	2
838	0.245417	2	2
839	0.242507	2	2
840	0.247422	2	2
841	0.255355	2	2
842	0.251393	2	2
843	0.255796	2	2
844	0.242949	2	2
845	0.251525	2	2
846	0.246001	2	2
847	0.250227	2	2
848	0.254018	2	2
849	0.250715	2	2
850	0.250883	2	2
851	0.248525	2	2
852	0.24844	2	2
853	0.251315	2	2
854	0.252712	2	2
855	0.248985	2	2
856	0.249889	2	2
857	0.253742	2	2
858	0.24875	2	2
859	0.246416	2	2
860	0.247206	2	2
861	0.251539	2	2
862	0.247523	2	2
863	0.242539	2	2
864	0.248662	2	2
865	0.250656	2	2
866	0.245902	2	2
867	0.24697	2	2
868	0.249266	2	2
869	0.250105	2	2
870	0.254208	2	2
871	0.25216	2	2
872	0.249942	2	2
873	0.245357	2	2
874	0.251007	2	2
875	0.249713	2	2
876	0.250016	2	2
877	0.246619	2	2
878	0.254668	2	2
879	0.252019	2	2
880	0.246929	2	2
881	0.249658	2	2
882	0.246269	2	2
883	0.24889	2	2
884	0.248583	2	2
885	0.251224	2	2
886	0.251567	2	2
887	0.245047	2	2
888	0.249118	2	2
889	0.2474	2	2
890	0.253527	2	2
891	0.24795	2	2
892	0.246085	2	2
893	0.249181	2	2
894	0.248296	2	2
895	0.251121	2	2
896	0.249216	2	2
897	0.249065	2	2
898	0.249264	2	2
899	0.251277	2	2
900	0.247236	2	2
901	0.246934	2	2
902	0.990257	1	2
903	0.995364	1	2
904	0.9899	1	2
905	0.990471	1	2
906	0.99871	1	2
907	0.985148	1	2
908	0.997623	1	2
909	0.996428	1	2
910	0.995942	1	2
911	0.998969	1	2
912	0.986084	1	2
913	0.994834	1	2
914	0.998777	1	2
915	0.996418	1	2
916	0.992388	1	2
917	0.989332	1	2
918	0.994673	1	2
919	0.987285	1	2
920	0.99157	1	2
921	0.988067	1	2
922	0.984968	1	2
923	0.992316	1	2
924	0.989825	1	2
925	0.986757	1	2
926	0.998548	1	2
927	0.992322	1	2
928	0.996016	1	2
929	0.994072	1	2
930	0.995608	1	2
931	0.992631	1	2
932	0.997672	1	2
933	0.999428	1	2
934	0.999476	1	2
935	0.984174	1	2
936	0.997478	1	2
937	0.990268	1	2
938	0.990012	1	2
939	0.989258	1	2
940	0.994333	1	2
941	0.989292	1	2
942	0.998777	1	2
943	0.984525	1	2
944	0.997894	1	2
945	0.997961	1	2
946	0.989106	1	2
947	0.982303	1	2
948	0.979642	1	2
949	0.999199	1	2
950	0.997458	1	2
951	0.981116	1	2
952	0.993338	1	2
953	0.996319	1	2
954	0.989294	1	2
955	0.986082	1	2
956	0.987662	1	2
957	0.99697	1	2
958	0.995759	1	2
959	0.982978	1	2
960	0.991836	1	2
961	0.992875	1	2
962	0.991124	1	2
963	0.997432	1	2
964	0.98428	1	2
965	0.979502	1	2
966	0.999571	1	2
967	0.999028	1	2
968	0.973571	1	2
969	0.986477	1	2
970	0.998272	1	2
971	0.994583	1	2
972	0.991809	1	2
973	0.988782	1	2
974	0.993734	1	2
975	0.980389	1	2
976	0.978709	1	2
977	0.991992	1	2
978	0.990286	1	2
979	0.998259	1	2
980	0.996755	1	2
981	0.972622	1	2
982	0.997757	1	2
983	0.999673	1	2
984	0.990675	1	2
985	0.991046	1	2
986	0.992741	1	2
987	0.973718	1	2
988	0.990305	1	2
989	0.978082	1	2
990	0.997558	1	2
991	0.983251	1	2
992	0.998576	1	2
993	0.970346	1	2
994	0.9903	1	2
995	0.986379	1	2
996	0.992437	1	2
997	0.987886	1	2
998	0.992671	1	2
999	0.986581	1	2
1000	0.990403	1	2
1001	0.995907	1	2
1002	0.606574	4	2
1003	0.617361	4	2
1004	0.619802	4	2
1005	0.607993	4	2
1006	0.621879	4	2
1007	0.604049	4	2
1008	0.611443	4	2
1009	0.603784	4	2
1010	0.605645	4	2
1011	0.616003	4	2
1012	0.614362	4	2
1013	0.616493	4	2
1014	0.618575	4	2
1015	0.600944	4	2
1016	0.61521	4	2
1017	0.614972	4	2
1018	0.611504	4	2
1019	0.609599	4	2
1020	0.612273	4	2
1021	0.614566	4	2
1022	0.62255	4	2
1023	0.609461	4	2
1024	0.613062	4	2
1025	0.609511	4	2
1026	0.608335	4	2
1027	0.607933	4	2
1028	0.610524	4	2
1029	0.599076	4	2
1030	0.619613	4	2
1031	0.610818	4	2
1032	0.604718	4	2
1033	0.605854	4	2
1034	0.60303	4	2
1035	0.629851	4	2
1036	0.615912	4	2
1037	0.623152	4	2
1038	0.619835	4	2
1039	0.610295	4	2
1040	0.604353	4	2
1041	0.619261	4	2
1042	0.604885	4	2
1043	0.598688	4	2
1044	0.610639	4	2
1045	0.614453	4	2
1046	0.613935	4	2
1047	0.609543	4	2
1048	0.609485	4	2
1049	0.610563	4	2
1050	0.619707	4	2
1051	0.616858	4	2
1052	0.609948	4	2
1053	0.619231	4	2
1054	0.615618	4	2
1055	0.618942	4	2
1056	0.614582	4	2
1057	0.609563	4	2
1058	0.623752	4	2
1059	0.607452	4	2
1060	0.617353	4	2
1061	0.613848	4	2
1062	0.623661	4	2
1063	0.624443	4	2
1064	0.627323	4	2
1065	0.622455	4	2
1066	0.605694	4	2
1067	0.614792	4	2
1068	0.611545	4	2
1069	0.621706	4	2
1070	0.60691	4	2
1071	0.607782	4	2
1072	0.614241	4	2
1073	0.620942	4	2
1074	0.602909	4	2
1075	0.617166	4	2
1076	0.603353	4	2
1077	0.613943	4	2
1078	0.616323	4	2
1079	0.624501	4	2
1080	0.600026	4	2
1081	0.611392	4	2
1082	0.616765	4	2
1083	0.607134	4	2
1084	0.606938	4	2
1085	0.599829	4	2
1086	0.617556	4	2
1087	0.614967	4	2
1088	0.602339	4	2
1089	0.607827	4	2
1090	0.609059	4	2
1091	0.616306	4	2
1092	0.616598	4	2
1093	0.607325	4	2
1094	0.609629	4	2
1095	0.617634	4	2
1096	0.619211	4	2
1097	0.610404	4	2
1098	0.622576	4	2
1099	0.608572	4	2
1100	0.618005	4	2
1101	0.612698	4	2
1102	0.611259	4	2
1103	0.617344	4	2
1104	0.0229311	3	2
1105	0.023453	3	2
1106	0.0230911	3	2
1107	0.023329	3	2
1108	0.0228439	3	2
1109	0.0233404	3	2
1110	0.0227839	3	2
1111	0.0232835	3	2
1112	0.0232729	3	2
1113	0.0227852	3	2
1114	0.0229319	3	2
1115	0.0227469	3	2
1116	0.0235237	3	2
1117	0.0233091	3	2
1118	0.0235566	3	2
1119	0.0232471	3	2
1120	0.0228721	3	2
1121	0.0231053	3	2
1122	0.0229715	3	2
1123	0.0231301	3	2
1124	0.0231233	3	2
1125	0.0233031	3	2
1126	0.0230852	3	2
1127	0.0235178	3	2
1128	0.0231441	3	2
1129	0.0235772	3	2
1130	0.0230994	3	2
1131	0.0231031	3	2
1132	0.0232072	3	2
1133	0.0229734	3	2
1134	0.0230894	3	2
1135	0.023157	3	2
1136	0.0229396	3	2
1137	0.0229763	3	2
1138	0.0230954	3	2
1139	0.0229864	3	2
1140	0.0233285	3	2
1141	0.0234906	3	2
1142	0.0228408	3	2
1143	0.0233974	3	2
1144	0.0234321	3	2
1145	0.0228871	3	2
1146	0.0230534	3	2
1147	0.0232671	3	2
1148	0.0231404	3	2
1149	0.0230903	3	2
1150	0.0227469	3	2
1151	0.0232224	3	2
1152	0.0232579	3	2
1153	0.0231098	3	2
1154	0.0228928	3	2
1155	0.0227178	3	2
1156	0.0229457	3	2
1157	0.0232248	3	2
1158	0.0231526	3	2
1159	0.0232491	3	2
1160	0.0227303	3	2
1161	0.0229574	3	2
1162	0.0234719	3	2
1163	0.0228687	3	2
1164	0.0230896	3	2
1165	0.022944	3	2
1166	0.0226205	3	2
1167	0.0223163	3	2
1168	0.0226545	3	2
1169	0.022996	3	2
1170	0.0230273	3	2
1171	0.0228128	3	2
1172	0.0233092	3	2
1173	0.0237689	3	2
1174	0.0234279	3	2
1175	0.0232517	3	2
1176	0.0229985	3	2
1177	0.0228936	3	2
1178	0.0231077	3	2
1179	0.0231004	3	2
1180	0.0229485	3	2
1181	0.0232061	3	2
1182	0.0231584	3	2
1183	0.0229711	3	2
1184	0.0230645	3	2
1185	0.022842	3	2
1186	0.0230761	3	2
1187	0.0231121	3	2
1188	0.0229386	3	2
1189	0.02323	3	2
1190	0.0231495	3	2
1191	0.0231856	3	2
1192	0.0235377	3	2
1193	0.0229455	3	2
1194	0.0229577	3	2
1195	0.0232075	3	2
1196	0.0230407	3	2
1197	0.0224492	3	2
1198	0.0232207	3	2
1199	0.0233847	3	2
1200	0.0233461	3	2
1201	0.0226495	3	2
1202	0.0233564	3	2
1203	0.0230461	3	2
1204	0.0230647	3	2
1205	0.0229228	3	2
1206	0.249734	2	3
1207	0.24973	2	3
1208	0.251959	2	3
1209	0.246582	2	3
1210	0.250345	2	3
1211	0.247445	2	3
1212	0.253699	2	3
1213	0.243941	2	3
1214	0.253687	2	3
1215	0.252233	2	3
1216	0.250495	2	3
1217	0.250185	2	3
1218	0.250225	2	3
1219	0.252947	2	3
1220	0.243349	2	3
1221	0.248429	2	3
1222	0.250249	2	3
1223	0.251726	2	3
1224	0.249699	2	3
1225	0.251282	2	3
1226	0.248281	2	3
1227	0.246329	2	3
1228	0.252965	2	3
1229	0.2516	2	3
1230	0.250365	2	3
1231	0.250181	2	3
1232	0.246203	2	3
1233	0.249424	2	3
1234	0.250752	2	3
1235	0.24479	2	3
1236	0.254568	2	3
1237	0.248281	2	3
1238	0.252944	2	3
1239	0.249253	2	3
1240	0.243867	2	3
1241	0.250555	2	3
1242	0.251931	2	3
1243	0.246704	2	3
1244	0.250127	2	3
1245	0.253496	2	3
1246	0.244413	2	3
1247	0.247156	2	3
1248	0.252904	2	3
1249	0.248884	2	3
1250	0.247553	2	3
1251	0.249584	2	3
1252	0.250219	2	3
1253	0.2506	2	3
1254	0.253356	2	3
1255	0.244792	2	3
1256	0.253593	2	3
1257	0.252348	2	3
1258	0.24753	2	3
1259	0.255476	2	3
1260	0.25363	2	3
1261	0.249858	2	3
1262	0.253913	2	3
1263	0.250012	2	3
1264	0.246923	2	3
1265	0.249363	2	3
1266	0.249561	2	3
1267	0.250285	2	3
1268	0.253498	2	3
1269	0.248796	2	3
1270	0.243768	2	3
1271	0.252593	2	3
1272	0.250287	2	3
1273	0.249902	2	3
1274	0.249459	2	3
1275	0.249924	2	3
1276	0.246995	2	3
1277	0.246796	2	3
1278	0.246212	2	3
1279	0.25376	2	3
1280	0.246215	2	3
1281	0.250614	2	3
1282	0.250587	2	3
1283	0.246788	2	3
1284	0.247125	2	3
1285	0.250046	2	3
1286	0.247519	2	3
1287	0.252286	2	3
1288	0.247433	2	3
1289	0.254505	2	3
1290	0.249458	2	3
1291	0.251969	2	3
1292	0.248925	2	3
1293	0.25534	2	3
1294	0.251943	2	3
1295	0.248442	2	3
1296	0.250275	2	3
1297	0.24711	2	3
1298	0.24736	2	3
1299	0.2472	2	3
1300	0.246669	2	3
1301	0.253688	2	3
1302	0.248042	2	3
1303	0.247995	2	3
1304	0.738041	1	3
1305	0.74476	1	3
1306	0.749277	1	3
1307	0.745922	1	3
1308	0.733829	1	3
1309	0.750012	1	3
1310	0.737807	1	3
1311	0.763025	1	3
1312	0.752329	1	3
1313	0.760225	1	3
1314	0.752522	1	3
1315	0.742347	1	3
1316	0.758545	1	3
1317	0.75576	1	3
1318	0.737792	1	3
1319	0.745981	1	3
1320	0.758987	1	3
1321	0.753913	1	3
1322	0.749207	1	3
1323	0.757418	1	3
1324	0.756325	1	3
1325	0.743674	1	3
1326	0.74703	1	3
1327	0.748456	1	3
1328	0.772355	1	3
1329	0.760998	1	3
1330	0.747197	1	3
1331	0.749905	1	3
1332	0.756433	1	3
1333	0.751847	1	3
1334	0.747929	1	3
1335	0.754776	1	3
1336	0.743994	1	3
1337	0.752662	1	3
1338	0.73647	1	3
1339	0.759767	1	3
1340	0.750287	1	3
1341	0.757219	1	3
1342	0.74645	1	3
1343	0.757563	1	3
1344	0.743184	1	3
1345	0.747434	1	3
1346	0.735187	1	3
1347	0.746791	1	3
1348	0.739886	1	3
1349	0.754992	1	3
1350	0.760939	1	3
1351	0.75469	1	3
1352	0.755925	1	3
1353	0.741156	1	3
1354	0.755939	1	3
1355	0.732479	1	3
1356	0.758902	1	3
1357	0.747659	1	3
1358	0.738285	1	3
1359	0.746634	1	3
1360	0.748586	1	3
1361	0.752313	1	3
1362	0.752908	1	3
1363	0.764353	1	3
1364	0.76875	1	3
1365	0.753416	1	3
1366	0.744575	1	3
1367	0.742361	1	3
1368	0.754958	1	3
1369	0.757023	1	3
1370	0.749632	1	3
1371	0.752678	1	3
1372	0.759169	1	3
1373	0.745602	1	3
1374	0.765568	1	3
1375	0.751215	1	3
1376	0.747042	1	3
1377	0.747884	1	3
1378	0.769376	1	3
1379	0.751383	1	3
1380	0.747913	1	3
1381	0.747277	1	3
1382	0.755245	1	3
1383	0.754036	1	3
1384	0.746681	1	3
1385	0.751682	1	3
1386	0.743063	1	3
1387	0.756773	1	3
1388	0.74235	1	3
1389	0.743713	1	3
1390	0.736573	1	3
1391	0.743438	1	3
1392	0.764766	1	3
1393	0.748117	1	3
1394	0.756172	1	3
1395	0.758082	1	3
1396	0.750796	1	3
1397	0.755898	1	3
1398	0.750457	1	3
1399	0.766171	1	3
1400	0.763286	1	3
1401	0.741963	1	3
1402	0.765734	1	3
1403	0.750676	1	3
1404	0.533625	4	3
1405	0.548766	4	3
1406	0.542624	4	3
1407	0.544238	4	3
1408	0.548441	4	3
1409	0.556889	4	3
1410	0.538512	4	3
1411	0.545319	4	3
1412	0.547234	4	3
1413	0.547393	4	3
1414	0.547297	4	3
1415	0.539799	4	3
1416	0.540511	4	3
1417	0.539113	4	3
1418	0.545201	4	3
1419	0.548419	4	3
1420	0.549327	4	3
1421	0.548678	4	3
1422	0.551457	4	3
1423	0.543381	4	3
1424	0.537501	4	3
1425	0.55908	4	3
1426	0.540886	4	3
1427	0.539188	4	3
1428	0.536878	4	3
1429	0.536803	4	3
1430	0.542606	4	3
1431	0.550389	4	3
1432	0.537206	4	3
1433	0.549379	4	3
1434	0.542487	4	3
1435	0.548164	4	3
1436	0.544604	4	3
1437	0.539775	4	3
1438	0.540768	4	3
1439	0.540267	4	3
1440	0.548096	4	3
1441	0.550403	4	3
1442	0.547935	4	3
1443	0.545133	4	3
1444	0.543951	4	3
1445	0.549567	4	3
1446	0.536488	4	3
1447	0.540069	4	3
1448	0.548476	4	3
1449	0.550215	4	3
1450	0.548427	4	3
1451	0.540153	4	3
1452	0.555359	4	3
1453	0.536261	4	3
1454	0.54096	4	3
1455	0.560104	4	3
1456	0.54402	4	3
1457	0.541064	4	3
1458	0.548275	4	3
1459	0.55268	4	3
1460	0.550583	4	3
1461	0.549154	4	3
1462	0.536352	4	3
1463	0.544701	4	3
1464	0.543066	4	3
1465	0.546283	4	3
1466	0.543864	4	3
1467	0.543831	4	3
1468	0.552608	4	3
1469	0.543304	4	3
1470	0.54689	4	3
1471	0.554798	4	3
1472	0.543045	4	3
1473	0.545301	4	3
1474	0.544514	4	3
1475	0.550889	4	3
1476	0.554571	4	3
1477	0.547756	4	3
1478	0.548073	4	3
1479	0.547133	4	3
1480	0.54778	4	3
1481	0.551661	4	3
1482	0.533354	4	3
1483	0.541068	4	3
1484	0.549031	4	3
1485	0.55432	4	3
1486	0.546131	4	3
1487	0.548271	4	3
1488	0.541743	4	3
1489	0.551193	4	3
1490	0.555682	4	3
1491	0.546715	4	3
1492	0.556725	4	3
1493	0.550955	4	3
1494	0.546819	4	3
1495	0.545943	4	3
1496	0.54532	4	3
1497	0.549573	4	3
1498	0.548829	4	3
1499	0.549931	4	3
1500	0.539629	4	3
1501	0.54551	4	3
1502	0.548474	4	3
1503	0.536138	4	3
1504	0.531298	4	3
1505	0.546694	4	3
1506	0.00357007	3	3
1507	0.00350188	3	3
1508	0.00350714	3	3
1509	0.00346368	3	3
1510	0.00356146	3	3
1511	0.00351534	3	3
1512	0.00346575	3	3
1513	0.00346121	3	3
1514	0.00355536	3	3
1515	0.00349285	3	3
1516	0.00350271	3	3
1517	0.0034871	3	3
1518	0.00349289	3	3
1519	0.00349671	3	3
1520	0.00348648	3	3
1521	0.0034971	3	3
1522	0.00344286	3	3
1523	0.00356061	3	3
1524	0.00352537	3	3
1525	0.0035285	3	3
1526	0.00349775	3	3
1527	0.0034589	3	3
1528	0.00354037	3	3
1529	0.00355722	3	3
1530	0.00348593	3	3
1531	0.00348946	3	3
1532	0.00350693	3	3
1533	0.00346367	3	3
1534	0.00351375	3	3
1535	0.00348241	3	3
1536	0.00354577	3	3
1537	0.00349585	3	3
1538	0.00350724	3	3
1539	0.00348444	3	3
1540	0.00347552	3	3
1541	0.00347187	3	3
1542	0.00355251	3	3
1543	0.00348872	3	3
1544	0.00344622	3	3
1545	0.00343681	3	3
1546	0.00362703	3	3
1547	0.00356602	3	3
1548	0.00349251	3	3
1549	0.00355823	3	3
1550	0.00347145	3	3
1551	0.00352879	3	3
1552	0.00349259	3	3
1553	0.00346968	3	3
1554	0.00349725	3	3
1555	0.00351725	3	3
1556	0.00355728	3	3
1557	0.00352972	3	3
1558	0.0035407	3	3
1559	0.00350052	3	3
1560	0.00350769	3	3
1561	0.00354853	3	3
1562	0.00354356	3	3
1563	0.00350742	3	3
1564	0.00341418	3	3
1565	0.00350853	3	3
1566	0.00345982	3	3
1567	0.00347309	3	3
1568	0.00343976	3	3
1569	0.00351777	3	3
1570	0.00355325	3	3
1571	0.0035076	3	3
1572	0.0035155	3	3
1573	0.00354863	3	3
1574	0.00345498	3	3
1575	0.00351318	3	3
1576	0.003506	3	3
1577	0.00355453	3	3
1578	0.0034844	3	3
1579	0.00348779	3	3
1580	0.00351945	3	3
1581	0.00349721	3	3
1582	0.00350947	3	3
1583	0.00353841	3	3
1584	0.00354921	3	3
1585	0.00348108	3	3
1586	0.00353964	3	3
1587	0.0035085	3	3
1588	0.00346392	3	3
1589	0.00355724	3	3
1590	0.00344915	3	3
1591	0.00350127	3	3
1592	0.00351695	3	3
1593	0.00354033	3	3
1594	0.00351974	3	3
1595	0.00363223	3	3
1596	0.0035172	3	3
1597	0.00343747	3	3
1598	0.00348901	3	3
1599	0.0034808	3	3
1600	0.00344747	3	3
1601	0.00359888	3	3
1602	0.00351172	3	3
1603	0.00356319	3	3
1604	0.00347968	3	3
1605	0.00353459	3	3
1606	0.00350494	3	3
1607	0.00347604	3	3
1608	0.623258	2	4
1609	0.637573	2	4
1610	0.627263	2	4
1611	0.621397	2	4
1612	0.617443	2	4
1613	0.629283	2	4
1614	0.625112	2	4
1615	0.624303	2	4
1616	0.629044	2	4
1617	0.625318	2	4
1618	0.620333	2	4
1619	0.613333	2	4
1620	0.63053	2	4
1621	0.624238	2	4
1622	0.621105	2	4
1623	0.63069	2	4
1624	0.616654	2	4
1625	0.614518	2	4
1626	0.630605	2	4
1627	0.625024	2	4
1628	0.623215	2	4
1629	0.6149	2	4
1630	0.624936	2	4
1631	0.626994	2	4
1632	0.633585	2	4
1633	0.619256	2	4
1634	0.627433	2	4
1635	0.621174	2	4
1636	0.610538	2	4
1637	0.633422	2	4
1638	0.628227	2	4
1639	0.626481	2	4
1640	0.630844	2	4
1641	0.634358	2	4
1642	0.617523	2	4
1643	0.630574	2	4
1644	0.619488	2	4
1645	0.629167	2	4
1646	0.62877	2	4
1647	0.626987	2	4
1648	0.625375	2	4
1649	0.631105	2	4
1650	0.621769	2	4
1651	0.626146	2	4
1652	0.63011	2	4
1653	0.609464	2	4
1654	0.63777	2	4
1655	0.627574	2	4
1656	0.629758	2	4
1657	0.614118	2	4
1658	0.633444	2	4
1659	0.630303	2	4
1660	0.620111	2	4
1661	0.628777	2	4
1662	0.622532	2	4
1663	0.627001	2	4
1664	0.628545	2	4
1665	0.635954	2	4
1666	0.619216	2	4
1667	0.627375	2	4
1668	0.632776	2	4
1669	0.612749	2	4
1670	0.629838	2	4
1671	0.631087	2	4
1672	0.640378	2	4
1673	0.62309	2	4
1674	0.62464	2	4
1675	0.619435	2	4
1676	0.62694	2	4
1677	0.623061	2	4
1678	0.619275	2	4
1679	0.618722	2	4
1680	0.628073	2	4
1681	0.618319	2	4
1682	0.627587	2	4
1683	0.619348	2	4
1684	0.635099	2	4
1685	0.629474	2	4
1686	0.62155	2	4
1687	0.621996	2	4
1688	0.619967	2	4
1689	0.628739	2	4
1690	0.621847	2	4
1691	0.624169	2	4
1692	0.620085	2	4
1693	0.619177	2	4
1694	0.627861	2	4
1695	0.633873	2	4
1696	0.618742	2	4
1697	0.621511	2	4
1698	0.611727	2	4
1699	0.619263	2	4
1700	0.630166	2	4
1701	0.623876	2	4
1702	0.633158	2	4
1703	0.618965	2	4
1704	0.625639	2	4
1705	0.63103	2	4
1706	0.49855	1	4
1707	0.498129	1	4
1708	0.496681	1	4
1709	0.496818	1	4
1710	0.500329	1	4
1711	0.500264	1	4
1712	0.492192	1	4
1713	0.489407	1	4
1714	0.506791	1	4
1715	0.506758	1	4
1716	0.501646	1	4
1717	0.500146	1	4
1718	0.502504	1	4
1719	0.495997	1	4
1720	0.499488	1	4
1721	0.502112	1	4
1722	0.496817	1	4
1723	0.4988	1	4
1724	0.5003	1	4
1725	0.498597	1	4
1726	0.501083	1	4
1727	0.496934	1	4
1728	0.503664	1	4
1729	0.495856	1	4
1730	0.511201	1	4
1731	0.500145	1	4
1732	0.502743	1	4
1733	0.499597	1	4
1734	0.504134	1	4
1735	0.511422	1	4
1736	0.506142	1	4
1737	0.502593	1	4
1738	0.500339	1	4
1739	0.502983	1	4
1740	0.497921	1	4
1741	0.498342	1	4
1742	0.500204	1	4
1743	0.500717	1	4
1744	0.507181	1	4
1745	0.493761	1	4
1746	0.499725	1	4
1747	0.500598	1	4
1748	0.498914	1	4
1749	0.507287	1	4
1750	0.500062	1	4
1751	0.50264	1	4
1752	0.502198	1	4
1753	0.501524	1	4
1754	0.499661	1	4
1755	0.508463	1	4
1756	0.498336	1	4
1757	0.492173	1	4
1758	0.500266	1	4
1759	0.504165	1	4
1760	0.505115	1	4
1761	0.503996	1	4
1762	0.49851	1	4
1763	0.505443	1	4
1764	0.513913	1	4
1765	0.495059	1	4
1766	0.497626	1	4
1767	0.492177	1	4
1768	0.501024	1	4
1769	0.49951	1	4
1770	0.49481	1	4
1771	0.499325	1	4
1772	0.49767	1	4
1773	0.503448	1	4
1774	0.502891	1	4
1775	0.508667	1	4
1776	0.489923	1	4
1777	0.500955	1	4
1778	0.49381	1	4
1779	0.494004	1	4
1780	0.506768	1	4
1781	0.503137	1	4
1782	0.51305	1	4
1783	0.497782	1	4
1784	0.511671	1	4
1785	0.496576	1	4
1786	0.499228	1	4
1787	0.50291	1	4
1788	0.49182	1	4
1789	0.503717	1	4
1790	0.504305	1	4
1791	0.50452	1	4
1792	0.489472	1	4
1793	0.500272	1	4
1794	0.501303	1	4
1795	0.494763	1	4
1796	0.499043	1	4
1797	0.48386	1	4
1798	0.498075	1	4
1799	0.491556	1	4
1800	0.501259	1	4
1801	0.4937	1	4
1802	0.500645	1	4
1803	0.497405	1	4
1804	0.496539	1	4
1805	0.501096	1	4
1806	0.481875	4	4
1807	0.479264	4	4
1808	0.473976	4	4
1809	0.472898	4	4
1810	0.473542	4	4
1811	0.487593	4	4
1812	0.482	4	4
1813	0.47182	4	4
1814	0.477612	4	4
1815	0.473757	4	4
1816	0.478443	4	4
1817	0.48205	4	4
1818	0.481175	4	4
1819	0.474693	4	4
1820	0.491157	4	4
1821	0.485652	4	4
1822	0.484447	4	4
1823	0.474052	4	4
1824	0.479123	4	4
1825	0.484311	4	4
1826	0.47672	4	4
1827	0.479094	4	4
1828	0.475957	4	4
1829	0.481604	4	4
1830	0.478843	4	4
1831	0.476732	4	4
1832	0.47626	4	4
1833	0.484958	4	4
1834	0.482272	4	4
1835	0.475315	4	4
1836	0.475671	4	4
1837	0.466133	4	4
1838	0.480991	4	4
1839	0.472033	4	4
1840	0.486521	4	4
1841	0.476817	4	4
1842	0.476847	4	4
1843	0.472741	4	4
1844	0.479485	4	4
1845	0.476257	4	4
1846	0.468595	4	4
1847	0.471729	4	4
1848	0.482607	4	4
1849	0.471226	4	4
1850	0.482221	4	4
1851	0.477791	4	4
1852	0.471003	4	4
1853	0.472516	4	4
1854	0.471678	4	4
1855	0.469824	4	4
1856	0.47699	4	4
1857	0.478168	4	4
1858	0.485014	4	4
1859	0.476544	4	4
1860	0.469704	4	4
1861	0.476516	4	4
1862	0.477351	4	4
1863	0.475368	4	4
1864	0.479812	4	4
1865	0.479339	4	4
1866	0.484495	4	4
1867	0.481786	4	4
1868	0.471757	4	4
1869	0.471488	4	4
1870	0.489852	4	4
1871	0.474831	4	4
1872	0.484379	4	4
1873	0.482823	4	4
1874	0.480674	4	4
1875	0.478744	4	4
1876	0.480192	4	4
1877	0.476952	4	4
1878	0.474313	4	4
1879	0.471081	4	4
1880	0.475838	4	4
1881	0.47417	4	4
1882	0.483764	4	4
1883	0.476448	4	4
1884	0.48109	4	4
1885	0.477983	4	4
1886	0.480002	4	4
1887	0.480852	4	4
1888	0.471223	4	4
1889	0.472162	4	4
1890	0.485599	4	4
1891	0.472325	4	4
1892	0.4677	4	4
1893	0.478909	4	4
1894	0.476634	4	4
1895	0.481319	4	4
1896	0.474627	4	4
1897	0.476591	4	4
1898	0.480267	4	4
1899	0.4764	4	4
1900	0.477035	4	4
1901	0.473153	4	4
1902	0.4816	4	4
1903	0.469927	4	4
1904	0.479123	4	4
1905	0.47752	4	4
1906	0.473689	4	4
1907	0.472533	4	4
1908	0.000531261	3	4
1909	0.000539746	3	4
1910	0.000535223	3	4
1911	0.000524246	3	4
1912	0.000531666	3	4
1913	0.000525755	3	4
1914	0.000533704	3	4
1915	0.000539017	3	4
1916	0.00053117	3	4
1917	0.000539178	3	4
1918	0.000538049	3	4
1919	0.000524761	3	4
1920	0.000534956	3	4
1921	0.000538801	3	4
1922	0.00052408	3	4
1923	0.000534353	3	4
1924	0.000531051	3	4
1925	0.000536514	3	4
1926	0.000528258	3	4
1927	0.000535496	3	4
1928	0.000544094	3	4
1929	0.000531324	3	4
1930	0.000534104	3	4
1931	0.000535058	3	4
1932	0.000538592	3	4
1933	0.000535824	3	4
1934	0.000537454	3	4
1935	0.000529848	3	4
1936	0.000532729	3	4
1937	0.000533241	3	4
1938	0.000539778	3	4
1939	0.000535293	3	4
1940	0.00052185	3	4
1941	0.000537453	3	4
1942	0.000530649	3	4
1943	0.000528375	3	4
1944	0.000528068	3	4
1945	0.000527359	3	4
1946	0.000536741	3	4
1947	0.000541987	3	4
1948	0.000537511	3	4
1949	0.000534605	3	4
1950	0.000529923	3	4
1951	0.000533751	3	4
1952	0.00053623	3	4
1953	0.000538682	3	4
1954	0.000533115	3	4
1955	0.000536513	3	4
1956	0.000531512	3	4
1957	0.000528072	3	4
1958	0.000533503	3	4
1959	0.000530846	3	4
1960	0.000538533	3	4
1961	0.000521161	3	4
1962	0.000523126	3	4
1963	0.000531259	3	4
1964	0.000528052	3	4
1965	0.000533725	3	4
1966	0.000514469	3	4
1967	0.000527155	3	4
1968	0.000531328	3	4
1969	0.000529326	3	4
1970	0.000541321	3	4
1971	0.000529883	3	4
1972	0.000547545	3	4
1973	0.000533714	3	4
1974	0.000532642	3	4
1975	0.000530081	3	4
1976	0.000539718	3	4
1977	0.000529522	3	4
1978	0.000527694	3	4
1979	0.000519122	3	4
1980	0.00052199	3	4
1981	0.000539312	3	4
1982	0.000539463	3	4
1983	0.000532919	3	4
1984	0.000539501	3	4
1985	0.000526828	3	4
1986	0.000529818	3	4
1987	0.000540819	3	4
1988	0.000532761	3	4
1989	0.000531005	3	4
1990	0.000527947	3	4
1991	0.000530768	3	4
1992	0.000529434	3	4
1993	0.000532393	3	4
1994	0.000532041	3	4
1995	0.000535152	3	4
1996	0.000537323	3	4
1997	0.000543582	3	4
[truncated: 2,826 more rows]

## Sheet: Fig 3
Figure 3a
	CellChat	CellPhoneDB	NATMI	SingleCellSignalR	Tensor-cell2cell
CellChat	1	0.82872	0.679185	0.785754	0.809842
CellPhoneDB	0.82872	1	0.769351	0.881881	0.958149
NATMI	0.679185	0.769351	1	0.78363	0.752218
SingleCellSignalR	0.785754	0.881881	0.78363	1	0.898584
Tensor-cell2cell	0.809842	0.958149	0.752218	0.898584	1
Figure 3b
	Avg Raw Counts	Avg log1p(CPM+1)	ComBat	Fraction Non-Zero Cells	Scanorama
Avg Raw Counts	1	0.785491	0.719647	0.7624	0.786687
Avg log1p(CPM+1)	0.785491	1	0.899476	0.985297	0.938222
ComBat	0.719647	0.899476	1	0.894852	0.880483
Fraction Non-Zero Cells	0.7624	0.985297	0.894852	1	0.921312
Scanorama	0.786687	0.938222	0.880483	0.921312	1

## Sheet: Fig 4
Figure 4a and Supplementary Figure 7												Figure 4a												Figure 4a												Figures 4a-b												Figure 4c
	Factor 1	Factor 2	Factor 3	Factor 4	Factor 5	Factor 6	Factor 7	Factor 8	Factor 9	Factor 10		Sender	Factor 1	Factor 2	Factor 3	Factor 4	Factor 5	Factor 6	Factor 7	Factor 8	Factor 9	Factor 10		Receiver	Factor 1	Factor 2	Factor 3	Factor 4	Factor 5	Factor 6	Factor 7	Factor 8	Factor 9	Factor 10			Factor 1	Factor 2	Factor 3	Factor 4	Factor 5	Factor 6	Factor 7	Factor 8	Factor 9	Factor 10			Factors
HC1	0.12557	0.169698	0.152947	0.0560599	0.0496674	0.0962469	0.0803517	0.00553323	0.628962	0.092656		B	0.0737875	0.394338	0.00442868	0.446678	0.196524	0.031859	0.975576	0.233089	0.353323	0.409607		B	0.448368	0.0150357	0.391706	0.6181	0.380476	0.396217	0.398261	0.39064	0.394108	1.36514e-05		TGFB1^TGFBR1&TGFBR2	0.00608864	0.0402727	0.13528	0.0399267	0.129969	0.107919	0.116579	0.0664003	0.0574418	0.0577738		0	Factor-1
HC2	0.0652906	0.0863761	3.92666e-06	0.213708	0.0127077	2.01416e-06	0.00101937	2.18289e-06	0.64999	0.0108824		Epithelial	0.945639	0.480604	0.151631	0.145346	0.00103251	4.70323e-05	0.000929947	0.31038	0.416801	0.407883		Epithelial	0.2578	0.995659	0.38526	0.00525237	0.34682	0.37514	0.343049	0.388942	0.35457	0.0104973		TGFB1^ACVR1B&TGFBR2	0.0012922	0.0817478	0.135329	0.0226887	0.119824	0.100669	0.109981	0.058851	0.0411832	0.0478284		1	Factor-2
HC3	0.0987168	0.0501237	0.322382	0.0258151	0.362241	0.241452	0.115784	0.000803471	0.403497	0.361636		Macrophages	0.178674	0.396539	0.986398	0.427001	0.422927	0.022796	0.0458428	0.780554	0.476663	0.398189		Macrophages	0.364113	0.037655	0.419306	0.206917	0.320175	0.392717	0.376961	0.477359	0.471021	0.94384		TGFB1^ACVR1&TGFBR1	0.0023722	0.0425163	0.130293	0.0183162	0.121923	0.101981	0.113435	0.0752393	0.0413396	0.036126		2	Factor-3
M1	0.363066	0.342958	0.543788	0.375981	0.414552	0.375409	0.411981	0.0323293	0.0199762	0.468368		NK	0.107057	0.378791	0.0089725	0.472753	0.042411	0.731892	0.112797	0.253404	0.351702	0.402383		NK	0.450099	0.00600187	0.427986	0.557438	0.415482	0.407824	0.414778	0.373055	0.37187	0.00616158		GDF11^TGFBR1&ACVR2B	0.00106074	0.0145751	0.000986052	1.56951e-10	0.0027944	0.0114801	1.76566e-07	1.90631e-13	0.00871865	0.00428389		3	Factor-4
M2	0.32537	0.336795	0.519485	0.374917	0.353283	0.360256	0.358824	0.0386504	0.0569496	0.431072		T	0.131464	0.384761	0.0033424	0.437458	0.0835543	0.680241	0.18004	0.258826	0.467896	0.400509		T	0.498903	0.00966629	0.428414	0.513845	0.487008	0.441887	0.46337	0.397217	0.425131	0.000432153		GDF11^ACVR1B&ACVR2B	0.000347701	0.015884	0.00150749	2.88539e-10	0.00193862	0.0113166	1.61423e-06	2.65336e-14	0.00806947	0.00422499		4	Factor-5
M3	0.208332	0.0811274	0.442797	0.315551	0.127258	0.346048	0.271715	0.0805817	0.013539	0.305122		mDC	0.199131	0.405894	0.0625779	0.4268	0.879619	0.00848701	0.0318002	0.329946	0.362783	0.430093		mDC	0.38527	0.083006	0.394478	0.0183229	0.471847	0.431823	0.441422	0.413886	0.421987	0.330178		GDF15^TGFBR2	0.145407	0.0939984	0.0504557	0.146864	3.32443e-07	0.000119473	0.011736	2.04737e-08	0.0169231	0.0555755		5	Factor-6
S1	0.263001	0.239999	0.0672028	0.217976	0.227422	0.241187	0.186225	0.52861	0.094463	0.196607																										INHBA^ACVR1B&ACVR2B	1.05155e-15	0.0134119	0.0777404	0.00271478	0.00527339	2.26916e-37	5.55847e-26	9.33697e-09	0.0845266	4.13414e-19		6	Factor-7
S2	0.364599	0.37188	0.0935845	0.322879	0.382508	0.342564	0.231343	0.547674	0.0289556	0.284815																										IGF1^IGF1R	1.3587e-13	0.11518	0.0129499	0.00418863	2.23179e-06	1.32315e-12	2.90612e-09	1.38908e-13	0.0288562	3.03361e-08		7	Factor-8
S3	0.228059	0.16452	0.143922	0.504337	0.155899	0.318552	0.352835	0.271203	0.000397754	0.187851																										CCL5^CCR1	0.0379975	0.000431211	0.00564102	0.0985127	0.00660097	0.292738	0.0969155	0.0658998	0.0227239	0.149228		8	Factor-9
S4	0.427385	0.487973	0.196941	0.244182	0.384889	0.29676	0.451547	0.312571	0.0352117	0.331885																										CCL3^CCR1	0.00947867	7.47817e-07	0.07309	0.131281	0.00835897	0.0629236	3.25064e-06	0.275435	1.36942e-06	0.138049		9	Factor-10
S5	0.391261	0.439032	0.180896	0.198411	0.225563	0.266416	0.227943	0.312193	0.0211105	0.246501																										CCL3L1^CCR1	0.0154354	1.70898e-07	0.0378572	0.129426	0.0116052	0.0340667	3.30279e-06	0.237707	9.91053e-09	0.141019
S6	0.315095	0.264138	0.0744385	0.252805	0.363236	0.325471	0.373202	0.377948	0.0619385	0.190401																										CCL8^CCR1	0.019868	1.04739e-06	0.0469862	0.110404	0.00416115	0.00482707	0.0101983	0.260609	4.76761e-09	0.139323
																																				CCL7^CCR1	0.0173957	2.12607e-10	0.00633555	0.102496	0.00293736	0.0025325	0.00487047	0.22665	6.5103e-07	0.138018
																																				CCL13^CCR1	0.0252604	4.963e-13	0.00100853	0.116002	0.00380267	0.00776167	0.00850738	0.0662628	3.14703e-09	0.147576
																																				CCL23^CCR1	0.0244934	6.08471e-13	0.0618151	0.121597	0.00466875	0.010203	0.00927689	0.0392813	0.00421023	0.148626
																																				CCL8^CCR2	0.00392861	0.000113439	0.0574555	0.0271278	0.00918853	7.5083e-05	0.000214005	0.199257	0.000109721	8.93403e-11
																																				CCL7^CCR2	0.00168521	5.88485e-10	0.0202121	0.00642302	0.0082151	4.42498e-08	3.49573e-06	0.166854	0.007595	2.67806e-16
																																				CCL2^CCR2	0.0171501	0.00186449	0.00250127	0.00426808	0.0428067	0.00505999	0.0181151	0.297309	0.0113198	2.70383e-09
																																				CCL4^CCR5	0.0172807	0.000548596	0.0409838	0.0672627	0.0371419	0.196712	0.000306013	0.183329	0.000172733	0.0194278
																																				CCL5^CCR5	0.0333498	0.000108978	0.0163338	0.0200765	0.0246499	0.304814	0.109569	0.0287576	0.0253123	0.0225475
																																				CCL3^CCR5	0.00513761	7.31617e-08	0.086845	0.059393	0.025939	0.0763446	9.23016e-08	0.23824	1.84248e-06	0.00548466
																																				CCL28^CCR10	0.0397413	0.0100799	7.0031e-09	2.28156e-37	2.75346e-58	0.000958438	8.63661e-19	7.70637e-37	0.00519875	0.00657982
																																				CXCL9^CXCR3	0.0391974	6.07936e-19	0.00771219	0.132693	0.11272	0.007881	0.000500962	4.20349e-05	2.73982e-21	2.82405e-39
																																				CXCL10^CXCR3	0.0548163	0.00014944	0.113163	0.146824	0.155889	0.0152055	0.0443881	0.101003	4.59315e-19	1.47574e-17
																																				CXCL11^CXCR3	0.0505278	5.07484e-11	0.0689793	0.138026	0.0932926	0.00397567	0.000649156	0.026026	1.41021e-21	7.74842e-30
																																				MIF^CD74&CXCR4	0.218743	0.0454574	0.0833006	0.178919	0.165633	0.179128	0.240767	0.126622	0.135775	0.0361431
																																				MIF^CD74&CD44	0.230703	0.134972	0.0620544	0.321096	0.149708	0.160869	0.228576	0.142794	0.26939	0.147468
																																				IL7^IL7R&IL2RG	0.0559168	1.38796e-15	0.0393236	1.42044e-08	0.0408691	0.0324583	0.0665014	1.49735e-09	0.0267981	0.0414838
																																				IL6^IL6R&IL6ST	0.00306116	0.0489713	0.030791	1.39772e-12	0.00974599	0.00593609	0.0213009	0.0287503	1.21837e-10	0.0711175
																																				EBI3^IL27RA&IL6ST	0.0228772	0.000169737	5.55934e-11	8.49848e-06	0.0926277	0.00264509	0.111952	0.00906823	1.53941e-11	0.032155
																																				IL10^IL10RA&IL10RB	0.0181341	1.18541e-06	0.0357564	5.39934e-05	0.0198122	0.0255982	0.030025	0.0390571	1.22617e-05	0.062677
																																				IL1A^IL1R1&IL1RAP	1.14114e-08	0.0304411	0.023388	2.23674e-15	0.00508948	0.00197738	2.07176e-05	2.38387e-11	0.0129372	0.0154504
																																				IL1B^IL1R1&IL1RAP	4.78811e-09	0.027465	0.0819785	6.77586e-11	0.0325704	6.16698e-10	2.12464e-23	0.0418574	0.0128365	0.00915365
																																				CSF1^CSF1R	0.00646944	1.39636e-07	0.0628802	8.14199e-10	0.0188442	0.0498577	0.00501364	0.0318443	0.0273648	0.142107
																																				IL16^CD4	0.0115307	0.0407693	0.0475165	0.00589745	0.0390989	0.0928323	0.179828	3.16006e-12	0.0627861	0.124572
																																				TNF^TNFRSF1A	0.0193361	0.102096	0.0793575	0.0101957	0.0674495	0.049041	0.0804434	0.0267876	0.0199734	0.143238
																																				TNF^TNFRSF1B	0.034714	1.74828e-09	0.0649831	0.0803504	0.0568009	0.0371386	0.0740269	0.0511016	0.0218432	0.0881185
																																				LTA^TNFRSF1A	0.0243116	0.0975117	0.0135525	0.00126591	0.0363924	0.0539249	0.133768	0.000186191	0.0214139	0.144165
																																				LTA^TNFRSF1B	0.0415344	2.43652e-11	0.000289226	0.081388	0.0281716	0.0408639	0.124785	0.00673133	0.0214911	0.0914536
																																				LTA^TNFRSF14	0.0644494	0.0857264	0.0261427	0.101176	0.0551242	0.0744913	0.157783	0.000106935	8.30205e-06	0.0957275
																																				LTA^LTB&LTBR	0.00251606	0.00237045	3.71419e-06	1.91608e-13	0.0101953	0.0249188	0.103149	2.68005e-12	0.0127939	0.0334302
																																				TNFSF14^LTBR	0.00690808	0.107306	0.000102606	0.0129332	0.00961462	0.0554112	0.007086	0.00338949	0.0247194	0.122051
																																				TNFSF14^TNFRSF14	0.0710186	0.0870392	0.0293395	0.110951	0.0589243	0.107691	0.0633112	0.00550677	0.000103168	0.0976
																																				TNFSF10^TNFRSF10B	0.11605	0.14479	0.0897338	0.107947	0.105797	0.0905046	0.114494	0.0582353	0.000507998	0.0934097
																																				TNFSF12^TNFRSF12A	5.07257e-08	0.142033	0.0958429	7.33668e-05	0.0525517	0.0227166	0.0219382	7.69335e-08	0.0332547	0.0203927
																																				TNFSF9^TNFRSF9	0.0175299	0.00290929	0.0123372	0.00772516	0.0134307	4.85651e-10	0.0540665	0.00827112	5.14787e-17	2.55701e-05
																																				CD40LG^ITGA5&ITGB1	0.0074458	4.38527e-10	3.63761e-05	0.0175475	0.00388497	0.0268598	0.00740134	0.0212252	0.0231837	0.116017
																																				CD40LG^ITGAM&ITGB2	0.00312006	8.61511e-12	1.13862e-09	1.79877e-07	0.0042588	0.026601	0.00486047	0.0246858	0.0229945	0.0755185
																																				SPP1^CD44	0.0751621	0.0406852	0.000123389	0.21952	0.0383978	0.0238919	0.0492444	0.228683	0.178793	0.0987868
																																				SPP1^ITGAV&ITGB1	0.00030949	0.0496219	0.00239696	1.13953e-07	0.00808477	2.86339e-08	0.00171486	0.153893	0.0194304	0.0397874
																																				SPP1^ITGAV&ITGB5	1.09652e-06	0.0494794	0.00095534	1.12399e-09	0.00221446	1.46846e-16	7.06218e-08	0.137242	0.0165624	0.0230919
																																				SPP1^ITGA4&ITGB1	0.0604537	3.05783e-15	0.0329224	0.0447611	0.0839374	0.0492364	0.0664804	0.134875	0.00605715	2.46383e-16
																																				SPP1^ITGA5&ITGB1	0.00360807	2.21064e-07	0.000137903	0.00486831	0.00715755	2.85377e-05	0.00938418	0.17671	0.0269655	0.107614
																																				RETN^TLR4	3.68331e-10	0.00471862	0.126027	0.002992	7.48092e-07	1.13631e-21	2.55386e-13	0.014284	0.185474	0.0939292
																																				RETN^CAP1	0.0835536	0.0663623	0.181667	0.0758391	0.0879733	0.0873499	0.104358	0.0622259	0.242692	0.0940905
																																				NAMPT^INSR	0.0704093	0.152012	0.114782	0.0311745	0.127367	9.21683e-07	0.0120269	0.129517	0.0775611	0.0327571
																																				NAMPT^ITGA5&ITGB1	0.0798045	0.0431118	0.103171	0.0641211	0.123886	7.59213e-05	0.00891266	0.163548	0.0750389	0.136411
																																				MDK^SDC2	0.147583	0.0329511	0.110527	7.80675e-21	7.96548e-15	4.88781e-38	2.29417e-21	5.82383e-08	0.000413323	0.0428156
																																				MDK^SDC4	0.146236	0.201804	0.115482	2.32606e-17	2.24492e-10	9.30584e-20	7.57897e-11	2.86481e-07	0.000829677	0.0594946
																																				MDK^ITGA4&ITGB1	0.227003	0.00188889	0.165807	0.000209703	0.0377104	0.0295568	0.0976902	4.14413e-06	0.0044321	2.63479e-08
																																				MDK^ITGA6&ITGB1	0.146615	0.0870734	0.114416	6.01818e-23	2.07163e-15	9.13758e-39	5.73533e-22	1.06541e-10	1.02452e-06	0.00673197
																																				MDK^LRP1	0.137294	0.0685439	0.111735	3.43611e-17	6.1075e-11	2.4678e-23	5.59462e-14	4.17649e-09	0.0632419	0.153972
																																				MDK^NCL	0.245786	0.144695	0.176625	0.124587	0.0592417	0.0672906	0.0953644	4.20966e-05	0.112572	0.0658849
																																				C3^C3AR1	0.0987439	0.0158017	0.0580571	5.1937e-08	0.00180131	3.31918e-12	5.17951e-08	2.56192e-05	5.30678e-08	0.14703
																																				C3^ITGAM&ITGB2	0.0931073	0.0138487	0.0489953	9.35708e-12	0.0118523	1.83141e-20	1.71855e-16	2.70917e-06	0.00883446	0.0817623
																																				C3^ITGAX&ITGB2	0.10882	0.012761	0.0445003	0.0397438	0.0341814	3.72123e-07	0.000176647	4.70466e-05	0.0125161	0.136953
																																				GZMA^F2R	0.0183602	0.00127513	3.19684e-05	0.0335424	1.51123e-06	0.240836	0.0103204	0.0132885	0.000401426	8.88247e-12
																																				SEMA3C^NRP1&PLXNA1	0.0719335	0.0217606	0.078549	1.25284e-23	1.99042e-07	4.57363e-46	3.0484e-31	2.70215e-09	0.0177061	0.0211363
																																				SEMA3C^NRP1&PLXNA2	0.0704818	0.0215228	0.0788651	4.74928e-25	2.29712e-08	1.69073e-54	1.27891e-37	1.00865e-10	0.0176147	0.015626
																																				SEMA3C^NRP1&PLXNA3	0.0710665	0.021094	0.0782649	1.75505e-22	1.10518e-06	1.15061e-41	2.07543e-31	1.32675e-08	0.0239514	0.0277917
																																				SEMA3C^NRP2&PLXNA1	0.071294	0.0703948	0.0797784	2.90155e-21	4.01863e-07	1.61402e-33	9.41488e-23	4.43552e-09	0.0155535	0.0212076
																																				SEMA3C^NRP2&PLXNA2	0.0682321	0.0751841	0.0803683	9.01196e-24	1.06387e-08	1.15781e-40	1.94219e-27	4.1594e-11	0.0171708	0.0135877
																																				SEMA3C^NRP2&PLXNA3	0.0722141	0.0641257	0.0774237	1.20679e-21	1.30724e-05	3.53419e-31	2.13303e-22	3.88453e-07	0.0217577	0.0286029
																																				SEMA3C^NRP1&NRP2	0.0700934	0.0210675	0.0779266	2.66467e-22	3.67373e-07	1.33812e-34	1.4513e-23	8.03484e-09	0.0206714	0.059079
																																				SEMA3C^PLXND1	0.0748941	0.0130423	0.0818469	3.74748e-17	0.000111646	1.60755e-20	5.39691e-14	1.37764e-07	0.029212	0.083744
																																				ADM^CALCRL	0.0541216	0.0141444	0.0283321	2.20549e-26	3.49723e-06	1.4619e-32	1.5267e-20	0.0825924	1.35831e-21	1.98741e-05
																																				ANXA1^FPR2	0.153064	0.0436906	0.124153	2.29786e-06	0.0590134	0.174169	1.61812e-16	0.150528	0.154488	0.0874599
																																				ANXA1^FPR1	0.15525	0.0460731	0.118536	5.32022e-08	0.0677906	0.178314	1.76553e-13	0.163508	0.17381	0.162624
																																				GAS6^AXL	0.0274269	0.0252694	3.2719e-05	3.58835e-13	0.111703	6.8241e-09	4.43318e-07	9.88275e-09	0.0783097	0.128061
																																				GAS6^MERTK	0.0284934	0.0197851	4.79862e-11	5.53792e-15	0.0961569	4.16913e-32	2.45542e-18	0.0195764	7.31751e-15	0.0283519
																																				GRN^SORT1	0.063435	0.133124	0.120774	0.0296233	0.18758	7.27807e-21	0.104612	0.0604807	0.23407	0.0972626
																																				PROS1^AXL	0.0328983	0.01752	0.0447658	5.77322e-22	4.94672e-05	2.26822e-08	0.000139423	4.31912e-23	0.125748	0.121641
																																				SAA1^FPR2	0.0753135	0.00927518	1.30947e-06	3.86884e-30	2.30682e-24	3.0817e-24	3.14925e-19	1.54723e-09	4.28677e-16	0.0781633
																																				LGALS9^HAVCR2	0.109071	0.0220119	0.129719	0.0406062	0.186998	0.0928028	0.14059	0.124591	0.0526549	0.170104
																																				LGALS9^CD44	0.153948	0.101707	0.113866	0.288686	0.181267	0.0799783	0.131608	0.126455	0.209588	0.136225
																																				COL6A1^ITGA1&ITGB1	0.0219665	1.62224e-18	0.0178769	0.0355272	0.0172788	0.0128013	0.0120081	3.90449e-09	0.00643285	5.10482e-44
																																				COL9A2^ITGA1&ITGB1	0.0421092	0.000294288	0.0331556	0.0377885	0.0244017	0.00213742	0.0822932	1.7991e-13	0.00459812	2.04675e-17
																																				COL6A1^ITGA2&ITGB1	0.000363502	0.141796	0.00980606	0.0108172	1.63239e-05	0.00110237	4.55801e-05	6.57395e-05	1.63921e-08	6.62467e-23
																																				COL9A2^ITGA2&ITGB1	0.0236856	0.143887	0.0259304	0.00574203	0.00494853	2.47927e-12	0.0687941	2.24471e-11	5.48768e-10	4.4702e-08
																																				FN1^ITGA3&ITGB1	2.27888e-09	0.0970316	0.153481	0.00478175	0.0117738	3.75545e-20	4.43127e-14	0.0337939	0.101914	6.6797e-15
																																				FN1^ITGA4&ITGB1	0.0553095	3.12647e-14	0.175839	0.0767758	0.0894153	0.0440349	0.0474325	0.0260468	0.104104	4.4707e-18
																																				FN1^ITGA5&ITGB1	0.000460043	1.04236e-06	0.148977	0.022468	0.0165496	7.99132e-07	3.16947e-05	0.0654642	0.122085	0.108619
																																				LAMB2^ITGA1&ITGB1	0.0580266	4.08208e-05	0.0335445	0.0119325	0.00625499	0.0150988	0.0203801	2.34527e-09	0.0064024	4.25648e-26
																																				LAMB3^ITGA1&ITGB1	0.121291	0.00714976	4.18294e-08	1.06611e-09	1.46845e-14	2.73161e-08	1.49647e-05	7.55465e-12	4.03796e-07	4.09178e-19
																																				LAMB2^ITGA2&ITGB1	0.0367455	0.142437	0.0161191	5.31907e-14	2.21145e-10	2.08464e-12	1.33645e-10	1.10294e-08	4.26004e-10	4.13803e-13
																																				LAMB3^ITGA2&ITGB1	0.0894731	0.1461	9.45115e-14	4.1426e-31	4.4444e-24	4.20712e-23	4.3751e-21	6.7935e-12	1.80852e-21	1.64603e-13
																																				LAMB2^ITGA3&ITGB1	0.0360088	0.0991102	0.0184346	4.63567e-14	1.50584e-14	9.33283e-17	4.23941e-14	1.16182e-12	1.45711e-08	0.00126849
																																				LAMB3^ITGA3&ITGB1	0.0894177	0.103025	1.48764e-13	9.86042e-33	7.82652e-31	4.56863e-29	6.24017e-27	2.41562e-15	1.75992e-21	5.78908e-06
																																				THBS3^ITGA3&ITGB1	0.0110852	0.101758	0.0139023	0.0117562	0.000190179	0.000188996	0.0015724	0.000115591	5.0853e-09	0.00588306
																																				COL6A1^ITGA3&ITGB1	2.00836e-05	0.0985697	0.0119104	0.00780793	1.80034e-09	4.40475e-05	3.86012e-07	5.45445e-09	1.31373e-05	0.00383324
																																				COL9A2^ITGA3&ITGB1	0.0229392	0.101422	0.028902	0.00483801	0.000715194	3.66269e-16	0.0675485	5.7933e-15	7.81362e-09	0.00452246
																																				LAMB2^ITGA6&ITGB1	0.0394688	0.0714532	0.0166666	2.47302e-15	5.31762e-11	3.94511e-18	9.47753e-13	8.09851e-12	8.51952e-05	0.00782265
																																				LAMB3^ITGA6&ITGB1	0.0939207	0.0752537	9.86497e-16	4.14502e-33	2.77555e-28	1.68532e-29	2.01323e-26	4.80877e-15	6.95647e-18	0.00117078
																																				FN1^ITGAV&ITGB1	3.32719e-06	0.054854	0.155004	0.00255898	0.0193575	3.99865e-11	5.2303e-06	0.0435525	0.114952	0.0384925
																																				FN1^ITGA4&ITGB7	0.0351778	7.29396e-12	0.172482	0.0870907	0.0572762	0.0210726	0.0222086	0.0202103	0.0942769	7.73673e-16
																																				FN1^ITGAV&ITGB8	6.81143e-09	0.0583967	0.153156	0.000794976	0.0122823	1.11916e-18	5.84435e-11	0.0347379	0.110522	0.0216818
																																				LAMB2^ITGAV&ITGB8	0.0335146	0.0617764	0.0161908	6.07501e-18	4.85734e-14	2.37653e-20	3.76737e-16	1.48777e-13	0.00456359	0.0318291
																																				LAMB3^ITGAV&ITGB8	0.0885984	0.0659442	2.16354e-13	1.04302e-33	1.28722e-29	2.9312e-30	6.32316e-28	4.72936e-16	1.31609e-09	0.0249357
																																				COL6A1^ITGAV&ITGB8	1.95697e-06	0.0601081	0.0105853	1.49525e-05	1.71311e-08	3.02692e-09	1.78303e-07	1.20467e-09	0.0080022	0.0340083
																																				COL9A2^ITGAV&ITGB8	0.0210564	0.064256	0.027221	0.00159863	0.000666455	1.06104e-18	0.0650519	9.67533e-16	0.00468503	0.0357055
																																				FN1^CD44	0.071657	0.0499072	0.14205	0.233745	0.053313	0.0243166	0.0331428	0.115386	0.274057	0.101228
																																				COL6A1^CD44	0.0887595	0.0481717	0.00137008	0.227815	0.0399156	0.034758	0.0437104	0.06303	0.168876	0.10819
																																				COL9A2^CD44	0.111938	0.0625273	0.0136766	0.245075	0.0512702	0.0208987	0.109343	0.0283815	0.163904	0.11759
																																				LAMB2^CD44	0.120938	0.0575593	0.00579108	0.234265	0.0316576	0.0253561	0.03713	0.0557231	0.16659	0.113267
																																				LAMB3^CD44	0.177131	0.0723912	1.58529e-06	0.24221	0.00165199	0.0136476	0.0286375	0.0520669	0.159042	0.116599
																																				COL6A1^SDC4	0.000542804	0.180476	0.011326	1.77781e-06	0.00249022	0.00650408	0.00531547	0.00906782	0.00934686	0.0582516
																																				COL9A2^SDC4	0.0252015	0.186084	0.0265939	0.00141371	0.00864788	3.62264e-07	0.0739522	6.33376e-07	0.00554545	0.0612202
																																				FN1^SDC4	3.02005e-07	0.178704	0.150668	0.000423954	0.0164476	5.65935e-09	8.4421e-06	0.0534392	0.112722	0.0470265
																																				THBS3^SDC4	0.0109764	0.18209	0.01279	9.33135e-06	0.00697695	0.00652073	0.00805372	0.0134027	0.00708436	0.0594493
																																				THBS3^CD36	0.012125	0.00740844	0.00737979	1.259e-10	0.0028367	0.000162751	0.00137385	0.0183612	0.00214419	0.0910834
																																				THBS3^CD47	0.0922209	0.0988243	0.0352192	0.101361	0.0849346	0.0674734	0.0671365	0.0118945	0.0834416	0.107094
																																				AGRN^DAG1	0.113078	0.0989025	0.0671541	2.04262e-17	2.13237e-09	1.14549e-24	6.32199e-22	1.72699e-10	3.61261e-10	0.010922
																																				LAMB2^DAG1	0.0401552	0.0835704	0.022354	2.5958e-15	2.53907e-10	2.04388e-13	5.60699e-08	6.36034e-15	1.0813e-05	0.00655219
																																				LAMB3^DAG1	0.0952488	0.0878874	5.04145e-11	3.83993e-32	2.30489e-25	1.1817e-25	2.10381e-21	9.73339e-17	1.81905e-17	0.000944252
																																				ALCAM^CD6	0.176642	0.0102868	0.0619405	3.94803e-07	0.145696	2.7454e-19	2.09259e-08	6.50408e-07	0.0531861	1.11353e-09
																																				APP^CD74	0.267985	0.13689	0.0994537	0.155925	0.165724	0.106343	0.173501	0.088112	0.266376	0.0940124
																																				CADM1^CADM1	0.0182733	0.0126016	3.15442e-19	4.34308e-16	0.045243	0.00944395	0.0124196	0.00221426	1.25313e-05	0.000262133
																																				CD22^PTPRC	0.124222	7.16494e-20	0.0493476	0.210318	0.118658	0.0728687	0.231365	0.00902829	0.14	0.073606
																																				CD226^NECTIN2	0.00771361	0.149154	1.07216e-07	7.44661e-12	0.0733255	0.0882464	0.0112561	0.00393586	1.62713e-11	0.128653
																																				CD226^PVR	0.00143731	0.0266659	4.62265e-16	1.69014e-05	0.0518639	0.0713337	7.29149e-06	2.77249e-09	0.000349981	0.0323672
																																				ENTPD1^ADORA2B	3.12743e-06	0.080099	4.26861e-08	0.00577437	0.158854	1.32628e-05	0.146451	2.87369e-09	0.000426678	0.0195008
																																				ENTPD1^TMIGD3	0.00170841	0.00918432	1.09118e-10	0.00903672	0.161004	6.4454e-05	0.149867	2.9236e-06	0.00341274	0.0313216
																																				CD40LG^CD40	0.0405861	0.0277112	0.013817	1.58742e-06	0.0523465	0.0670512	0.0477847	0.00282325	0.0148248	0.0916185
																																				PTPRC^MRC1	0.000431022	0.0450902	0.0850627	0.0553749	0.190683	0.221839	0.187085	0.0231405	0.262805	0.153037
																																				CD46^JAG1	0.100965	0.0690027	0.0942268	9.2472e-05	0.0798472	0.0680357	0.0250205	3.68079e-09	0.0600232	0.0304187
																																				CD80^CD274	0.00699106	0.0372011	0.0462511	6.12431e-05	0.120726	0.000782396	0.0326839	0.0362083	8.41239e-17	0.0957574
																																				CD80^CTLA4	0.0120751	1.05905e-07	0.0443974	0.000386113	0.128247	2.89069e-09	0.0355026	0.0217976	1.00749e-21	7.06941e-14
																																				CD86^CTLA4	0.00643573	6.63977e-05	0.0925046	0.000145873	0.21015	6.21413e-14	0.103926	0.0432556	0.0378477	1.68809e-09
																																				CD96^NECTIN1	9.05982e-05	0.0493684	1.17512e-10	0.00481935	2.71756e-11	0.188561	0.0442858	6.5436e-06	8.11871e-10	0.00908862
																																				CD96^PVR	0.000312606	0.0276683	7.91642e-08	0.00746247	2.25243e-10	0.187777	0.0436378	4.95747e-06	7.36117e-08	0.0313426
																																				CD99^PILRA	0.097116	0.0560811	0.110777	0.00462018	0.0855152	0.215574	0.179868	0.0748737	0.11476	0.190719
																																				CD99^CD99	0.220466	0.0925656	0.157477	0.108456	0.213391	0.332627	0.306729	0.121633	0.105081	0.0526197
																																				EFNA4^EPHA2	0.00756438	0.135981	0.0121672	0.00625744	5.94118e-06	1.66269e-06	5.81362e-09	3.3407e-07	1.98173e-10	0.00180139
																																				EFNB1^EPHB2	0.0211297	0.0240249	0.0183186	0.00183908	0.000259603	2.62046e-13	0.0175288	9.32204e-07	4.49107e-07	0.0257256
																																				ICAM1^ITGAX&ITGB2	0.0394619	0.00498206	0.0376514	0.042654	0.104705	0.00378908	0.0346508	0.119667	0.0143241	0.131341
																																				ICAM1^ITGAL&ITGB2	0.0582735	2.87306e-06	0.071979	0.0343969	0.137422	0.0311258	0.0538801	0.0472089	0.0140317	0.0502885
																																				ICAM2^ITGAL&ITGB2	0.0333308	2.40093e-11	0.152297	0.000288302	0.0853823	0.102891	0.0536257	5.14605e-06	0.0336849	0.0475602
																																				ICAM1^ITGAM&ITGB2	0.0252326	0.00916239	0.0382068	0.0104641	0.0959398	6.05506e-07	0.020199	0.103113	0.0101516	0.079524
																																				ICAM2^ITGAM&ITGB2	0.00570508	0.00351116	0.118268	1.69683e-05	0.0505313	0.0678183	0.017975	0.0204885	0.0275651	0.0802616
																																				ICAM1^ITGAL	0.0591188	3.57872e-06	0.0758006	0.0484004	0.137011	0.0314596	0.0523812	0.0405333	0.0150287	0.0490468
																																				ICAM1^SPN	0.0646285	2.21869e-07	0.0739606	0.0622545	0.15387	0.0334594	0.0527297	0.017948	0.0741132	0.0667555
																																				ITGB2^CD226	0.0118315	0.00158408	0.137058	0.036748	0.211347	0.133577	0.134121	0.0718991	0.113998	1.50476e-08
																																				ITGB2^ICAM1	0.00558257	0.0449006	0.119015	0.0212045	0.192306	0.126566	0.133264	0.129891	0.106456	0.0925424
																																				ITGB2^ICAM2	0.0133019	0.00582431	0.141258	0.0489629	0.200653	0.127428	0.126617	0.0625956	0.124153	0.0886107
																																				F11R^F11R	0.110143	0.1857	0.0568	2.16781e-22	2.02689e-08	1.89872e-20	7.14138e-17	1.59574e-16	0.0426345	0.0508044
																																				MADCAM1^ITGA4&ITGB7	0.0440876	5.03262e-30	0.0244563	0.0735577	0.0366353	0.0309113	0.0361736	6.58213e-09	1.73482e-11	1.41212e-15
																																				MPZ^MPZL1	0.00708793	0.0836925	0.0081957	0.0302191	0.00655138	0.0105589	0.0159532	1.7555e-08	5.29679e-08	0.0469267
																																				MPZ^MPZ	0.00267805	2.35891e-05	0.00480823	0.0107848	0.00179001	0.00603587	0.0111604	7.68784e-06	0.000878446	0.00150142
																																				MPZL1^MPZL1	0.0654589	0.0951259	0.0497411	0.0263075	0.0267242	3.49753e-14	0.0569521	2.81145e-09	2.24716e-07	0.0493541
																																				NECTIN1^NECTIN4	0.0267053	0.12519	0.00150134	5.01239e-28	1.74405e-11	1.25707e-24	6.96206e-20	1.221e-09	2.60103e-23	1.50037e-06
																																				NECTIN2^TIGIT	0.125191	0.005256	0.0758579	6.50714e-06	0.128817	2.07696e-23	1.17633e-22	0.0498683	8.18813e-15	1.58888e-13
																																				DLL1^NOTCH1	0.0331401	0.0235751	0.00609436	0.0446846	0.00323468	0.00598392	0.00640645	8.4352e-05	0.0115634	0.0402571
																																				DLL1^NOTCH4	0.0196368	0.00460383	0.00783176	1.39489e-17	1.11601e-25	3.88479e-06	3.85313e-08	1.5806e-24	0.00441976	0.00479598
																																				JAG1^NOTCH1	0.0462043	0.0295804	0.00819127	0.0511168	0.0107274	0.00580178	1.46202e-06	0.00254765	0.00627838	0.042072
																																				JAG1^NOTCH2	0.0599929	0.0473473	0.0240643	4.1249e-05	0.0403044	0.0355379	0.0268983	0.000533502	0.00654746	0.0832666
																																				JAG1^NOTCH4	0.0349184	0.0104714	0.0147674	6.47069e-06	4.75536e-07	1.55608e-07	2.02614e-30	3.12586e-08	8.17956e-06	0.00679969
																																				JAG2^NOTCH1	0.0330731	0.0219894	0.00100934	0.0403573	0.00554536	0.0109027	0.00541377	1.84712e-05	0.0120387	0.0390903
																																				JAG2^NOTCH2	0.0450861	0.0423943	0.0132187	3.74446e-08	0.0306561	0.0352849	0.0317341	1.85192e-05	0.011886	0.0823454
																																				JAG2^NOTCH4	0.0190047	0.003634	0.00127013	3.46092e-23	1.14446e-26	0.00530279	1.80475e-17	8.46371e-34	0.00459382	0.00383008
																																				DLL1^NOTCH2	0.0456401	0.0427974	0.0204453	1.10686e-07	0.0295533	0.0317656	0.03449	8.47586e-05	0.0115324	0.0825619
																																				OCLN^OCLN	0.083686	0.13297	2.47774e-10	5.53103e-48	2.3155e-28	7.88788e-29	4.45873e-22	1.02508e-18	1.56385e-32	7.46169e-08
																																				PECAM1^PECAM1	7.97218e-06	1.84332e-09	0.153872	0.00576581	0.0663052	0.0226043	2.48971e-08	3.43201e-09	0.131441	0.128584
																																				PTPRM^PTPRM	0.0213228	0.039267	0.0331536	4.47384e-18	7.47715e-14	1.72098e-12	4.82021e-11	6.91045e-24	0.00761291	0.0209609
																																				PVR^TIGIT	0.0326027	2.67132e-12	0.0355324	0.0610187	0.0129634	0.00440326	0.00485625	0.000202659	1.10835e-12	1.91794e-38
																																				SELL^PODXL	1.8613e-05	0.126158	0.0264052	0.0549523	0.0240417	0.0430637	0.188363	0.0324075	0.00367695	0.00513036
																																				SELL^MADCAM1	9.91496e-05	0.0322493	0.0290761	0.0529368	0.0250044	0.0438266	0.190805	0.0294037	0.0165529	0.0121139
																																				SELPLG^SELL	0.0689331	2.72566e-06	0.106374	0.180963	0.112647	0.184138	3.04584e-05	0.00481986	0.0327107	0.00414824
																																				SEMA4A^NRP1&PLXNA1	0.0154658	0.0168706	0.0428144	1.01019e-05	0.0605961	1.09266e-19	3.34763e-31	0.0124052	1.92837e-14	0.023062
																																				SEMA4A^NRP1&PLXNA2	0.0148325	0.0173831	0.0437254	1.15594e-05	0.0601323	1.28125e-23	7.57123e-37	0.00870449	2.95115e-15	0.0181259
																																				SEMA4A^NRP1&PLXNA3	0.0149887	0.0164908	0.0429547	7.30198e-05	0.0616004	2.6314e-17	2.4199e-31	0.0126053	4.45013e-06	0.0302315
																																				SEMA4A^PLXNB1	0.0115756	0.126538	0.0460036	0.0010957	0.0600937	1.47403e-15	1.46377e-24	0.00583056	4.86902e-14	3.54308e-08
																																				SEMA4A^PLXNB2	0.0078114	0.2025	0.0498361	0.00844236	0.0651166	0.000149567	6.49202e-11	0.00109392	0.0060991	0.0963185
																																				SEMA4D^PLXNB1	0.011815	0.140875	0.0669915	0.0188267	0.0318643	0.108575	0.132173	6.74461e-06	2.02397e-06	0.00389298
																																				SEMA4D^PLXNB2	0.00631019	0.212349	0.0720149	0.0151721	0.0371959	0.115494	0.138456	3.45476e-06	0.0116199	0.101879
																																				SEMA4D^CD72	0.0274646	0.0212835	0.0694145	0.0292761	0.0386683	0.116352	0.142395	0.000446229	1.03714e-06	0.0829722
																																				SEMA6B^PLXNA2	5.45411e-12	0.0641437	0.0169905	1.97938e-15	0.0192493	2.28147e-20	9.73895e-22	0.0318387	9.05669e-05	0.00953674
																																				SEMA7A^ITGB1&ITGA1	0.0348677	4.50604e-06	5.34857e-09	0.0104639	0.0577512	0.0160442	0.117656	3.57137e-09	0.000678281	1.72091e-18
																																				SEMA7A^PLXNC1	0.0347763	0.00167294	6.27689e-12	0.00570224	0.0548735	0.0107859	0.118719	5.70057e-07	0.0194264	0.033619
																																				SIGLEC1^SPN	0.0216149	1.72333e-15	0.194272	0.0590763	0.109023	0.0255051	0.000859747	0.0469338	0.100968	0.0611573
[truncated: 2 more columns]

## Sheet: Fig 5
Figures 5a,c,e								Figure 5a and Supplementary Figure 9								Figure 5a and Supplementary Figure 9								Figure 5a								Figure 5b							Figure 5d
	Factor 1	Factor 2	Factor 3	Factor 4	Factor 5	Factor 6		Sender	Factor 1	Factor 2	Factor 3	Factor 4	Factor 5	Factor 6		Receiver	Factor 1	Factor 2	Factor 3	Factor 4	Factor 5	Factor 6			Factor 1	Factor 2	Factor 3	Factor 4	Factor 5	Factor 6			Factor	Term	NES	P-value	Adj. P-value		Patient ID	Diagnosis	Age	Sex	PMI	Other diagnoses	Medications	A	B-verbal	B-nonverbal	C
5144_PFC	0.205311	0.192434	0.160532	0.192126	0.222406	0.0872155		AST-FB	0.165755	0.263422	5.91142e-05	0.300156	0.23362	0.263807		AST-FB	0.0983924	0.00040423	0.250567	0.0586543	0.507317	0.0344916		TGFB1^TGFBR1&TGFBR2	0.00672623	0.00364975	0.042672	0.00295525	0.00710561	0.0265462		0	Factor 1	KEGG_NOTCH_SIGNALING_PATHWAY	-1.38012	0.001	0.00870871		5294	ASD	19	Male	16	Depression, history of suicide attempts	Quetiapine, Fluvoxamine	17	19	14	5
5278_PFC	0.198819	0.194836	0.198166	0.19529	0.21011	0.126881		AST-PP	0.196698	0.268633	0.00414263	0.323914	0.272512	0.332703		AST-PP	0.0529591	0.0397387	0.265722	0.100169	0.68325	0.000300665		TGFB2^TGFBR1&TGFBR2	0.0107617	0.00306976	0.0173675	0.0130412	0.0136706	0.0377761		1	Factor 1	KEGG_ERBB_SIGNALING_PATHWAY	1.45424	0.001	0.00870871		5419	ASD	19	Female	22	Epilepsy	NA	24	14	NA	6
5294_BA9	0.211782	0.24549	0.285471	0.245492	0.206038	0.266749		Endothelial	0.0689354	0.293378	0.18807	0.339576	0.179691	0.308993		Endothelial	0.159648	0.000170722	0.263503	0.0082903	0.0639108	0.927415		TGFB3^TGFBR1&TGFBR2	0.00188284	0.00278924	0.00894517	0.00678935	0.0028927	0.0224503		2	Factor 1	KEGG_CELL_ADHESION_MOLECULES_CAMS	1.39844	0.001	0.00870871		5978	ASD	11	Male	21	Attention-deficit/hyperactivity disorder	NA	13	15	NA	9
5403_PFC	0.211214	0.202812	0.180583	0.202534	0.217483	0.119829		IN-PV	0.283924	0.230937	0.24468	0.223067	0.263537	0.250044		IN-PV	0.303774	0.0885003	0.267847	0.446371	0.00195617	0.0404928		TGFB1^ACVR1B&TGFBR2	0.0054397	0.00634668	0.0438567	0.00896486	0.00559621	0.0178135		3	Factor 1	KEGG_AXON_GUIDANCE	1.24113	0.00600601	0.029029		4849	ASD	7	Male	20	History of lead poisoning	NA	22	18	NA	8
5419_PFC	0.18942	0.182462	0.174132	0.184367	0.200553	0.136329		IN-SST	0.270268	0.23941	0.111321	0.242503	0.256527	0.248719		IN-SST	0.289224	0.0467057	0.248426	0.283414	0.0223637	0.164897		TGFB1^ACVR1C&TGFBR2	0.00585286	0.00658561	0.0434478	0.00849432	0.00585094	0.0115271		4	Factor 1	KEGG_LEUKOCYTE_TRANSENDOTHELIAL_MIGRATION	1.14876	0.252769	0.646792		5864	ASD	20	Male	42	Epilepsy	NA	18	14	NA	7
5531_BA9	0.21465	0.22138	0.184754	0.205889	0.206108	0.242692		IN-SV2C	0.301223	0.230016	0.276974	0.217241	0.269918	0.251464		IN-SV2C	0.301653	0.0381809	0.301887	0.584007	0.000769106	0.000287573		TGFB2^ACVR1B&TGFBR2	0.00990246	0.00696928	0.0187397	0.0158022	0.0124309	0.0285956		5	Factor 1	KEGG_TGF_BETA_SIGNALING_PATHWAY	0.495112	1	1		5144	ASD	7	Male	3	NA	NA	28	20	12	3
5565_BA9	0.227513	0.203809	0.180122	0.207167	0.193862	0.209767		IN-VIP	0.283688	0.242217	0.170083	0.238981	0.269448	0.261639		IN-VIP	0.295198	0.0763722	0.266034	0.393658	0.0478433	0.0173379		TGFB2^ACVR1C&TGFBR2	0.0103173	0.0071475	0.0182758	0.015516	0.0126717	0.0223531		6	Factor 1	KEGG_MELANOMA	0.85024	0.7751	1		4899	ASD	14	Male	9	Epilepsy, Cerebellar Heterotopia	Clonidine, Sertraline, Carbamazepine, Melatonin	22	NA	14	8
5841_BA9	0.212756	0.224222	0.245387	0.230692	0.205897	0.296703		L2/3	0.316432	0.241031	0.513523	0.158708	0.266742	0.202249		L2/3	0.277026	0.522627	0.261652	0.18993	0.0746407	0.119411		TGFB3^ACVR1B&TGFBR2	0.00160785	0.00574089	0.0101175	0.0095353	0.00140815	0.013237		7	Factor 1	KEGG_MAPK_SIGNALING_PATHWAY	0.776369	0.901902	1		5565	ASD	12	Male	22	Epilepsy, cardiac malformation	NA	27	NA	17	5
5864_BA9	0.217768	0.203078	0.182165	0.182455	0.193761	0.18373		L4	0.312971	0.229561	0.319831	0.185967	0.268925	0.197348		L4	0.308764	0.422239	0.231863	0.162474	0.000549868	0.113645		TGFB3^ACVR1C&TGFBR2	0.00185174	0.00598538	0.00978299	0.00937423	0.0016757	0.00708174		8	Factor 1	KEGG_REGULATION_OF_ACTIN_CYTOSKELETON	0.709325	0.963964	1		6033	ASD	14	Female	25	Epilepsy	Topiramate	26	NA	14	7
5939_BA9	0.214932	0.171652	0.103082	0.14737	0.194001	0.205589		L5/6	0.314774	0.239843	0.34845	0.181134	0.273789	0.228336		L5/6	0.297149	0.428513	0.259372	0.224979	0.012705	0.130371		TGFB1^ACVR1&TGFBR1&TGFBR2	0.00676832	0.00362827	0.042582	0.00302075	0.00693792	0.0234722		9	Factor 1	KEGG_CYTOKINE_CYTOKINE_RECEPTOR_INTERACTION	0.663169	0.984985	1		5278	ASD	15	Female	13	Epilepsy	Valproic acid, Levetiracetam, Vitamin B6, Fluoxetine	22	21	11	5
5945_PFC	0.19873	0.167791	0.148413	0.179978	0.204184	0.112632		L5/6-CC	0.316557	0.246475	0.546078	0.178311	0.276681	0.217897		L5/6-CC	0.29126	0.530595	0.2794	0.247751	0.0204832	0.151904		TGFB2^ACVR1&TGFBR1&TGFBR2	0.0108107	0.00302899	0.017283	0.0131019	0.0134982	0.0346981		10	Factor 1	KEGG_SMALL_CELL_LUNG_CANCER	0.618909	0.992993	1		5403	ASD	16	Male	35	NA	NA	30	NA	14	5
5978_BA9	0.214083	0.164734	0.106148	0.146855	0.187384	0.193028		Neu-NRGN-I	0.235397	0.249762	0.00166242	0.23256	0.233168	0.206963		Neu-NRGN-I	0.265172	0.209215	0.205536	0.02618	0.0590666	0.0914532		TGFB3^ACVR1&TGFBR1&TGFBR2	0.00190407	0.00277826	0.0088741	0.00686492	0.00272086	0.0193843		11	Factor 1	KEGG_ECM_RECEPTOR_INTERACTION	0.815318	0.996997	1		5939	ASD	21	Male	22	Epilepsy	NA	29	22	0	9
6033_BA9	0.215368	0.199535	0.110159	0.145062	0.212821	0.180899		Neu-NRGN-II	0.171185	0.251427	7.57957e-05	0.235233	0.190546	0.161434		Neu-NRGN-II	0.238198	0.0842246	0.215879	0.017891	0.0467051	0.124435		BMP2^BMPR1A&ACVR2A	0.00991802	0.0600414	0.00864924	0.0553001	8.86395e-14	5.97822e-05		12	Factor 1	KEGG_PATHWAYS_IN_CANCER	0.679773	0.996997	1		5945	ASD	20	Male	24	Epilepsy, Developmental Delay	NA	NA	NA	NA	NA
4341_BA46	0.20013	0.203995	0.18831	0.197784	0.220621	0.277486		Neu-mat	0.233242	0.235901	0.027619	0.227956	0.22422	0.18457		Neu-mat	0.254908	0.116929	0.20301	0.0253253	0.0843401	0.129083		BMP2^BMPR1A&ACVR2B	0.00583453	0.0182908	0.00404626	0.0173337	9.96285e-07	0.00195346		13	Factor 1	KEGG_WNT_SIGNALING_PATHWAY	0.652563	0.997998	1		5841	ASD	12	Male	15	Attention-deficit/hyperactivity disorder	NA	NA	NA	NA	NA
5387_BA9	0.223136	0.231176	0.210743	0.196921	0.196559	0.248227		OPC	0.217784	0.252505	0.0137267	0.3139	0.272576	0.339333		OPC	0.194994	1.1844e-05	0.223401	0.172139	0.389701	0.0249342		BMP2^BMPR1A&BMPR2	0.00699907	0.0582564	0.0164407	0.0736159	0.0236062	0.00068558		14	Factor 1	KEGG_FOCAL_ADHESION	0.562639	1	1		5531	ASD	15	Male	32	Septic pneumonia and myocarditis	NA	NA	NA	NA	NA
5408_PFC_Nova	0.213184	0.237535	0.276621	0.270326	0.224709	0.257175		Oligodendrocytes	0.142453	0.275819	0.0117775	0.304155	0.218913	0.265691		Oligodendrocytes	0.180824	1.43049e-07	0.232972	0.0714835	0.313238	0.0346916		BMP2^BMPR1B&ACVR2A	0.00314691	0.0232792	0.0031113	0.0102003	0.00753152	0.00444333		15	Factor 2	KEGG_NOTCH_SIGNALING_PATHWAY	-2.42342	0.001	0.00870871		5936	Control	14	Female	23	NA	NA	NA	NA	NA	NA
5538_PFC_Nova	0.187359	0.218836	0.25189	0.246479	0.234384	0.211013																		BMP2^BMPR1B&ACVR2B	0.00277598	0.0165828	0.00373056	0.00905034	0.00284332	0.00420602		17	Factor 2	KEGG_AXON_GUIDANCE	1.56393	0.001	0.00870871		5879	Control	15	Male	18	NA	NA	NA	NA	NA	NA
5577_BA9	0.21667	0.241588	0.258681	0.255018	0.216954	0.268839																		BMP2^BMPR1B&BMPR2	0.000463517	0.0248594	0.00413544	0.0101242	0.038637	4.67333e-05		18	Factor 2	KEGG_CELL_ADHESION_MOLECULES_CAMS	1.30982	0.00500501	0.029029		5408	Control	6	Male	16	NA	NA	NA	NA	NA	NA
5879_PFC_Nova	0.1986	0.247727	0.327788	0.265176	0.223676	0.194002																		GDF7^BMPR1A&ACVR2A	0.00871697	0.0602905	0.00839783	0.0550496	1.5201e-15	2.31354e-05		19	Factor 2	KEGG_TGF_BETA_SIGNALING_PATHWAY	1.22704	0.025025	0.0989626		5538	Control	19	Female	24	NA	Opioids	NA	NA	NA	NA
5893_PFC	0.194922	0.212418	0.235717	0.221684	0.210216	0.221957																		GDF7^BMPR1A&ACVR2B	0.00454784	0.018681	0.00395397	0.0171625	2.88863e-10	0.000378845		20	Factor 2	KEGG_LEUKOCYTE_TRANSENDOTHELIAL_MIGRATION	1.20299	0.139394	0.418182		5893	Control	19	Male	11	NA	NA	NA	NA	NA	NA
5936_PFC_Nova	0.206459	0.192869	0.219537	0.243439	0.224833	0.211314																		GDF7^BMPR1A&BMPR2	0.00612531	0.0583207	0.0160986	0.0732743	0.0227593	0.000330027		21	Factor 2	KEGG_WNT_SIGNALING_PATHWAY	1.03382	0.384384	0.857473		6032	Control	4	Male	25	NA	NA	NA	NA	NA	NA
5958_BA9	0.204267	0.232457	0.259563	0.211619	0.189667	0.203728																		GDF7^BMPR1B&ACVR2A	0.00191291	0.0234146	0.00392507	0.00997162	0.00642978	0.00256917		22	Factor 2	KEGG_FOCAL_ADHESION	0.641582	1	1		5242	Control	15	Male	9	NA	NA	NA	NA	NA	NA
5976_BA9	0.213123	0.168011	0.0957522	0.144463	0.19008	0.167188																		GDF7^BMPR1B&ACVR2B	0.00157982	0.0167935	0.00404916	0.0089214	0.00185201	0.00257651		23	Factor 2	KEGG_CYTOKINE_CYTOKINE_RECEPTOR_INTERACTION	0.981925	0.554555	0.917798		5391	Control	8	Male	12	NA	NA	NA	NA	NA	NA
																								GDF7^BMPR1B&BMPR2	0.000142156	0.024532	0.0036347	0.00934021	0.0376475	2.23012e-06		24	Factor 2	KEGG_SMALL_CELL_LUNG_CANCER	0.943793	0.665666	1		5976	Control	4	Female	21	NA	NA	NA	NA	NA	NA
																								BMP6^ACVR1&ACVR2A	0.00498749	0.0390354	0.0269168	0.0350623	0.000780824	0.0342866		25	Factor 2	KEGG_ECM_RECEPTOR_INTERACTION	0.964139	0.690691	1		5958	Control	22	Male	24	NA	NA	NA	NA	NA	NA
																								BMP6^ACVR1&ACVR2B	0.004682	0.0194483	0.0250328	0.020761	0.0027749	0.00730112		26	Factor 2	KEGG_MELANOMA	0.821704	0.832665	1		5577	Control	21	Male	19	NA	NA	NA	NA	NA	NA
																								BMP6^ACVR1&BMPR2	0.0046829	0.0356903	0.0267587	0.0339202	0.00372542	0.0838237		27	Factor 2	KEGG_MAPK_SIGNALING_PATHWAY	0.707695	0.968969	1		4341	Control	13	Male	16	NA	NA	NA	NA	NA	NA
																								BMP6^BMPR1A&ACVR2A	0.0096135	0.0617501	0.0303028	0.0598618	2.50353e-07	0.000312958		28	Factor 2	KEGG_REGULATION_OF_ACTIN_CYTOSKELETON	0.696005	0.96997	1		5387	Control	12	Male	13	NA	NA	NA	NA	NA	NA
																								BMP6^BMPR1A&ACVR2B	0.00503875	0.0202538	0.0252231	0.0218282	0.00277562	0.00507189		29	Factor 2	KEGG_PATHWAYS_IN_CANCER	0.772519	0.986987	1		5554	Control	13	Female	15	NA	NA	NA	NA	NA	NA
																								BMP6^BMPR1A&BMPR2	0.00701425	0.0600745	0.0361374	0.0777905	0.0264156	0.00306188		31	Factor 3	KEGG_ERBB_SIGNALING_PATHWAY	1.48692	0.003003	0.0186615		5163	Control	14	Male	12	NA	NA	NA	NA	NA	NA
																								BMP6^BMPR1B&ACVR2A	0.00250737	0.0247965	0.0248086	0.0144256	0.0097509	0.010085		32	Factor 3	KEGG_AXON_GUIDANCE	1.38801	0.001001	0.00870871		1823	Control	15	Male	18	NA	NA	NA	NA	NA	NA
																								BMP6^BMPR1B&ACVR2B	0.00283447	0.0180277	0.0241801	0.0126946	0.00537919	0.00979407		33	Factor 3	KEGG_LEUKOCYTE_TRANSENDOTHELIAL_MIGRATION	1.35353	0.0391174	0.1418
																								BMP6^BMPR1B&BMPR2	0.000542997	0.0264218	0.0248644	0.0140669	0.041133	0.00173451		34	Factor 3	KEGG_ECM_RECEPTOR_INTERACTION	1.32726	0.001	0.00870871
																								BMP7^ACVR1&ACVR2A	0.00796378	0.040745	0.0122826	0.0412832	0.00877977	0.0446388		35	Factor 3	KEGG_SMALL_CELL_LUNG_CANCER	1.33505	0.00800801	0.033176
																								BMP7^ACVR1&ACVR2B	0.00772652	0.0209262	0.00985971	0.0271045	0.0104428	0.0212961		36	Factor 3	KEGG_FOCAL_ADHESION	1.27907	0.001001	0.00870871
																								BMP7^ACVR1&BMPR2	0.00745668	0.0375158	0.012235	0.0403238	0.0115116	0.0943708		37	Factor 3	KEGG_PATHWAYS_IN_CANCER	1.19218	0.028028	0.106019
																								BMP7^BMPR1A&ACVR2A	0.0124203	0.0622608	0.0176799	0.067077	1.71931e-05	0.021034		38	Factor 3	KEGG_REGULATION_OF_ACTIN_CYTOSKELETON	1.19848	0.0850851	0.287065
																								BMP7^BMPR1A&ACVR2B	0.00812874	0.02163	0.0099143	0.0281098	0.0104548	0.0204708		39	Factor 3	KEGG_CELL_ADHESION_MOLECULES_CAMS	1.11231	0.186186	0.522523
																								BMP7^BMPR1A&BMPR2	0.00923784	0.0614506	0.0216181	0.0844119	0.0338582	0.0245094		40	Factor 3	KEGG_WNT_SIGNALING_PATHWAY	1.00085	0.493493	0.895353
																								BMP7^BMPR1B&ACVR2A	0.00482296	0.0268219	0.0103478	0.0213977	0.0173561	0.0214082		41	Factor 3	KEGG_MAPK_SIGNALING_PATHWAY	0.899367	0.737738	1
																								BMP7^BMPR1B&ACVR2B	0.00495579	0.0200487	0.00986852	0.0200164	0.0129028	0.0212764		42	Factor 3	KEGG_MELANOMA	0.855388	0.775326	1
																								BMP7^BMPR1B&BMPR2	0.00169479	0.0286207	0.0106778	0.0216568	0.0488048	0.0207974		43	Factor 3	KEGG_CYTOKINE_CYTOKINE_RECEPTOR_INTERACTION	0.579536	0.998999	1
																								BMP8A^ACVR1&ACVR2A	0.00513553	0.0375978	0.0154297	0.0289775	1.85908e-08	0.0254967		44	Factor 3	KEGG_NOTCH_SIGNALING_PATHWAY	0.776499	0.869433	1
																								BMP8A^ACVR1&ACVR2B	0.0046337	0.0177964	0.0141662	0.0151181	5.40926e-07	0.000504371		45	Factor 4	KEGG_ERBB_SIGNALING_PATHWAY	1.74171	0.001	0.00870871
																								BMP8A^ACVR1&BMPR2	0.00463609	0.0340958	0.0163823	0.0282934	0.000215446	0.0751925		46	Factor 4	KEGG_CELL_ADHESION_MOLECULES_CAMS	1.28763	0.003003	0.0186615
																								BMP8A^BMPR1A&ACVR2A	0.00927769	0.0600852	0.0182689	0.0540528	5.54064e-13	3.19606e-05		47	Factor 4	KEGG_AXON_GUIDANCE	1.25457	0.00700701	0.0320847
																								BMP8A^BMPR1A&ACVR2B	0.00497933	0.0184908	0.0141775	0.0161808	8.11962e-07	0.0003591		48	Factor 4	KEGG_WNT_SIGNALING_PATHWAY	1.13035	0.0890891	0.287065
																								BMP8A^BMPR1A&BMPR2	0.00672422	0.0581674	0.0255857	0.072348	0.022926	0.0003652		49	Factor 4	KEGG_ECM_RECEPTOR_INTERACTION	0.959253	0.766767	1
																								BMP8A^BMPR1B&ACVR2A	0.00205528	0.023374	0.0147079	0.00908059	0.00636656	0.00183062		50	Factor 4	KEGG_SMALL_CELL_LUNG_CANCER	0.967259	0.5996	0.966022
																								BMP8A^BMPR1B&ACVR2B	0.00210492	0.0166414	0.0142728	0.00775081	0.00193042	0.00185489		51	Factor 4	KEGG_MELANOMA	0.997111	0.506012	0.89843
																								BMP8A^BMPR1B&BMPR2	0.00032988	0.0245182	0.0139872	0.00843982	0.0377113	6.37936e-06		52	Factor 4	KEGG_FOCAL_ADHESION	0.842377	0.984985	1
																								BMP8B^ACVR1&ACVR2A	0.00431812	0.0379584	0.00496041	0.0313976	1.44582e-10	0.027813		53	Factor 4	KEGG_LEUKOCYTE_TRANSENDOTHELIAL_MIGRATION	0.973831	0.559118	0.917798
																								BMP8B^ACVR1&ACVR2B	0.0035722	0.0182188	0.0037878	0.0176928	1.30908e-09	0.00398648		54	Factor 4	KEGG_REGULATION_OF_ACTIN_CYTOSKELETON	1.03051	0.419419	0.895353
																								BMP8B^ACVR1&BMPR2	0.0042647	0.0343036	0.005287	0.0304909	9.14864e-05	0.0774149		55	Factor 4	KEGG_PATHWAYS_IN_CANCER	1.0105	0.458458	0.895353
																								BMP8B^BMPR1A&ACVR2A	0.00829728	0.0606148	0.00840446	0.0564829	4.36763e-15	3.56969e-05		56	Factor 4	KEGG_NOTCH_SIGNALING_PATHWAY	0.609561	0.991984	1
																								BMP8B^BMPR1A&ACVR2B	0.00400285	0.0189875	0.00392936	0.0186852	2.5617e-09	0.00184733		57	Factor 4	KEGG_MAPK_SIGNALING_PATHWAY	1.03641	0.379379	0.857473
																								BMP8B^BMPR1A&BMPR2	0.0057995	0.0586191	0.0157798	0.0745692	0.0232964	0.000967592		58	Factor 4	KEGG_CYTOKINE_CYTOKINE_RECEPTOR_INTERACTION	0.867108	0.873874	1
																								BMP8B^BMPR1B&ACVR2A	0.00130183	0.0237076	0.00391432	0.0115165	0.00687201	0.00435915		59	Factor 4	KEGG_TGF_BETA_SIGNALING_PATHWAY	0.884415	0.876877	1
																								BMP8B^BMPR1B&ACVR2B	0.00120812	0.0170404	0.00361364	0.0103077	0.00238499	0.00433704		61	Factor 5	KEGG_CELL_ADHESION_MOLECULES_CAMS	1.42231	0.001	0.00870871
																								BMP8B^BMPR1B&BMPR2	9.80234e-05	0.024698	0.00315402	0.0104766	0.0381581	4.59756e-05		62	Factor 5	KEGG_MAPK_SIGNALING_PATHWAY	1.3107	0.00800801	0.033176
																								GDF9^ACVR1B&BMPR2	0.0133145	0.0581076	0.00058723	0.0291466	6.16287e-19	0.000454243		63	Factor 5	KEGG_REGULATION_OF_ACTIN_CYTOSKELETON	1.31298	0.002002	0.015834
																								GDF10^ACVR1B&ACVR2A	0.0121514	0.0572558	0.000516405	0.0319361	7.10917e-18	4.13432e-06		64	Factor 5	KEGG_ERBB_SIGNALING_PATHWAY	1.32616	0.00600601	0.029029
																								GDF11^TGFBR1&ACVR2A	0.00927745	0.00578702	0.00983516	0.010117	0.0126495	0.0174979		65	Factor 5	KEGG_MELANOMA	1.2051	0.122367	0.380212
																								GDF11^TGFBR1&ACVR2B	0.00873369	0.0070269	0.0102894	0.00917357	0.00842914	0.0119707		66	Factor 5	KEGG_PATHWAYS_IN_CANCER	0.992843	0.537538	0.917798
																								GDF11^ACVR1B&ACVR2B	0.0124653	0.0183385	0.00848388	0.0174241	0.00467311	0.0077074		67	Factor 5	KEGG_LEUKOCYTE_TRANSENDOTHELIAL_MIGRATION	1.00495	0.493988	0.895353
																								NRTN^GFRA2&RET	0.00191857	0.000271645	0.00687926	0.00810627	3.93675e-19	8.19242e-12		68	Factor 5	KEGG_AXON_GUIDANCE	1.01661	0.451451	0.895353
																								INHBB^ACVR1B&ACVR2A	0.0094951	0.0582932	0.000155966	0.034967	5.8337e-20	8.47117e-05		69	Factor 5	KEGG_NOTCH_SIGNALING_PATHWAY	1.02945	0.465396	0.895353
																								INHBB^ACVR1B&ACVR2B	0.00475161	0.0195855	0.00030181	0.0195712	1.91778e-11	0.00366168		70	Factor 5	KEGG_SMALL_CELL_LUNG_CANCER	0.636058	0.997998	1
																								INHBB^ACVR1C&ACVR2A	0.00327379	0.0410563	0.00177585	0.0199469	0.000200185	0.00265372		71	Factor 5	KEGG_CYTOKINE_CYTOKINE_RECEPTOR_INTERACTION	0.827957	0.911912	1
																								INHBB^ACVR1C&ACVR2B	0.00351677	0.0203267	0.000614115	0.0166418	3.68724e-08	0.000810912		72	Factor 5	KEGG_TGF_BETA_SIGNALING_PATHWAY	0.787085	0.972973	1
																								INHBC^ACVR1B&ACVR2A	0.0100648	0.0574823	0.00152375	0.0322196	2.80767e-20	3.25866e-07		73	Factor 5	KEGG_FOCAL_ADHESION	0.810659	0.991992	1
																								INHBC^ACVR1B&ACVR2B	0.00405032	0.0191188	0.00495325	0.0172161	3.98946e-13	1.3266e-05		74	Factor 5	KEGG_ECM_RECEPTOR_INTERACTION	0.822879	0.996997	1
																								INHBC^ACVR1C&ACVR2A	0.00240674	0.0402961	0.00791632	0.0172299	9.25904e-06	3.16833e-05		75	Factor 6	KEGG_CELL_ADHESION_MOLECULES_CAMS	1.29763	0.003003	0.0186615
																								INHBC^ACVR1C&ACVR2B	0.00271208	0.0196376	0.00557952	0.0141874	1.03551e-09	8.06371e-08		76	Factor 6	KEGG_NOTCH_SIGNALING_PATHWAY	1.2392	0.0873494	0.287065
																								INHA&INHBB^ACVR2B	0.00453523	0.0191245	0.00130589	0.0179257	2.17484e-10	0.00398385		77	Factor 6	KEGG_LEUKOCYTE_TRANSENDOTHELIAL_MIGRATION	1.1804	0.151151	0.438338
																								WNT10B^FZD1&LRP5	0.00518772	0.000519697	0.0289951	2.42197e-22	0.00267445	0.000444249		78	Factor 6	KEGG_FOCAL_ADHESION	1.19058	0.00600601	0.029029
																								WNT10B^FZD3&LRP5	0.00725438	0.0105809	0.0331112	0.00978776	0.00519526	0.00061493		79	Factor 6	KEGG_MELANOMA	1.10545	0.247992	0.646792
																								WNT10B^FZD4&LRP5	0.00427788	0.00775168	0.0305499	9.13508e-16	0.00334497	0.00478463		80	Factor 6	KEGG_ECM_RECEPTOR_INTERACTION	1.04327	0.224224	0.60961
																								WNT10B^FZD6&LRP5	0.00516308	0.00927057	0.0320495	3.58436e-10	0.00364456	0.0100357		81	Factor 6	KEGG_PATHWAYS_IN_CANCER	1.00347	0.484484	0.895353
																								WNT10B^FZD8&LRP5	0.00420212	9.92394e-06	0.0295114	4.52756e-20	0.00641048	8.15809e-08		82	Factor 6	KEGG_MAPK_SIGNALING_PATHWAY	1.02448	0.434434	0.895353
																								WNT2B^FZD1&LRP5	0.0049796	0.00286364	0.0297262	6.8393e-08	0.00529776	0.00538163		83	Factor 6	KEGG_REGULATION_OF_ACTIN_CYTOSKELETON	1.01134	0.45045	0.895353
																								WNT2B^FZD3&LRP5	0.00375121	0.0121234	0.0349279	0.0181255	0.00723346	0.0101329		84	Factor 6	KEGG_SMALL_CELL_LUNG_CANCER	1.04729	0.34034	0.80026
																								WNT2B^FZD4&LRP5	0.0040201	0.0100397	0.0313603	5.10945e-06	0.00600648	0.00980991		85	Factor 6	KEGG_TGF_BETA_SIGNALING_PATHWAY	0.985631	0.550551	0.917798
																								WNT2B^FZD6&LRP5	0.00437576	0.0109866	0.0325411	0.00335863	0.00611116	0.0150982		86	Factor 6	KEGG_AXON_GUIDANCE	1.05282	0.302302	0.751437
																								WNT2B^FZD8&LRP5	0.00490021	0.000878307	0.0301378	2.03121e-06	0.00894058	0.00215637		87	Factor 6	KEGG_CYTOKINE_CYTOKINE_RECEPTOR_INTERACTION	1.05382	0.319319	0.771688
																								WNT3^FZD1&LRP5	0.00432379	0.00187955	0.026821	9.17106e-13	0.00365744	1.18905e-05		88	Factor 6	KEGG_ERBB_SIGNALING_PATHWAY	0.924081	0.690691	1
																								WNT3^FZD3&LRP5	0.00381786	0.0114573	0.0318998	0.0157683	0.00574053	0.00408629		89	Factor 6	KEGG_WNT_SIGNALING_PATHWAY	0.570416	1	1
																								WNT3^FZD4&LRP5	0.00332902	0.00905326	0.0284206	1.33958e-09	0.00436026	0.00513227
																								WNT3^FZD6&LRP5	0.00424783	0.0105502	0.0299016	2.56896e-05	0.00465957	0.0101828
																								WNT3^FZD8&LRP5	0.00384668	0.000156519	0.0272362	7.55336e-11	0.007335	1.70462e-08
																								WNT7A^FZD1&LRP5	0.00449165	0.00197841	0.0132572	3.15805e-14	0.00335028	0.00338064
																								WNT7A^FZD3&LRP5	0.00365671	0.0115494	0.018555	0.0162212	0.00545732	0.007954
																								WNT7A^FZD4&LRP5	0.00360654	0.00905041	0.0148474	1.14179e-08	0.00404647	0.00776299
																								WNT7A^FZD6&LRP5	0.00439048	0.0104229	0.0162634	0.000811411	0.0043061	0.0129014
																								WNT7A^FZD8&LRP5	0.00427718	0.000271753	0.0137009	1.79364e-11	0.00704102	9.80534e-05
																								WNT7B^FZD1&LRP5	0.00500599	0.00306633	7.82244e-08	0.00192111	0.00551548	0.00688388
																								WNT7B^FZD3&LRP5	0.00366418	0.0125979	0.00443854	0.0198894	0.00793205	0.012554
																								WNT7B^FZD4&LRP5	0.00366798	0.00979908	5.0218e-05	0.00492558	0.00645725	0.012284
																								WNT7B^FZD6&LRP5	0.00332103	0.0108223	0.00149999	0.00923782	0.00656787	0.0183568
																								WNT7B^FZD8&LRP5	0.00469399	0.00147988	4.36084e-07	0.00235925	0.00934759	0.00413543
																								WNT9B^FZD1&LRP5	0.00131287	0.00321662	0.00391945	0.000660462	0.00219094	0.00265947
																								WNT9B^FZD3&LRP5	0.000676847	0.0119785	0.00891767	0.0185383	0.00396367	0.00735156
																								WNT9B^FZD4&LRP5	0.000260203	0.0093149	0.00504941	0.00377623	0.00255398	0.007292
																								WNT9B^FZD6&LRP5	0.000201894	0.0101339	0.00656899	0.00789153	0.00248676	0.0130656
																								WNT9B^FZD8&LRP5	0.000557151	0.00161482	0.0044747	0.00183462	0.00587625	1.59507e-07
																								WNT10B^FZD1&LRP6	0.00541193	0.000846769	0.0288307	2.70398e-22	0.00284107	0.00252921
																								WNT10B^FZD3&LRP6	0.0133453	0.0644774	0.0379278	0.0537491	0.0015397	2.13561e-06
																								WNT10B^FZD4&LRP6	0.00434238	0.0101227	0.0302984	1.26783e-15	0.00350201	0.010346
																								WNT10B^FZD6&LRP6	0.00536352	0.015532	0.0317935	1.39481e-09	0.00353504	0.0199568
																								WNT10B^FZD8&LRP6	0.00426906	3.00472e-05	0.0292814	6.87424e-19	0.00869017	2.23877e-09
																								WNT2B^FZD1&LRP6	0.00519069	0.00324017	0.029593	4.07068e-08	0.00547732	0.00713923
																								WNT2B^FZD3&LRP6	0.0112467	0.0663115	0.0395278	0.059944	0.00437305	0.000233151
																								WNT2B^FZD4&LRP6	0.00414133	0.0123745	0.0310742	1.52963e-06	0.00615396	0.0152226
																								WNT2B^FZD6&LRP6	0.00510805	0.0176227	0.0324599	0.000675585	0.00613474	0.0249347
																								WNT2B^FZD8&LRP6	0.00471267	0.00135235	0.0298934	3.68614e-06	0.0112972	0.00297274
																								WNT3^FZD1&LRP6	0.00463157	0.00229995	0.0267336	6.54289e-13	0.00383655	0.00012519
																								WNT3^FZD3&LRP6	0.0111625	0.0653353	0.0361995	0.0577798	0.00238941	5.02403e-06
																								WNT3^FZD4&LRP6	0.00344002	0.0113974	0.0281472	8.48407e-11	0.00451034	0.0104984
																								WNT3^FZD6&LRP6	0.00445505	0.0167954	0.0296467	2.44117e-05	0.00453367	0.0201675
																								WNT3^FZD8&LRP6	0.00382317	0.000399897	0.0270016	2.18277e-10	0.00965435	1.22773e-07
																								WNT7A^FZD1&LRP6	0.0047285	0.00232792	0.0131068	1.60978e-14	0.00352541	0.00509864
																								WNT7A^FZD3&LRP6	0.0115119	0.0652975	0.0233117	0.0579903	0.000528656	1.62496e-05
																								WNT7A^FZD4&LRP6	0.00370466	0.0114049	0.0145769	1.97534e-09	0.00419822	0.0131791
																								WNT7A^FZD6&LRP6	0.00468545	0.0167438	0.0160266	0.000315654	0.00420944	0.0229088
																								WNT7A^FZD8&LRP6	0.00416144	0.000627225	0.0134581	1.26932e-10	0.00938721	0.00062041
																								WNT7B^FZD1&LRP6	0.00532698	0.00342441	5.51338e-08	0.00153907	0.00566096	0.00854927
																								WNT7B^FZD3&LRP6	0.0117889	0.0662089	0.0103664	0.061729	0.000499504	0.000331462
																								WNT7B^FZD4&LRP6	0.00394256	0.0122123	1.07684e-05	0.00415429	0.0065733	0.0175284
																								WNT7B^FZD6&LRP6	0.00368413	0.0169845	0.000439558	0.00968412	0.00656765	0.0285876
																								WNT7B^FZD8&LRP6	0.00447174	0.00185446	6.26763e-07	0.00229377	0.011664	0.00491088
																								WNT9B^FZD1&LRP6	0.00171136	0.00362461	0.00377268	2.94825e-05	0.00240001	0.00436911
																								WNT9B^FZD3&LRP6	0.0076494	0.0661789	0.0141951	0.0607542	1.63587e-06	1.17485e-05
																								WNT9B^FZD4&LRP6	0.000637056	0.0118865	0.00477908	0.00254345	0.00282009	0.0125479
																								WNT9B^FZD6&LRP6	0.00044435	0.0162156	0.00622082	0.00828504	0.00228863	0.0230847
																								WNT9B^FZD8&LRP6	0.000569179	0.00194866	0.00421814	0.00162078	0.00823625	1.06389e-05
																								WNT5A^FZD1	0.0047894	0.00313035	0.000273048	0.000529642	0.00442189	0.00673953
																								WNT5A^FZD3	0.0405953	0.10173	0.000151865	0.0543163	5.44315e-09	0.000234267
																								WNT5A^FZD4	0.00301236	0.0116235	0.00218418	0.00290542	0.00497874	0.0173693
																								WNT5A^FZD6	0.00204361	0.0161772	0.00434251	0.00871585	0.00439778	0.0326122
																								WNT5A^FZD8	0.00364325	0.00167527	0.00117858	0.00128075	0.0102645	0.00291079
																								WNT5A^MCAM	0.0057683	7.94549e-10	0.000628103	0.00160291	0.00546893	0.0210878
																								WNT5B^FZD1	0.00696144	0.00292588	0.03932	8.82744e-09	0.00691898	0.00752634
																								WNT5B^FZD3	0.0510188	0.0995268	0.0255327	0.0494986	0.00116001	0.000542978
																								WNT5B^FZD4	0.00582615	0.012022	0.0409524	2.00852e-07	0.00769409	0.017578
																								WNT5B^FZD6	0.00662433	0.0172921	0.0425262	0.000106056	0.00760198	0.0317399
																								WNT5B^FZD8	0.00653646	0.00104947	0.0396669	3.06746e-07	0.012753	0.00293917
																								EGF^EGFR	0.00061194	5.47533e-23	0.0398308	0.0827228	0.0166282	0.0117373
																								EGF^EGFR&ERBB2	0.00205504	0.00573288	0.0326034	1.43321e-10	0.0044679	0.00132933
																								TGFA^EGFR	0.000352184	1.02595e-23	0.0188691	0.0899621	0.0200325	0.0215545
																								TGFA^EGFR&ERBB2	0.00111344	0.00734565	0.0104598	0.00856872	0.00800791	0.0106183
																								BTC^EGFR	0.000245835	5.74459e-26	0.0245202	0.0837517	0.0162223	0.012687
																								BTC^EGFR&ERBB2	0.00119327	0.00637199	0.0174996	0.000317264	0.00423459	0.00242914
																								BTC^ERBB4	0.0469442	0.00647212	0.0234107	0.159788	0.138662	8.86038e-11
																								BTC^ERBB2&ERBB4	0.00140367	0.00777699	0.0175242	0.000387766	0.00420677	0.000652125
																								HBEGF^EGFR	0.000151715	9.22479e-27	0.0156448	0.0863029	0.0171785	0.0159974
																								HBEGF^EGFR&ERBB2	0.000246133	0.00659968	0.00784724	0.00592296	0.00515938	0.00605773
																								HBEGF^ERBB4	0.0455532	0.00755184	0.0165605	0.162865	0.139401	2.6509e-10
																								HBEGF^ERBB2&ERBB4	0.000344191	0.00805608	0.00795209	0.0060586	0.00513576	0.00440503
																								NRG1^ERBB3	0.0560959	1.0311e-06	0.129237	4.24451e-18	0.0376154	0.0018
																								NRG1^ERBB2&ERBB3	0.0532519	1.2089e-06	0.129851	1.41257e-19	0.0323621	0.0032289
																								NRG1^ERBB4	0.121615	0.000384524	0.119872	0.115565	0.172563	8.13942e-07
																								NRG1^ERBB2&ERBB4	0.0544656	4.77584e-06	0.130066	1.16345e-18	0.0349327	0.0062113
																								NRG2^ERBB3	0.0424336	4.19979e-06	0.0843447	3.69918e-10	0.0317387	0.0140398
																								NRG2^ERBB2&ERBB3	0.0394804	5.40568e-06	0.0849672	2.45219e-11	0.0264507	0.0167313
																								NRG2^ERBB4	0.0958732	0.00106326	0.082666	0.142327	0.165418	1.8579e-06
																								NRG2^ERBB2&ERBB4	0.0406745	3.31285e-05	0.0851856	1.46403e-10	0.029045	0.0197542
																								NRG3^ERBB4	0.194087	0.00329605	0.016626	0.162113	0.252508	0.0802365
																								NRG3^ERBB2&ERBB4	0.146291	0.00191954	0.00247555	0.0140862	0.119218	0.10828
																								NRG4^ERBB4	0.0566052	0.00389063	0.0519449	0.153001	0.142308	4.33345e-11
																								NRG4^ERBB2&ERBB4	0.00719871	0.00481327	0.0512401	5.82128e-15	0.00684518	1.02569e-05
																								FGF1^FGFR1	0.0105214	0.0179221	0.0884322	0.0351336	0.036335	0.0413475
																								FGF1^FGFR2	0.00581022	0.0182379	0.0921904	0.0334028	0.0778808	0.000542671
																								FGF1^FGFR3	0.00244343	0.0126255	0.0824498	0.00808607	0.0947636	0.00414319
																								FGF2^FGFR1	0.00645007	0.019343	0.00412901	0.0406656	0.0359946	0.0438196
																								FGF2^FGFR2	0.00193172	0.0197401	0.0071742	0.0388437	0.077745	0.00285243
																								FGF2^FGFR3	8.52642e-07	0.0117562	2.98324e-07	0.0120196	0.0929376	0.0117161
																								FGF5^FGFR1	0.00668996	0.0136614	0.0364416	0.021207	0.0230126	0.0158325
																								FGF5^FGFR2	0.00141022	0.0127623	0.0384817	0.0199057	0.0644121	1.71587e-15
																								FGF5^FGFR3	2.15984e-06	0.00399237	0.0260301	1.02624e-07	0.0804682	8.36813e-20
																								FGF7^FGFR1	0.00944094	0.014234	0.0140147	0.026281	0.0275564	0.0243777
																								FGF7^FGFR2	0.00318457	0.0143418	0.0175726	0.0256223	0.069084	1.20617e-12
																								FGF10^FGFR1	0.00570599	0.0145334	0.0208951	0.0263762	0.0249816	0.0215436
																								FGF10^FGFR2	0.00103235	0.0136658	0.022987	0.0246161	0.0663861	1.37053e-14
																								FGF22^FGFR2	0.000617743	0.0135225	0.0239116	0.0249786	0.0659455	8.03813e-15
																								FGF17^FGFR1	0.0155388	0.0119695	0.0182417	0.0203903	0.0282561	0.0223525
																								FGF17^FGFR2	0.00766154	0.0127109	0.0231206	0.0209569	0.0697279	4.4102e-12
																								FGF17^FGFR3	0.00346639	0.00678173	0.012166	5.12452e-06	0.0868508	2.12709e-13
																								FGF18^FGFR1	0.00536639	0.0147412	0.0119666	0.0278158	0.025435	0.0228459
																								FGF18^FGFR2	0.0008197	0.0138809	0.0140941	0.0259527	0.0668309	1.64459e-15
																								FGF18^FGFR3	2.30551e-08	0.00722793	6.80606e-06	0.000367941	0.0843025	2.38631e-22
																								FGF9^FGFR1	0.0342126	0.00840033	0.0461618	0.00364941	0.0351553	0.0206
																								FGF9^FGFR2	0.0232146	0.00892623	0.0517636	0.0121322	0.0762795	4.344e-09
																								FGF9^FGFR3	0.0137285	0.00306146	0.045562	2.422e-08	0.0925485	9.79197e-09
																								PDGFA^PDGFRA	0.013804	2.20356e-14	0.0203436	0.00800908	0.0212077	3.26999e-06
																								PDGFA^PDGFRB	0.00185434	0.00437174	0.028653	1.09573e-08	0.0348933	0.0953343
																								PDGFB^PDGFRA	0.00516416	1.02259e-17	0.00983056	0.0154888	0.0180949	1.52169e-07
																								PDGFB^PDGFRB	1.85543e-06	0.00354606	0.0124788	0.000429447	0.0317907	0.0932643
																								PDGFC^PDGFRA	0.0242188	6.65925e-09	0.054841	0.0114308	0.0326785	0.00987765
																								PDGFD^PDGFRB	0.00259178	0.00258224	0.0445791	1.06702e-12	0.0348289	0.0941035
																								VEGFA^FLT1	0.00875456	0.000581905	0.00251444	0.022582	0.0119959	0.184078
																								VEGFB^FLT1	0.00196111	0.000157418	0.0105398	0.018033	0.00288011	0.172513
																								IGF1^IGF1R	0.059238	0.0731891	0.00169012	0.0756499	0.0465351	0.125618
																								IGF1^ITGA6&ITGB4	0.0362891	1.1473e-08	3.46101e-06	3.85386e-12	0.0299192	0.000808048
																								SHH^PTCH1&SMO	0.000221971	0.012152	0.00286665	0.00733002	0.00889612	1.45492e-07
																								SHH^PTCH2&SMO	0.00093842	0.0126278	0.00144658	0.00858343	0.00406665	4.92502e-08
																								CCL28^CCR3	0.00140067	0.00419516	0.0143804	4.78234e-10	0.000374141	3.11583e-06
																								CCL25^ACKR4	0.000769571	0.00661183	0.00848999	0.00481451	3.14744e-05	0.000720915
																								CCL28^CCR10	0.00277676	0.0087457	0.0144759	0.00164225	1.54548e-05	2.5584e-05
																								CXCL13^ACKR1	0.00554016	0.00992539	0.00831914	2.56261e-07	0.00045026	0.00445701
																								CXCL12^ACKR3	2.47663e-07	0.00379811	0.00317396	0.00658457	0.00708257	0.01353
																								IL34^CSF1R	0.00967376	0.000115474	0.0568887	4.87687e-18	0.00685062	0.0104521
																								CSF1^CSF1R	6.17225e-05	0.0044331	0.000717401	0.0055136	0.0047562	0.0136219
																								IL16^CD4	0.00151911	0.00668097	0.0330814	3.01233e-08	0.00157091	0.00348162
																								EDA^EDAR	0.00771047	0.00348316	0.0497655	1.96964e-05	0.00762523	0.00579335
																								TNFSF11^TNFRSF11A	0.000656507	0.0161338	0.00659623	6.5068e-11	0.000245861	0.0033445
																								TNFSF9^TNFRSF9	0.0022992	0.00258899	0.0037483	6.0151e-08	0.00090817	8.75921e-07
																								SPP1^CD44	0.000130362	0.0107057	0.0012669	0.0152222	0.0143384	0.0442151
																								SPP1^ITGAV&ITGB1	0.00372831	0.0181768	0.00423592	0.0409595	0.014377	0.0623386
																								SPP1^ITGAV&ITGB5	0.000849207	0.00852231	0.0030539	0.0308131	0.0234242	0.0481491
																								SPP1^ITGAV&ITGB6	0.0014039	0.00971817	0.000136846	0.0138013	0.00837027	0.017004
																								SPP1^ITGA8&ITGB1	0.0039318	0.0124011	0.00636846	0.0494825	6.09966e-10	0.0189962
																								SPP1^ITGA5&ITGB1	0.000611587	0.00707228	0.000593592	0.0149196	0.00816401	0.030472
																								NAMPT^INSR	0.0266881	0.0570703	0.0613558	0.111796	0.00973229	0.0810015
																								NAMPT^ITGA5&ITGB1	0.0105573	0.0066983	0.044551	0.00163259	0.0113163	0.0301105
																								ANGPTL1^ITGA1&ITGB1	0.0140377	5.27029e-05	0.0763749	5.22011e-08	0.00504037	0.0793445
																								ANGPTL2^ITGA5&ITGB1	9.66733e-05	0.00334975	0.00176472	0.00780721	0.00193881	0.0204341
																								ANGPTL4^ITGA5&ITGB1	0.00011845	0.00576597	0.00129425	0.013452	0.00659719	0.0293738
																								ANGPTL4^CDH5	3.90284e-05	0.00400239	0.000954888	0.010749	0.0068508	0.0569944
																								ANGPTL4^CDH11	0.0129365	0.102956	0.000172218	0.0410564	0.0243569	0.0843686
																								ANGPTL4^SDC2	0.000281115	0.00953648	0.00313534	0.0281478	0.0276434	0.0240377
																								ANGPTL4^SDC3	0.0164281	0.0473019	8.71882e-06	0.0218943	0.0314647	0.0333225
																								ANGPTL4^SDC4	2.97575e-08	0.00649814	5.41512e-07	0.00883574	0.0411509	0.00979611
																								ANGPT1^TEK	0.00535833	0.0106521	0.0227864	0.0131004	0.0135202	0.0503437
																								ANGPT2^TEK	0.00241975	0.0106758	0.0527386	0.0109354	0.0105059	0.0475232
																								ANGPT2^ITGA5&ITGB1	0.00136344	0.00429081	0.0542456	0.000165762	0.00259622	0.019024
																								MDK^SDC2	0.000170504	0.00690122	0.0107766	0.0216269	0.0221415	0.0141771
																								MDK^SDC4	3.14692e-08	0.0043851	0.00513181	0.00276394	0.0365027	8.72457e-11
																								MDK^PTPRZ1	0.0110088	0.0266784	0.00851078	0.0676007	0.1213	1.13885e-11
																								MDK^ITGA6&ITGB1	3.39437e-05	0.00141401	0.00999982	0.0157574	0.00681926	0.0724268
																								MDK^LRP1	0.00793001	0.0547598	0.0203914	0.0673943	0.041912	0.0206983
																								MDK^NCL	0.0164771	0.035656	0.00695744	0.0292637	3.99482e-08	0.0366483
																								MDK^ALK	0.00652331	6.36087e-09	0.0249285	0.140828	1.76936e-16	1.02764e-16
																								PTN^PTPRZ1	0.0105588	0.049304	0.00352232	0.126707	0.164819	0.0763316
																								PTN^SDC2	0.000718686	0.0285578	0.00151823	0.0805188	0.066304	0.105117
																								PTN^SDC3	0.0137613	0.0678363	0.000726831	0.0764733	0.0702615	0.116017
																								PTN^SDC4	9.20023e-05	0.0253764	0.000230816	0.0610623	0.0793249	0.0904275
																								PTN^NCL	0.0131804	0.0587645	0.00207928	0.0907968	0.0438179	0.128965
																								PTN^ALK	0.0154225	0.00101563	0.0189414	0.203844	0.0287308	0.0757303
																								POSTN^ITGAV&ITGB5	0.00203817	0.00283925	0.0239298	0.018466	0.0153949	0.0324284
																								C3^ITGAM&ITGB2	0.00242702	0.00485675	0.0150376	0.00182664	0.00243176	0.00283252
																								C3^ITGAX&ITGB2	0.00214038	0.0023446	0.0153216	0.00301509	0.00204099	0.00148662
																								C5^C5AR1	0.00216898	0.0211293	0.0230245	0.0080138	0.00195163	0.00251723
																								CCK^CCKBR	0.0677053	0.0300951	0.0706	3.57117e-10	0.0418663	0.0394279
																								EDN1^EDNRA	0.000645965	0.00254718	0.00948911	0.0188022	6.69685e-16	0.0362613
																								EDN1^EDNRB	8.49439e-11	0.00278037	0.00408903	0.00501996	0.038699	8.33326e-08
																								NPY^NPY1R	0.0136157	0.0838633	0.000210147	0.000127908	5.3053e-11	0.00802671
																								NPY^NPY5R	0.00654138	0.0104406	0.00607616	2.03533e-05	0.00233499	0.00528572
																								NPY^GPR83	0.0112778	0.00068149	0.00296599	0.00681401	0.000247048	0.00276966
																								PYY^NPY1R	0.00883663	0.083627	0.0136495	7.51168e-06	2.72894e-13	0.00196532
																								PYY^NPY5R	0.0021849	0.010529	0.017682	3.54552e-08	5.15507e-05	4.60339e-05
																								PYY^GPR83	0.00695159	0.0013067	0.0143467	0.00502247	5.65793e-08	1.26451e-09
																								PENK^OPRD1	0.00688453	0.0350745	0.00607329	0.0265165	4.22559e-19	7.17683e-06
																								PENK^OPRK1	0.00308003	0.0125068	0.00661072	0.0132369	1.19942e-07	0.00251902
																								PENK^OPRL1	0.00570268	0.0210545	0.00276074	2.44931e-06	0.002182	0.00285338
																								PENK^OPRM1	0.00547768	0.0461078	0.0087513	0.0276729	1.59644e-15	2.13306e-05
																								SST^SSTR1	0.0321089	0.018596	0.00621934	4.91573e-07	0.0192356	0.0186216
																								SST^SSTR3	0.0273834	0.00571355	0.00975706	3.59756e-09	0.0168886	0.0216376
																								TAC1^TACR1	0.013966	2.41779e-15	0.0153554	0.0590584	2.58409e-09	9.10375e-11
																								TAC4^TACR1	0.000879909	5.03412e-15	0.0297585	0.0576359	1.31167e-24	2.01724e-17
																								TAC3^TACR3	0.00986377	0.0069703	1.60333e-05	0.00755802	0.00635418	0.00648614
																								PRSS3^F2R	0.00885804	1.84885e-05	0.0449611	1.03589e-07	0.00157608	1.11034e-06
																								PRSS3^F2RL1	0.00655821	0.00175108	0.0453881	9.86066e-13	0.00263012	2.81031e-06
																								PRSS3^PARD3	0.00738887	1.25383e-07	0.0621578	0.115232	0.0783256	0.114025
																								ADCYAP1^ADCYAP1R1	0.0120115	1.10427e-10	0.023551	0.0586237	0.000376903	1.39243e-15
																								VIP^VIPR1	0.0101341	0.0698812	9.79912e-07	1.45839e-05	0.00545942	0.00864673
																								VIP^VIPR2	0.0139361	0.00937796	1.50855e-06	0.00482096	0.00696256	0.0010874
																								KITLG^KIT	0.0142319	2.04256e-17	0.0558753	0.0622967	4.58749e-05	6.75604e-14
																								BDNF^NTRK2	0.0874899	0.0714911	0.0313471	0.104165	0.0997985	1.27905e-07
																								HGF^MET	0.00992686	0.0215655	0.00152461	0.000240129	0.00553174	0.00688027
																								SEMA3A^NRP1&PLXNA1	0.0194684	0.0393613	0.0790859	5.80971e-09	0.0119764	0.010311
																								SEMA3A^NRP1&PLXNA2	0.0185604	0.0523813	0.082721	1.21169e-05	0.0272632	0.03851
																								SEMA3A^NRP1&PLXNA3	0.0225249	0.00859952	0.0754963	9.24676e-10	0.0143785	0.00359602
																								SEMA3A^NRP1&PLXNA4	0.0222434	0.0563965	0.0810457	3.35669e-06	0.0118162	0.00659622
																								SEMA3B^NRP1&PLXNA1	0.000679911	0.0457488	0.000225508	0.0199806	0.0066608	0.0259124
																								SEMA3B^NRP1&PLXNA2	0.000348374	0.0558984	0.00116443	0.0277289	0.0215992	0.0551413
																								SEMA3B^NRP1&PLXNA3	0.000465048	0.0176004	7.35394e-05	0.0198816	0.00955611	0.0194689
																								SEMA3B^NRP1&PLXNA4	0.00148946	0.0613997	0.00159125	0.0294761	0.00264505	0.023882
																								SEMA3C^NRP1&PLXNA1	0.0128664	0.0426642	0.041211	9.72996e-07	0.00798815	0.011462
																								SEMA3C^NRP1&PLXNA2	0.0114037	0.0551473	0.0445858	0.00300825	0.0232128	0.0404468
																								SEMA3C^NRP1&PLXNA3	0.0155622	0.0126294	0.0378217	6.60884e-07	0.0105454	0.00372584
																								SEMA3C^NRP1&PLXNA4	0.015542	0.0595589	0.0431398	0.000769068	0.00776397	0.00730043
																								SEMA3D^NRP1&PLXNA1	0.00690837	0.0418009	0.0194499	5.22534e-06	0.00242979	0.00892301
																								SEMA3D^NRP1&PLXNA2	0.00440599	0.0521246	0.021755	0.0119252	0.0169615	0.0387744
																								SEMA3D^NRP1&PLXNA3	0.00909533	0.0120964	0.0165087	5.12176e-05	0.00507933	0.0017973
																								SEMA3D^NRP1&PLXNA4	0.00860496	0.0574783	0.0208082	0.00703615	0.00183458	0.00498034
																								SEMA3B^NRP2&PLXNA1	0.000257217	0.0163383	0.000448669	0.0198654	0.00537525	0.0219351
																								SEMA3B^NRP2&PLXNA2	0.000164797	0.0132775	0.000804531	0.0217686	0.00478684	0.0510236
																								SEMA3B^NRP2&PLXNA3	0.000148136	0.0130303	0.000121328	0.0181855	0.00650505	0.0189268
																								SEMA3B^NRP2&PLXNA4	0.000370984	0.0154099	0.000800674	0.0220821	0.00496384	0.0246427
																								SEMA3C^NRP2&PLXNA1	0.0144383	0.0117772	0.0397999	2.59729e-07	0.0064316	0.00641609
																								SEMA3C^NRP2&PLXNA2	0.0143647	0.00935314	0.0407202	7.79963e-07	0.00627002	0.0344255
																								SEMA3C^NRP2&PLXNA3	0.014005	0.00818177	0.0391203	3.14726e-08	0.00735358	0.00395334
																								SEMA3C^NRP2&PLXNA4	0.0154945	0.0108867	0.0399475	3.9781e-06	0.00640006	0.00817544
																								SEMA3D^NRP2&PLXNA1	0.00799104	0.0112555	0.0185069	2.58456e-05	0.00104927	0.00406755
																								SEMA3D^NRP2&PLXNA2	0.00783628	0.00877836	0.0193771	0.00037739	0.000906096	0.0323905
																								SEMA3D^NRP2&PLXNA3	0.00753165	0.00769057	0.0178516	1.09809e-06	0.00192466	0.00177589
																								SEMA3D^NRP2&PLXNA4	0.00869558	0.010215	0.0186274	0.00143572	0.000972401	0.00590636
																								SEMA3F^NRP2&PLXNA1	0.00177854	0.0120273	0.00598967	0.00880165	5.79342e-09	0.0059839
																								SEMA3F^NRP2&PLXNA2	0.00117745	0.00923153	0.006749	0.010924	5.68897e-09	0.0352654
																								SEMA3F^NRP2&PLXNA3	0.00181741	0.00857676	0.00561899	0.00729909	5.60564e-05	0.00284964
																								SEMA3F^NRP2&PLXNA4	0.00193009	0.0111046	0.00644701	0.0108316	9.35245e-10	0.00844603
																								SEMA3C^NRP1&NRP2&PLXND1	0.0100249	0.0108311	0.0397293	2.35968e-12	0.00845999	0.0342196
																								SEMA3C^PLXND1	0.0107249	0.0402428	0.0357841	4.01968e-13	0.0163517	0.0458137
																								SEMA3E^PLXND1	0.0190757	0.0346099	0.0372215	1.90923e-16	0.0186019	0.0453198
																								AGT^MAS1	6.3316e-06	0.0195833	4.26896e-16	0.0201766	0.011536	0.0244936
																								CRH^CRHR1	0.0240012	0.0231299	0.00216251	4.15912e-11	0.00936657	0.00476066
																								ENHO^GPR19	0.0106377	0.0230865	0.00873467	0.0149987	0.00868148	0.00823008
																								GAS6^AXL	0.011007	0.00618923	0.0309306	2.30194e-06	0.0249878	0.0430822
																								GAS6^MERTK	0.00736155	0.0173376	0.0332198	0.0109877	0.0524773	0.0273303
																								GAS6^TYRO3	0.0230845	0.0939019	0.0193487	1.66146e-10	0.0178051	0.014848
																								GRN^SORT1	0.0249005	0.0641854	0.0256591	0.0495124	0.0197614	0.0478637
																								LGALS9^PTPRC	2.85617e-05	0.00247501	0.00295809	0.00405166	0.00213487	0.019324
																								OSTN^NPR3	0.00617636	9.85768e-09	0.0167652	0.00882012	0.000379086	2.43488e-09
																								PROS1^AXL	0.000961278	0.00721115	0.0384619	0.00862817	0.0214936	0.0377045
																								PROS1^TYRO3	0.0125824	0.0973792	0.0314848	3.23895e-08	0.0143263	0.00786748
																								PSAP^GPR37L1	0.104619	0.00769453	0.00902472	0.0113749	0.14911	0.0682276
																								PSAP^GPR37	0.111915	0.0208189	0.00487835	0.00208901	0.0972426	0.0711
																								PTH^PTH1R	0.00497006	0.000626244	0.00139313	0.000109031	0.00545949	0.0602548
																								PTH^PTH2R	0.00657516	0.0476836	0.000222601	0.0190367	0.00548061	0.000123937
																								PTHLH^PTH1R	0.00919663	1.22187e-05	0.000360751	3.99225e-06	0.00803826	0.0633309
																								UCN^CRHR1	0.0076999	0.027027	0.00718312	4.08339e-07	0.000246163	0.00109824
																								LGALS9^HAVCR2	0.00123204	0.0305523	0.00636764	0.0208685	9.45454e-08	0.00135879
																								LGALS9^CD44	2.43289e-07	0.00578693	0.00341879	0.00499815	0.00584729	0.0293126
																								COL4A1^ITGA1&ITGB1	0.00528599	0.00272913	0.0384038	0.0121887	0.00233299	0.0882866
																								COL4A2^ITGA1&ITGB1	0.0154451	0.00222746	0.0552813	0.000281605	0.00755068	0.0907378
																								COL4A3^ITGA1&ITGB1	0.0025703	0.00307359	0.049208	0.0188837	0.00357921	0.0944865
																								COL4A4^ITGA1&ITGB1	0.00086728	0.00283181	0.0293764	0.0175532	0.000471596	0.0916158
																								COL4A5^ITGA1&ITGB1	6.40929e-05	0.00878965	0.0063463	0.0315397	0.00959524	0.10815
																								COL4A6^ITGA1&ITGB1	0.00125617	0.00143741	0.0122168	0.0117031	6.02178e-09	0.0815469
																								COL6A1^ITGA1&ITGB1	0.00858312	0.00270355	0.03354	0.0143721	0.00580338	0.0930125
																								COL6A2^ITGA1&ITGB1	3.1216e-06	0.0025503	0.00720206	0.0152211	2.39338e-13	0.0863174
																								COL6A3^ITGA1&ITGB1	0.00286854	0.00113403	0.0115106	0.0106434	6.20119e-07	0.0815077
																								COL6A6^ITGA1&ITGB1	0.00512346	0.000971533	0.0302758	0.00558065	0.0001077	0.0790998
																								COL9A1^ITGA1&ITGB1	0.00783799	0.00126421	0.000982456	0.0198301	0.00707954	0.100252
																								COL9A2^ITGA1&ITGB1	0.00076914	0.00348118	0.000831491	0.0201223	1.34931e-05	0.0947726
																								COL9A3^ITGA1&ITGB1	0.00243574	0.00199941	0.00988057	0.0155612	4.05128e-05	0.0908739
																								COL4A1^ITGA2&ITGB1	0.00501911	0.00339034	0.0379098	1.86356e-06	0.00786835	0.0207201
																								COL4A2^ITGA2&ITGB1	0.0121494	0.0017487	0.0543334	2.98404e-08	0.0126121	0.0248784
																								COL4A3^ITGA2&ITGB1	0.00220855	0.00372379	0.0474679	0.00945161	0.009583	0.0263906
																								COL4A4^ITGA2&ITGB1	0.000449732	0.003344	0.0276697	0.00825975	0.00655065	0.0236881
																								COL4A5^ITGA2&ITGB1	6.16666e-06	0.00924457	0.00402307	0.0219988	0.0157438	0.0401481
																								COL4A6^ITGA2&ITGB1	0.000969676	0.00167646	0.0114067	0.00251493	0.00329801	0.0136997
																								COL6A1^ITGA2&ITGB1	0.00898263	0.00307382	0.031256	0.0043693	0.0116385	0.0245728
																								COL6A2^ITGA2&ITGB1	2.21586e-10	0.00240857	0.00608713	0.00606991	0.0032087	0.0184886
																								COL6A3^ITGA2&ITGB1	0.00335724	0.00131669	0.0101378	8.69673e-06	0.00396491	0.0131801
																								COL6A6^ITGA2&ITGB1	0.00311262	0.000614398	0.0302175	3.35593e-10	0.0039659	0.0128468
																								COL9A1^ITGA2&ITGB1	0.00752987	0.00212556	2.54553e-05	0.0100459	0.0127135	0.0315773
																								COL9A2^ITGA2&ITGB1	0.000153296	0.00395789	5.87577e-06	0.0104307	0.00754568	0.0263257
																								COL9A3^ITGA2&ITGB1	0.00217918	0.00270832	0.00782906	0.00601857	0.00645032	0.0228054
																								FN1^ITGA3&ITGB1	0.000215851	0.0273824	0.060392	0.0516205	2.35003e-05	0.0263639
																								FN1^ITGA5&ITGB1	1.50098e-06	0.00625336	0.0531856	0.0185505	0.0066524	0.0353274
																								FN1^ITGA8&ITGB1	0.000193179	0.0134588	0.0611894	0.0547853	6.75387e-06	0.0251518
																								LAMA1^ITGA1&ITGB1	0.00372856	0.00396325	0.021965	0.0215206	0.00658514	0.0969209
																								LAMA2^ITGA1&ITGB1	0.000147829	0.00808892	0.0742722	0.0246741	0.00500972	0.101694
																								LAMA3^ITGA1&ITGB1	0.00405926	0.00302659	0.0451316	0.0171988	0.00389319	0.0925624
																								LAMA4^ITGA1&ITGB1	6.21917e-05	0.00535204	0.0426956	0.0249376	0.00334167	0.102549
																								LAMA5^ITGA1&ITGB1	0.00498426	0.00125759	0.0151757	0.0133936	0.00109207	0.0900394
																								LAMB1^ITGA1&ITGB1	0.00861586	0.000437171	0.0941034	6.36829e-12	0.00140688	0.0743619
																								LAMB2^ITGA1&ITGB1	6.54352e-07	0.00358713	0.00370483	0.0191151	1.78451e-10	0.0921284
																								LAMC1^ITGA1&ITGB1	0.0177216	0.000471426	0.0815309	6.23981e-07	0.0079685	0.0877537
																								LAMC2^ITGA1&ITGB1	0.00101185	0.00111818	0.0088935	0.0113551	6.36382e-12	0.0812283
																								LAMC3^ITGA1&ITGB1	0.0010392	0.00258922	0.03466	0.0149551	0.000222803	0.0868816
																								LAMA1^ITGA2&ITGB1	0.00349217	0.00472897	0.0199627	0.0119851	0.0126749	0.0287586
																								LAMA2^ITGA2&ITGB1	5.62882e-05	0.00837932	0.0722527	0.0151925	0.0112931	0.0335052
																								LAMA3^ITGA2&ITGB1	0.00501647	0.00425933	0.0430299	0.00399946	0.0100237	0.0234262
																								LAMA4^ITGA2&ITGB1	1.00691e-05	0.00576713	0.040353	0.0153135	0.0102602	0.034344
																								LAMA5^ITGA2&ITGB1	0.00539161	0.00185326	0.0128379	0.00307938	0.0070629	0.0214901
																								LAMB1^ITGA2&ITGB1	0.0054209	0.000142017	0.0932581	1.23119e-18	0.00521402	0.00834751
																								LAMB2^ITGA2&ITGB1	8.97201e-12	0.00377516	0.00167861	0.009633	0.00571816	0.0241563
																								LAMC1^ITGA2&ITGB1	0.0142428	0.000221076	0.0806074	9.73542e-11	0.0129125	0.0221526
																								LAMC2^ITGA2&ITGB1	0.000535666	0.0015137	0.00837052	0.00235675	0.00268158	0.013482
																								LAMC3^ITGA2&ITGB1	0.000892162	0.00329172	0.0331879	0.00487297	0.00542692	0.0186636
																								CHAD^ITGA2&ITGB1	0.000394921	0.00176848	0.00218747	0.00346844	0.00314582	0.0153955
																								LAMA1^ITGA3&ITGB1	0.00577974	0.0247713	0.0264337	0.0451342	0.000188231	0.0186606
																								LAMA2^ITGA3&ITGB1	0.000746114	0.0294105	0.0792407	0.0492742	0.000444879	0.0243625
																								LAMA3^ITGA3&ITGB1	0.00604286	0.0241113	0.0489512	0.0407375	0.000366251	0.011121
																								LAMA4^ITGA3&ITGB1	0.000630731	0.0269465	0.0471698	0.049378	1.8573e-06	0.0253917
																								LAMA5^ITGA3&ITGB1	0.00691105	0.0225926	0.0178841	0.0365521	2.9717e-09	0.0114984
																								LAMB1^ITGA3&ITGB1	0.0185168	0.021602	0.0940563	0.00294955	0.000411188	8.12586e-06
																								LAMB2^ITGA3&ITGB1	0.000266648	0.0252819	0.00760626	0.0435461	2.52359e-19	0.0151054
																								LAMC1^ITGA3&ITGB1	0.0262296	0.0215422	0.0816516	0.0102187	0.00583315	0.00573672
																								LAMC2^ITGA3&ITGB1	0.00280165	0.0224901	0.0116908	0.0346267	9.59332e-21	0.00018071
																								LAMC3^ITGA3&ITGB1	0.00272995	0.0239972	0.0377447	0.0384069	5.54353e-09	0.00378724
																								RELN^ITGA3&ITGB1	0.0410957	0.0141976	0.0309851	0.00983286	0.00984793	0.00390947
																								THBS1^ITGA3&ITGB1	0.00262628	0.0229271	0.0100501	0.0351481	3.00422e-22	0.000450024
																								THBS2^ITGA3&ITGB1	0.00351766	0.0243236	0.00691846	0.0421869	1.58936e-13	0.0153946
																								THBS3^ITGA3&ITGB1	0.00620905	0.021742	0.0305499	0.0314654	9.93674e-11	0.000231246
																								THBS4^ITGA3&ITGB1	0.0110069	0.0221387	0.0308199	0.0383966	0.00106983	0.0125921
																								COL4A1^ITGA3&ITGB1	0.00613287	0.0233659	0.0429635	0.0378392	1.3384e-05	0.00479869
																								COL4A2^ITGA3&ITGB1	0.0138682	0.0219636	0.0594626	0.0360191	0.00345814	0.010027
																								COL4A3^ITGA3&ITGB1	0.00467745	0.0241676	0.0527322	0.0421748	0.000146072	0.0143646
																								COL4A4^ITGA3&ITGB1	0.00262173	0.0240446	0.0321102	0.0408975	8.09654e-09	0.0127428
																								COL4A5^ITGA3&ITGB1	0.000844812	0.0296209	0.0125254	0.056733	8.69001e-06	0.0315782
																								COL4A6^ITGA3&ITGB1	0.00321615	0.022604	0.0148924	0.0349387	2.40692e-17	0.00027016
																								COL6A1^ITGA3&ITGB1	0.0103755	0.0235526	0.0378211	0.038155	0.000556719	0.0150855
																								COL6A2^ITGA3&ITGB1	0.000451427	0.0242524	0.0112359	0.0395307	6.24938e-22	0.00650487
																								COL6A3^ITGA3&ITGB1	0.00492542	0.0221895	0.0141011	0.0338583	4.74695e-15	0.000383862
																								COL6A6^ITGA3&ITGB1	0.0052389	0.0217452	0.0335512	0.0329047	6.79235e-10	0.000219947
																								COL9A1^ITGA3&ITGB1	0.00943048	0.0228025	0.00546232	0.0437234	2.24383e-06	0.0226613
																								COL9A2^ITGA3&ITGB1	0.0025948	0.0245142	0.00328415	0.0434725	8.83968e-16	0.0169554
																								COL9A3^ITGA3&ITGB1	0.00427264	0.0233017	0.0124368	0.0387035	9.67138e-14	0.0125373
																								LAMA1^ITGA6&ITGB1	0.00160649	0.00406561	0.0217445	0.0235598	0.0153827	0.0834093
																								LAMA2^ITGA6&ITGB1	4.21932e-05	0.0070436	0.0725645	0.0253692	0.01388	0.0870369
																								LAMA3^ITGA6&ITGB1	0.00190965	0.00297153	0.0450645	0.0194669	0.0123879	0.0791382
																								LAMA4^ITGA6&ITGB1	1.09723e-05	0.00435054	0.0407078	0.0255167	0.012851	0.0878251
																								LAMA5^ITGA6&ITGB1	0.00230201	0.00173114	0.0153954	0.0158122	0.00980889	0.0768032
																								LAMB1^ITGA6&ITGB1	0.00680181	0.000630182	0.0948721	3.11489e-10	0.00845838	0.0609387
																								LAMB2^ITGA6&ITGB1	8.89649e-09	0.00222213	0.00267816	0.019767	0.00809943	0.0772211
																								LAMC1^ITGA6&ITGB1	0.0157311	0.00080904	0.0819814	1.29262e-05	0.0163561	0.0743893
																								LAMC2^ITGA6&ITGB1	7.28915e-05	0.000678103	0.00901976	0.0128065	0.00530832	0.0668916
																								LAMC3^ITGA6&ITGB1	0.000228657	0.00192426	0.0338874	0.0162668	0.00788965	0.0726054
																								LAMA1^ITGA7&ITGB1	0.00288443	0.0146159	0.0220815	0.0258967	0.0157709	0.0388336
																								LAMA2^ITGA7&ITGB1	0.000120181	0.0179601	0.0738713	0.0286687	0.0142533	0.0432617
																								LAMA3^ITGA7&ITGB1	0.00291592	0.0135498	0.0456483	0.0220405	0.0127453	0.0347722
																								LAMA4^ITGA7&ITGB1	5.55293e-05	0.015416	0.041994	0.0287903	0.0132613	0.0440281
																								LAMA5^ITGA7&ITGB1	0.00363814	0.012111	0.0157285	0.018171	0.0101651	0.0323478
																								LAMB1^ITGA7&ITGB1	0.0094564	0.0103671	0.0947316	3.67286e-09	0.00877137	0.0166209
																								LAMB2^ITGA7&ITGB1	8.73223e-07	0.0131821	0.00389713	0.0231861	0.00855187	0.0336748
																								LAMC1^ITGA7&ITGB1	0.0181105	0.011274	0.0818353	3.70402e-05	0.0167981	0.0296156
																								LAMC2^ITGA7&ITGB1	0.000517293	0.0109626	0.0101523	0.0160548	0.0056381	0.0232628
																								LAMC3^ITGA7&ITGB1	0.00066639	0.0124379	0.0349821	0.0194092	0.00822123	0.028811
																								TNC^ITGA8&ITGB1	0.00562071	0.00953787	0.0136715	0.0434509	3.23634e-12	0.0119814
																								TNR^ITGA8&ITGB1	0.0870033	7.08184e-05	0.0898065	0.00315115	0.0417485	0.0258281
																								TNN^ITGA8&ITGB1	0.0035491	0.00822272	0.0156388	0.0374183	2.35268e-20	1.78227e-05
																								TNXB^ITGA8&ITGB1	0.00339266	0.00922699	0.0202369	0.0388001	4.26438e-16	0.000646559
																								NPNT&FRAS1&FREM1^ITGA8&ITGB1	0.0071241	0.00727629	0.0179373	0.0371767	6.86778e-13	0.000253449
																								NPNT&FRAS1&FREM2^ITGA8&ITGB1	0.00475287	0.00805827	0.0123769	0.0377927	3.66308e-19	0.000128835
																								COL4A1^ITGA10&ITGB1	0.00491406	0.00698034	0.0387464	4.31899e-05	0.00407264	0.0327631
																								COL4A2^ITGA10&ITGB1	0.0119414	0.0056237	0.0551737	3.68929e-07	0.0088393	0.0368484
																								COL4A3^ITGA10&ITGB1	0.00172835	0.00666413	0.0479922	0.0124741	0.00540726	0.03873
																								COL4A4^ITGA10&ITGB1	0.00032215	0.00604532	0.0280106	0.0110868	0.00221848	0.0358153
																								COL4A5^ITGA10&ITGB1	5.59435e-06	0.0118029	0.00440666	0.0247527	0.0114305	0.0521361
																								COL4A6^ITGA10&ITGB1	0.000496358	0.00455196	0.0116329	0.005562	5.20052e-06	0.0260154
																								COL6A1^ITGA10&ITGB1	0.00762322	0.00639964	0.0324405	0.0079236	0.00757445	0.0373988
																								COL6A2^ITGA10&ITGB1	2.13955e-09	0.00513596	0.00594902	0.0086971	1.1291e-12	0.0304698
																								COL6A3^ITGA10&ITGB1	0.00287637	0.00457683	0.0107905	0.00202234	0.000258193	0.0253871
																								COL6A6^ITGA10&ITGB1	0.00292402	0.00454691	0.0308746	9.0602e-08	0.000575108	0.0247585
																								COL9A1^ITGA10&ITGB1	0.00633003	0.00579098	0.000126481	0.0136158	0.00893886	0.0446364
																								COL9A2^ITGA10&ITGB1	0.000114327	0.00657452	0.000107984	0.0133083	0.00331643	0.0384867
																								COL9A3^ITGA10&ITGB1	0.00128047	0.00572383	0.00876041	0.00939742	0.00217371	0.0353942
																								COL4A1^ITGA11&ITGB1	0.00352438	0.0175489	0.0377179	8.2148e-10	0.00419889	0.0143797
																								COL4A2^ITGA11&ITGB1	0.0101903	0.0165907	0.054373	3.80005e-10	0.00903057	0.018622
																								COL4A3^ITGA11&ITGB1	0.00268246	0.0182481	0.046434	0.0049288	0.00621675	0.0185024
																								COL4A4^ITGA11&ITGB1	0.000637402	0.0172171	0.0265328	0.00576387	0.00293563	0.0161254
																								COL4A5^ITGA11&ITGB1	9.42801e-06	0.0229008	0.00331192	0.0201266	0.0118117	0.0325928
																								COL4A6^ITGA11&ITGB1	0.00055322	0.0158521	0.0107328	3.27625e-09	6.53772e-05	0.00671557
																								COL6A1^ITGA11&ITGB1	0.00875165	0.0177539	0.0308275	0.000257928	0.00819871	0.0174528
																								COL6A2^ITGA11&ITGB1	4.66466e-08	0.0161703	0.00487125	0.00415266	1.50057e-09	0.0110962
																								COL6A3^ITGA11&ITGB1	0.00177868	0.0154711	0.00999765	2.63115e-11	0.00041967	0.00697219
																								COL6A6^ITGA11&ITGB1	0.0016563	0.0150322	0.0297165	1.61376e-14	0.000671059	0.00641939
																								COL9A1^ITGA11&ITGB1	0.00585119	0.0170254	6.42867e-07	0.00919979	0.00911527	0.0251309
																								COL9A2^ITGA11&ITGB1	7.16226e-05	0.0174446	2.2944e-08	0.00853226	0.00339057	0.0186077
																								COL9A3^ITGA11&ITGB1	0.00175684	0.0167183	0.00706522	0.00424328	0.00275663	0.0157403
																								FN1^ITGAV&ITGB1	0.000218641	0.0190418	0.0586646	0.0465402	0.0130277	0.0690818
																								TNC^ITGAV&ITGB6	0.00411267	0.00640686	0.00628447	0.00767873	0.00574702	0.0104618
																								TNR^ITGAV&ITGB6	0.0700816	6.75606e-06	0.0877549	4.77021e-08	0.0468282	0.030735
																								TNN^ITGAV&ITGB6	0.00230942	0.00491177	0.0105403	1.22988e-05	0.000384474	0.000344208
																								TNXB^ITGAV&ITGB6	0.00226432	0.00611233	0.0147274	0.000316139	0.00143769	0.00311272
																								FN1^ITGAV&ITGB6	3.81613e-06	0.00952089	0.0526492	0.018078	0.0071623	0.0224508
																								FN1^ITGAV&ITGB8	0.000123329	0.0349384	0.0533016	0.0259479	0.042084	0.0164868
																								LAMA1^ITGAV&ITGB8	0.00634581	0.0324234	0.0179274	0.0185672	0.0444031	0.00819878
																								LAMA2^ITGAV&ITGB8	0.000527889	0.037202	0.072102	0.0235311	0.0431603	0.013497
																								LAMA3^ITGAV&ITGB8	0.0058544	0.0318608	0.042265	0.0149603	0.0414284	0.000683644
																								LAMA4^ITGAV&ITGB8	0.000402305	0.0345892	0.0401273	0.0237315	0.0421455	0.0158592
																								LAMA5^ITGAV&ITGB8	0.00852788	0.0295518	0.00974921	0.00970754	0.0390481	0.000703202
																								LAMB1^ITGAV&ITGB8	0.00997051	0.0270918	0.0907394	1.55353e-07	0.0364493	1.62729e-07
																								LAMB2^ITGAV&ITGB8	0.000113648	0.0324493	0.00289208	0.0182046	0.037208	0.00351186
																								LAMC1^ITGAV&ITGB8	0.0191557	0.0284072	0.0782383	3.80452e-05	0.0446939	0.00119256
																								LAMC2^ITGAV&ITGB8	0.00413551	0.0288601	0.00290194	0.00891862	0.0351336	2.23578e-08
																								LAMC3^ITGAV&ITGB8	0.00233474	0.0309972	0.0321191	0.0132834	0.0369953	3.22469e-05
																								COL4A1^ITGAV&ITGB8	0.00613352	0.0305866	0.0363305	0.0119066	0.039197	3.11262e-05
																								COL4A2^ITGAV&ITGB8	0.0157109	0.0303095	0.0522467	0.00422776	0.0444271	0.000346282
																								COL4A3^ITGAV&ITGB8	0.00448384	0.0319286	0.046109	0.0164522	0.041311	0.0031648
																								COL4A4^ITGAV&ITGB8	0.0024726	0.0314985	0.0264925	0.0155009	0.0383193	0.00112755
																								COL4A5^ITGAV&ITGB8	0.000557133	0.0375834	0.00471808	0.0302379	0.0471915	0.0216318
																								COL4A6^ITGAV&ITGB8	0.004148	0.0288657	0.00783717	0.00898579	0.0352171	3.94673e-08
																								COL6A1^ITGAV&ITGB8	0.0109531	0.0311622	0.0297996	0.0115931	0.043358	0.00482852
																								COL6A2^ITGAV&ITGB8	0.000224439	0.0310427	0.00640484	0.0146563	0.0349157	5.01648e-06
																								COL6A3^ITGAV&ITGB8	0.0061791	0.0285308	0.00609855	0.00762652	0.0360038	5.52142e-08
																								COL6A6^ITGAV&ITGB8	0.00563062	0.0284296	0.0276865	0.00630793	0.0356461	2.03717e-07
																								COL9A1^ITGAV&ITGB8	0.00834585	0.0307871	4.93048e-06	0.0179127	0.0443242	0.0129688
																								COL9A2^ITGAV&ITGB8	0.00165345	0.0318359	2.04252e-06	0.0180197	0.0389328	0.00674426
																								COL9A3^ITGAV&ITGB8	0.0060673	0.0302655	0.00306965	0.0123159	0.038802	0.00248277
																								LAMA1^ITGA6&ITGB4	0.00195322	0.00864976	0.0203886	0.0138395	0.0192825	0.0144163
																								LAMA2^ITGA6&ITGB4	2.81599e-05	0.0115268	0.0716108	0.0160459	0.0178069	0.0181534
																								LAMA3^ITGA6&ITGB4	0.00274527	0.00757426	0.0436873	0.00890983	0.0162991	0.00816398
																								LAMA4^ITGA6&ITGB4	3.97812e-06	0.00896197	0.0396588	0.0161229	0.0168041	0.0190522
																								LAMA5^ITGA6&ITGB4	0.00311579	0.00598048	0.0137963	0.00571046	0.0136356	0.00772353
																								LAMB1^ITGA6&ITGB4	0.00478982	0.00248608	0.0935282	4.73255e-16	0.0112408	8.04371e-09
																								LAMB2^ITGA6&ITGB4	1.40614e-12	0.00680742	0.00130328	0.0104416	0.0121176	0.00886728
																								LAMC1^ITGA6&ITGB4	0.0138754	0.00322937	0.0810252	3.2033e-09	0.0192866	0.00572947
																								LAMC2^ITGA6&ITGB4	2.60755e-05	0.00472258	0.00797794	0.00362707	0.00915763	3.48017e-10
																								LAMC3^ITGA6&ITGB4	0.000241144	0.00638779	0.0332057	0.00690975	0.0117659	0.00155055
																								FN1^CD44	9.04186e-07	0.00977341	0.0535181	0.0184129	0.0129875	0.0486726
																								COL4A1^CD44	0.00278151	0.00905608	0.0402337	0.000300557	0.0110713	0.0355265
																								COL4A2^CD44	0.00941045	0.00815962	0.0570168	1.94767e-06	0.0159286	0.0397759
																								COL4A3^CD44	0.000827679	0.00831729	0.0486194	0.011479	0.0124986	0.0407284
																								COL4A4^CD44	7.63423e-05	0.00735282	0.0281322	0.00961975	0.0094044	0.0374233
																								COL4A5^CD44	9.95314e-07	0.0129586	0.00443652	0.0231006	0.0184985	0.0535857
																								COL4A6^CD44	4.49425e-05	0.00583271	0.0123022	0.00436492	0.00614965	0.0278021
																								COL6A1^CD44	0.0052664	0.00870119	0.0341434	0.00796698	0.014706	0.0403043
																								COL6A2^CD44	5.99567e-11	0.00615292	0.00635888	0.00718423	0.00602606	0.031974
																								COL6A3^CD44	0.00065911	0.00618751	0.0121778	0.00357581	0.00690334	0.0283307
																								COL6A6^CD44	0.00114555	0.00643165	0.0322532	1.03893e-06	0.00715463	0.0273292
																								COL9A1^CD44	0.00447495	0.00810371	0.000449966	0.013448	0.0164505	0.0476936
																								COL9A2^CD44	6.00158e-06	0.00782899	6.28896e-05	0.011749	0.0104678	0.0400615
																								COL9A3^CD44	0.000304375	0.00738413	0.00942957	0.00842436	0.00938685	0.0374596
																								LAMA1^CD44	0.00113393	0.00971959	0.0218486	0.0146589	0.0156772	0.0437064
																								LAMA2^CD44	2.20439e-05	0.0122104	0.072462	0.0163021	0.0141377	0.0470633
																								LAMA3^CD44	0.0020312	0.00865268	0.0449102	0.00943656	0.0127629	0.0388869
																								LAMA4^CD44	2.91957e-06	0.00964027	0.0405294	0.0163815	0.0131205	0.0478398
																								LAMA5^CD44	0.00196862	0.00721405	0.0154947	0.00675769	0.0100707	0.0371057
																								LAMB1^CD44	0.00407504	0.00427978	0.0954003	1.13813e-15	0.00797292	0.0232995
																								LAMB2^CD44	8.22387e-12	0.00748396	0.00208916	0.0107329	0.00847589	0.0375809
																								LAMC1^CD44	0.0123188	0.00527851	0.0829807	5.99687e-09	0.0159826	0.0368392
																								LAMC2^CD44	1.05611e-05	0.00549594	0.00899213	0.00387012	0.00551888	0.0273265
																								LAMC3^CD44	0.000146774	0.0070478	0.0338988	0.00713582	0.00814617	0.0328042
																								COL4A1^SDC4	0.00125474	0.00629698	0.0358395	0.00265683	0.0399967	1.40955e-07
																								COL4A2^SDC4	0.00813443	0.0061395	0.0533356	3.99343e-06	0.0450257	5.23106e-05
																								COL4A3^SDC4	0.000540013	0.0067752	0.0446857	0.00768391	0.0419518	0.00247084
																								COL4A4^SDC4	1.89801e-05	0.00560104	0.0239008	0.00567853	0.0388716	5.96686e-05
																								COL4A5^SDC4	4.87482e-08	0.0105738	0.00118989	0.0187402	0.0474536	0.0212032
																								COL4A6^SDC4	1.01875e-06	0.00351805	0.00718079	0.000439317	0.0355392	1.01525e-19
																								COL6A1^SDC4	0.0046314	0.00697589	0.0299156	0.00443251	0.0441181	0.00819538
																								COL6A2^SDC4	9.64118e-16	0.00402942	0.00170434	0.00318826	0.0354271	2.73714e-17
																								COL6A3^SDC4	7.06302e-05	0.00406778	0.00748908	0.000307592	0.036279	1.59852e-17
																								COL6A6^SDC4	0.000247242	0.00345996	0.0270884	1.112e-05	0.0361716	3.3788e-12
																								COL9A1^SDC4	0.00209496	0.00661897	8.78552e-07	0.0105691	0.045132	0.0163344
																								COL9A2^SDC4	2.65082e-11	0.00473873	6.38021e-14	0.00676847	0.0382796	0.0060143
																								COL9A3^SDC4	0.00010733	0.00546277	0.00491272	0.00450701	0.0388101	0.00513385
																								FN1^SDC4	2.05445e-07	0.00771853	0.048777	0.0144146	0.0425413	0.0163342
																								TNC^SDC4	0.000471025	0.00632682	0.00514525	0.00654097	0.0410455	0.00686227
																								TNR^SDC4	0.0651344	1.35573e-05	0.087768	2.23491e-07	0.0818814	0.0280521
																								TNN^SDC4	4.64941e-06	0.00323967	0.00760892	0.000118114	0.0351966	1.32734e-19
																								TNXB^SDC4	3.70447e-06	0.00434234	0.0118623	0.00107001	0.0362416	1.69436e-13
																								THBS1^SDC4	1.78662e-09	0.00363344	0.00151102	0.000413026	0.0351827	6.66199e-24
																								THBS2^SDC4	7.36244e-07	0.00590405	1.0347e-05	0.00702028	0.0398967	0.0072112
																								THBS3^SDC4	0.000351655	0.00362484	0.0245939	3.36497e-06	0.0360892	1.39958e-12
																								THBS4^SDC4	0.00545868	0.00545983	0.0227736	0.00455235	0.0444868	0.00551418
																								LAMA1^SV2A	0.0601405	0.0568795	0.0109818	0.0942761	1.32873e-16	5.87757e-05
																								LAMA2^SV2A	0.0466389	0.0666937	0.068654	0.105175	1.05814e-12	0.000467232
																								LAMA3^SV2A	0.0597762	0.0565594	0.0312112	0.0910331	6.34119e-15	9.43092e-06
																								LAMA4^SV2A	0.0490535	0.0628467	0.0352812	0.103222	4.13322e-16	0.000600655
																								LAMA5^SV2A	0.0599997	0.0546644	0.00400356	0.0861417	4.36167e-21	2.10608e-06
																								LAMB1^SV2A	0.0670819	0.0511734	0.0746096	0.0724319	1.40823e-12	2.909e-07
																								LAMB2^SV2A	0.0459473	0.0606695	0.00255489	0.0975743	3.69407e-25	5.42451e-06
																								LAMC1^SV2A	0.0748451	0.0510037	0.065424	0.0784832	3.77627e-10	3.62859e-05
																								LAMC2^SV2A	0.0525479	0.0550583	0.00173832	0.0858019	2.65645e-26	3.98076e-08
																								LAMC3^SV2A	0.0545785	0.0569019	0.0212665	0.0897335	4.52524e-19	1.3698e-06
																								LAMA1^SV2B	0.0364619	0.159729	0.000375531	6.83006e-05	0.0106932	0.0208189
																								LAMA2^SV2B	0.0241358	0.169643	0.0646016	2.10922e-05	0.0100738	0.0289616
																								LAMA3^SV2B	0.0335146	0.158929	0.0273299	4.72631e-08	0.00771723	0.0183073
																								LAMA4^SV2B	0.0265225	0.165446	0.0302113	0.000388023	0.00863351	0.0282535
																								LAMA5^SV2B	0.0326328	0.156795	7.06079e-05	4.71466e-08	0.00294634	0.0162354
																								LAMB1^SV2B	0.0321822	0.153554	0.0792929	7.13283e-12	0.00331045	0.0068647
																								LAMB2^SV2B	0.0224135	0.162802	1.8564e-05	3.75244e-05	0.000125598	0.0184448
																								LAMC1^SV2B	0.0414972	0.154253	0.0659143	6.02681e-10	0.0101971	0.0181062
																								LAMC2^SV2B	0.0252397	0.157097	6.84137e-06	1.60435e-08	2.92853e-06	0.00865053
																								LAMC3^SV2B	0.0292931	0.15848	0.0169644	2.33527e-08	0.00370002	0.0141701
																								LAMA1^SV2C	0.0056218	0.00124484	0.0280994	0.081914	9.78455e-14	2.75391e-06
																								LAMA2^SV2C	0.000875697	0.00649158	0.081014	0.0857085	1.24773e-09	4.75801e-05
																								LAMA3^SV2C	0.00528913	0.000262856	0.0503707	0.0781811	7.05216e-12	3.7299e-09
																								LAMA4^SV2C	0.000856388	0.00399983	0.0488483	0.0856822	7.69137e-14	0.000342217
																								LAMA5^SV2C	0.00559445	0.000297162	0.0195475	0.0736777	1.19619e-21	7.88744e-12
																								LAMB1^SV2C	0.00941262	8.81928e-05	0.0958346	0.0601115	9.95415e-09	5.1617e-12
																								LAMB2^SV2C	0.000288496	0.00243815	0.00875967	0.0796019	5.04296e-35	8.81281e-12
																								LAMC1^SV2C	0.0155973	5.19655e-05	0.0882622	0.0672949	1.25634e-05	4.3168e-07
																								LAMC2^SV2C	0.00177134	0.00027664	0.0120317	0.0710591	2.88023e-38	6.5296e-21
																								LAMC3^SV2C	0.00220392	0.000647442	0.0379348	0.0751455	4.00715e-19	3.09925e-12
																								THBS1^CD36	0.000809035	0.0195009	0.00775675	0.0164889	2.86351e-16	4.40102e-10
																								THBS2^CD36	0.00176105	0.0213287	0.00501473	0.0235513	1.20984e-05	0.00785818
																								THBS3^CD36	0.00436839	0.0184016	0.0284823	0.0124252	4.05803e-05	1.09997e-08
																								THBS4^CD36	0.00896036	0.0198259	0.0274425	0.0191843	0.00667514	0.00486165
																								COL4A1^GP6	0.00372792	0.0208595	0.0409566	0.0184894	0.00119976	2.6676e-05
																								COL4A2^GP6	0.015081	0.022504	0.0577229	0.000491345	0.00693041	0.000783034
																								COL4A3^GP6	0.00179316	0.0218907	0.0507984	0.0234025	0.00230283	0.00919492
																								COL4A4^GP6	0.000525754	0.0212622	0.0304096	0.0218146	2.04511e-05	0.00611159
																								COL4A5^GP6	4.22798e-05	0.0267659	0.00761819	0.0357533	0.00806764	0.0235102
																								COL4A6^GP6	0.00048756	0.0197875	0.0131117	0.0162917	2.98978e-15	5.39369e-08
																								COL6A1^GP6	0.00664201	0.0220055	0.0358676	0.019643	0.00472216	0.00931232
																								COL6A2^GP6	2.25952e-06	0.020616	0.00793438	0.0193554	1.68007e-22	4.26255e-05
																								COL6A3^GP6	0.00141537	0.0197875	0.0129567	0.015741	4.47821e-12	4.64402e-08
																								COL6A6^GP6	0.00249278	0.0190507	0.0319186	0.0138835	2.61555e-06	5.88661e-07
																								COL9A1^GP6	0.00564903	0.0214176	0.00275245	0.0251338	0.00629722	0.0168241
																								COL9A2^GP6	0.000367438	0.02182	0.00151037	0.0245313	4.81391e-12	0.0105535
																								COL9A3^GP6	0.00129125	0.0209692	0.0112545	0.0202698	2.00959e-09	0.00657768
																								THBS1^CD47	0.0398241	0.0989935	0.00450908	0.0634227	1.60952e-07	0.00441175
																								THBS2^CD47	0.0408312	0.100242	0.00203202	0.0703201	1.23647e-05	0.0176793
																								THBS3^CD47	0.0458508	0.0969555	0.0217255	0.0582532	7.26702e-05	0.00405523
																								THBS4^CD47	0.050892	0.0974779	0.0211835	0.0644981	0.00615517	0.0135431
																								AGRN^DAG1	0.00373141	0.0331408	0.010176	0.0296001	0.0088827	0.0174433
																								HSPG2^DAG1	0.00323456	0.0339874	0.0211701	0.0315276	0.0102054	0.0190127
																								LAMA1^DAG1	0.00683067	0.0364193	0.0229621	0.0389178	0.0191565	0.0318196
																								LAMA2^DAG1	0.001025	0.0412182	0.0768248	0.0438799	0.0178296	0.0382086
																								LAMA3^DAG1	0.00676736	0.0354532	0.046407	0.0351382	0.0161944	0.0278232
																								LAMA4^DAG1	0.000971447	0.0386548	0.0450123	0.0439995	0.0168181	0.0389777
																								LAMA5^DAG1	0.0083048	0.0336026	0.0158815	0.0306753	0.0135979	0.0250619
																								LAMB1^DAG1	0.0188056	0.0328733	0.0937821	0.000626652	0.012848	0.00097931
																								LAMB2^DAG1	0.000564113	0.0364822	0.00748206	0.0386338	0.0120154	0.0288049
																								LAMC1^DAG1	0.0259038	0.0330562	0.080325	0.00608732	0.020694	0.0205094
																								LAMC2^DAG1	0.00399824	0.0329445	0.011376	0.0293814	0.00904863	0.0165476
																								LAMC3^DAG1	0.00349028	0.034767	0.036546	0.0332438	0.0116984	0.0225101
																								ALCAM^CD6	0.066737	0.00913864	0.0141426	0.0229713	0.0629847	0.0735611
																								CADM1^CADM1	0.152104	0.0785032	0.0148923	0.113872	0.215948	0.0391736
																								CADM3^CADM3	0.12818	0.0526548	0.0176486	0.000114497	0.0310901	0.00338061
																								CD200^CD200R1	0.0418363	8.4892e-05	0.0669934	4.54259e-20	0.0221079	0.00520989
																								CD22^PTPRC	0.000202995	0.00518713	0.00987428	0.00921284	0.00663036	0.0258166
																								CD226^NECTIN2	0.00485043	0.0026638	0.0406953	0.0395522	0.000694816	0.0429152
																								CD226^PVR	0.00633028	0.00353667	0.0323514	7.49044e-06	0.00143	0.00120429
																								FCER2^ITGAM&ITGB2	0.000569967	0.00474935	0.00896919	9.78846e-05	0.000167953	0.000254209
																								FCER2^ITGAX&ITGB2	0.000509919	0.00220956	0.00886462	0.00104387	2.59116e-05	1.65698e-08
																								ENTPD1^ADORA1	0.00702097	0.0588495	0.0227078	0.00485599	0.017907	0.0111262
																								ENTPD1^ADORA2B	6.06439e-05	0.00920058	0.0282262	0.0141481	0.0164646	0.0244781
																								ENTPD1^TMIGD3	0.000503308	0.0143202	0.0294191	0.0178356	0.00508772	0.0110029
																								PTPRC^MRC1	2.54723e-05	0.00932526	0.00848554	0.0111719	2.14769e-05	0.00799576
																								CD46^JAG1	0.0262738	0.000151066	0.0845777	0.00139962	0.0205029	0.0594377
																								CD96^NECTIN1	0.015262	0.0515106	0.0163098	0.0123337	0.000382273	7.67122e-05
																								CD96^PVR	0.00212404	0.0039591	0.0199135	0.00760636	0.00047226	0.00319976
																								CD99^PILRA	0.000297376	0.0230579	0.0150946	0.0270884	1.17023e-06	0.00710154
																								CD99^CD99	2.64296e-06	0.00663738	0.0101048	0.0115355	0.013	0.0413253
																								CDH4^CDH4	0.0408942	0.0465646	0.0625538	0.0637791	0.0607493	0.0205585
																								CDH2^CDH2	0.132894	0.0806042	0.051879	0.0434916	0.0898871	0.0557161
																								CDH1^CDH1	0.0023723	0.0127548	0.0239848	0.0125746	0.00426492	1.93818e-06
																								CDH1^ITGA2&ITGB1	0.0031863	0.00219344	0.0210872	0.00165661	0.00550727	0.0146598
																								CDH1^KLRG1	0.00298358	0.0173793	0.0225089	0.0128938	0.00502899	0.00293431
																								CDH5^CDH5	5.78017e-13	0.000943321	0.00752602	0.00434543	3.74123e-06	0.0452521
																								CD8A^CEACAM5	0.00188019	0.00301344	0.0191971	1.20388e-11	0.000400052	5.44615e-08
																								CEACAM1^CEACAM5	0.00207462	0.00306445	0.0338186	4.33533e-10	0.001074	1.52843e-07
																								CLDN11^CLDN11	0.0151475	0.0471591	0.0717888	0.0560585	0.0408128	0.0480391
																								NFASC^CNTN1&CNTNAP1	0.080307	0.0452523	0.0956682	7.03233e-07	0.0252647	0.00971099
																								CNTN2^CNTN2&CNTNAP2	0.0271059	0.0231905	0.0221445	0.0251289	0.022974	0.0126982
																								CNTN2^L1CAM	0.0223582	0.0421404	0.0275721	0.0319807	0.00531575	0.0124469
																								CNTN2^CNTN2	0.0282086	0.0219557	0.0223612	0.0246302	0.0267911	0.011456
																								CNTN1^NRCAM	0.22462	0.0733423	0.00292679	0.0818389	0.180136	0.0365863
																								CSPG4^ITGA3&ITGB1	0.00240959	0.0239157	0.00630182	0.0411936	4.31276e-17	0.013618
																								EFNA1^EPHA3	0.0079631	0.0694706	0.0061448	0.0716768	1.31676e-25	0.0501677
																								EFNA1^EPHA4	0.0267826	0.126738	0.000175042	0.0316188	2.80757e-05	0.0346568
																								EFNA1^EPHA5	0.0239587	0.109035	0.00315573	0.0824988	1.31017e-20	2.26722e-06
																								EFNA1^EPHA7	0.0162182	0.0605309	0.00303976	0.0841713	1.11388e-39	7.9194e-06
																								EFNA3^EPHA3	0.0205844	0.0653209	0.0122419	0.0614712	2.56956e-16	0.0444978
																								EFNA3^EPHA4	0.0445845	0.122289	0.0014351	0.0124493	0.00529032	0.0265855
																								EFNA3^EPHA5	0.0384313	0.103964	0.0060184	0.0713702	3.39293e-15	1.22403e-06
																								EFNA3^EPHA7	0.029642	0.0556977	0.0075388	0.0736921	4.74373e-27	2.20769e-06
																								EFNA5^EPHA3	0.109709	0.0522646	0.107402	0.000312815	0.0287536	0.0505857
																								EFNA5^EPHA4	0.114036	0.107997	0.098312	1.07982e-07	0.0455489	0.043911
																								EFNA5^EPHA5	0.131544	0.0902668	0.0975707	0.00506785	0.0310865	0.0029511
																								EFNA5^EPHA7	0.124999	0.0384153	0.101061	0.00849874	0.0182489	0.00694407
																								EFNA5^EPHB2	0.0980906	0.0298555	0.114581	0.000107638	0.0347525	0.00538714
																								EFNB1^EPHA4	0.0319804	0.124319	3.74303e-05	0.0226729	3.31328e-05	0.0277818
																								EFNB1^EPHB1	0.00417907	0.0661308	0.0122069	0.0623302	0.05656	4.73738e-12
																								EFNB1^EPHB2	0.00445745	0.0452538	0.0115179	0.0563821	1.33394e-23	1.77492e-09
																								EFNB2^EPHA4	0.0574065	0.122109	0.0576961	3.78098e-05	0.0134133	0.0288806
																								EFNB2^EPHB1	0.0212082	0.0653276	0.0764359	0.0532575	0.067189	8.80676e-08
																								EFNB2^EPHB2	0.024355	0.0418555	0.0777593	0.0460635	0.00111854	1.26205e-05
																								EFNB3^EPHA4	0.0522758	0.121232	0.010143	0.00204502	0.00801867	0.0233468
																								EFNB3^EPHB1	0.0149618	0.0643108	0.032191	0.0544487	0.0613697	1.83449e-10
																								EFNB3^EPHB2	0.0163062	0.0421783	0.0332799	0.0481629	1.5073e-09	4.33278e-08
																								EFNB3^EPHB6	0.0519009	0.0678963	0.010633	0.00290132	2.7462e-10	0.0021004
																								ICAM1^ITGAX&ITGB2	2.40454e-05	0.00239891	0.00957761	0.00359705	6.85321e-05	0.000242243
																								ICAM1^ITGAL&ITGB2	6.76798e-05	0.00522501	0.00967986	0.00471718	3.05478e-05	0.00343867
																								ICAM1^ITGAM&ITGB2	5.34898e-05	0.00473177	0.00934532	0.00329557	0.000327073	0.00208614
																								ICAM1^ITGAL	0.000187569	0.0410618	0.0167351	0.032894	1.717e-17	0.00199692
																								JAM2^ITGA3&ITGB1	0.0159212	0.0219462	0.0657293	0.0353932	0.00541242	0.0162772
																								JAM2^ITGAV&ITGB1	0.0164727	0.0133716	0.0636447	0.0299235	0.0176919	0.0592806
																								JAM3^ITGAM&ITGB2	0.0221476	0.00412009	0.0781958	1.49522e-07	0.0181363	0.0149878
																								F11R^ITGAL&ITGB2	0.00015924	0.00531263	0.0067994	0.00443246	1.44119e-05	0.00388539
																								JAM2^JAM3	0.0247056	0.0661941	0.0628186	0.0296704	0.0225636	0.0320208
																								F11R^F11R	0.000427502	0.00432664	0.00580956	1.35237e-05	0.00031556	0.0131378
																								F11R^JAM2	0.00111919	0.0293521	0.0164113	0.0541991	0.00152496	0.0323773
																								F11R^JAM3	0.0109526	0.0661319	0.00986664	0.0312913	0.0105402	0.0204846
																								JAM2^JAM2	0.0113406	0.0310196	0.0703018	0.0556187	0.0165846	0.0461491
																								JAM3^JAM3	0.035214	0.0666998	0.0799604	0.0228055	0.0290461	0.0305027
																								L1CAM^L1CAM	0.0363929	0.0355453	0.0447234	8.25521e-05	0.0018243	0.000325796
																								MAG^MAG	0.00434477	0.00559916	0.000397569	0.00996103	0.0198577	0.0116562
																								HLA-DMA^CD4	0.000379978	0.00656403	0.00584158	0.00523945	0.00135238	0.00643189
																								MPZL1^MPZL1	0.0211442	0.0351191	0.0564797	0.0439605	0.0264756	0.0431376
																								NCAM1^FGFR1	0.144485	0.00972967	0.00217351	0.0360834	0.135311	0.119571
																								NCAM1^NCAM1	0.217748	0.0706899	0.00312952	0.111164	0.211533	0.0581489
																								NCAM1^NCAM2	0.207927	0.0771883	0.00188772	0.0990726	0.234108	0.066772
																								NCAM2^L1CAM	0.135503	0.0398301	0.0066946	0.042817	0.0984952	0.0997968
																								NECTIN3^PVR	0.0404035	5.37393e-05	0.0967874	1.09582e-11	0.0223609	0.0119716
																								NECTIN1^NECTIN3	0.0546111	0.0928675	0.0361862	0.00263737	0.0244395	0.0114262
																								NEGR1^NEGR1	0.24558	0.0508336	0.00494275	0.0759834	0.124836	0.0498292
																								LRRC4C^NTNG1	0.146712	0.0283698	0.0278629	0.0609063	0.115301	0.0720478
																								LRRC4^NTNG2	0.019096	0.0362037	0.0320936	3.22946e-11	0.02643	0.00345188
																								LRRC4B^PTPRF	0.0550889	0.0578945	0.0598981	5.34571e-08	0.0419725	0.0181911
																								DLL1^NOTCH1	0.000928148	0.00244922	0.0115177	0.00665267	0.0204184	0.0501255
																								DLL1^NOTCH3	0.000685213	0.00319291	0.0118484	0.00615301	0.00565202	0.0935314
																								DLL1^NOTCH4	0.00161612	0.00150329	0.0115836	0.00439408	0.00393952	0.0364944
																								DLL3^NOTCH1	0.0034865	0.00100072	0.0126478	0.000214268	0.0188812	0.0446177
																								DLL3^NOTCH2	0.00402744	0.00233988	0.014929	0.0192647	0.0332586	0.0112887
																								DLL3^NOTCH3	0.00261401	0.00206512	0.0134606	7.85565e-07	0.00423985	0.0884118
																								DLL3^NOTCH4	0.0035594	2.48615e-05	0.0127343	2.62816e-10	0.00236847	0.031243
																								JAG1^NOTCH1	3.67964e-06	0.00270487	0.0103195	0.00949672	0.0200643	0.0518922
																								JAG1^NOTCH2	0.000159122	0.0051287	0.0133373	0.0267973	0.0346434	0.0187844
																								JAG1^NOTCH3	3.85458e-06	0.00330217	0.0104949	0.00887906	0.00520976	0.0951605
																								JAG1^NOTCH4	2.58857e-06	0.0021334	0.0108311	0.00771091	0.00358798	0.0387093
																								JAG2^NOTCH1	0.00626773	0.000269317	0.0359375	3.03964e-11	0.0198707	0.0469599
																								JAG2^NOTCH2	0.00901093	0.00178189	0.0372168	0.0140478	0.0345042	0.0119965
																								JAG2^NOTCH3	0.00541871	0.00116161	0.0366618	5.96948e-15	0.00536187	0.0907703
																								JAG2^NOTCH4	0.00595329	2.39278e-05	0.0359695	4.35798e-21	0.0036542	0.0335803
																								DLL1^NOTCH2	0.00207161	0.00425872	0.013773	0.0233687	0.0349378	0.0164743
																								NRXN1^NLGN1	0.234088	0.0539233	0.000609569	0.145317	0.160977	0.101838
																								NRXN1^NLGN2	0.1625	0.0406123	0.000277867	0.059504	0.131443	0.129017
																								NRXN1^NLGN3	0.158453	0.0311393	7.67918e-05	0.0456536	0.143882	0.117266
																								NRXN2^NLGN1	0.193669	0.0338239	0.0144096	0.0822281	0.0859028	0.00356207
																								NRXN2^NLGN2	0.110073	0.0224506	0.0434874	6.97405e-06	0.0509018	0.0241787
																								NRXN2^NLGN3	0.103753	0.0112319	0.0370039	9.44969e-08	0.0641399	0.0169806
																								NRXN3^NLGN1	0.23689	0.0477009	0.0062172	0.121494	0.146311	0.0701983
																								NRXN3^NLGN2	0.166386	0.034577	0.00595247	0.0329928	0.11682	0.0960485
																								NRXN3^NLGN3	0.16424	0.0253271	0.00235147	0.0169723	0.129973	0.083977
																								OCLN^OCLN	0.000329936	0.0138146	0.02341	0.0110867	0.00412651	0.0439147
																								PECAM1^PECAM1	3.72693e-06	0.00874792	0.0255671	0.0152205	0.000211215	0.0783086
																								PTPRM^PTPRM	0.0628079	5.31585e-06	0.0746309	0.17473	0.0559217	0.182046
																								SEMA4A^NRP1&PLXNA1	0.0131746	0.0405981	0.0355976	3.26463e-07	0.00657413	0.0103769
																								SEMA4A^NRP1&PLXNA2	0.0119524	0.0532111	0.0389632	0.00202301	0.0218265	0.0392136
																								SEMA4A^NRP1&PLXNA3	0.0158464	0.0105505	0.032283	2.15288e-07	0.00909138	0.00263266
																								SEMA4A^NRP1&PLXNA4	0.0159409	0.0575016	0.037448	0.000500479	0.00637714	0.00642875
																								SEMA4A^PLXNB1	0.0116109	0.00566881	0.0320245	7.93126e-06	0.0507326	4.08623e-05
																								SEMA4A^PLXNB2	0.0152317	0.0247584	0.033143	5.17282e-06	0.0134095	0.0182927
																								SEMA4D^PLXNB1	0.0192387	0.00955494	0.071189	0.000274687	0.0607627	0.009978
																								SEMA4D^PLXNB2	0.0227847	0.028766	0.0723437	5.2753e-05	0.0235144	0.0288936
																								SEMA4C^PLXNB2	0.00813988	0.0267576	0.0195979	0.00789447	0.0117803	0.0220648
																								SEMA4G^PLXNB2	0.0108304	0.025055	0.00651244	0.00588418	0.011862	0.0213846
																								SEMA4D^CD72	0.0203841	0.00482093	0.0729251	8.64355e-08	0.0184006	0.0129295
																								SEMA5A^PLXNA1	0.0268957	0.0554252	0.0322185	0.0303468	0.0294209	0.0561394
																								SEMA5B^PLXNA1	0.0224896	0.0442333	0.0557191	3.41158e-10	0.00418732	0.00382285
																								SEMA5A^PLXNA3	0.0222028	0.0177359	0.0331871	0.0320449	0.0336689	0.0508738
																								SEMA5B^PLXNA3	0.0186881	0.00631791	0.0562951	2.39872e-11	0.00785159	0.000276599
																								SEMA6D^PLXNA1	0.0655513	0.0402675	0.0626882	1.68172e-06	0.0341869	0.0316928
																								SEMA6A^PLXNA2	0.0182961	0.0973965	0.0190417	0.0817174	0.0333757	0.0789475
																								SEMA6B^PLXNA2	0.0455278	0.0829811	0.0548316	0.0290947	0.0227314	0.0342745
																								SEMA6A^PLXNA4	0.0370246	0.100107	0.0180639	0.110672	2.95408e-08	0.0170259
																								SEMA6B^PLXNA4	0.0598642	0.0853276	0.049689	0.0652478	4.75841e-08	9.34306e-06
																								SEMA7A^ITGB1&ITGA1	0.0132581	0.000217501	0.024816	4.45559e-08	0.00217036	0.0801093
																								SEMA7A^PLXNC1	0.0242274	0.0431183	0.023958	0.0412837	1.65984e-10	1.17029e-05
																								THY1^ITGAM&ITGB2	0.0911942	6.99509e-05	0.0590333	1.70211e-12	0.0602112	0.0333942
																								THY1^ITGAX&ITGB2	0.0901849	2.62639e-05	0.059504	1.55737e-12	0.0601786	0.0318133
																								VSIR^IGSF11	0.00481364	0.0565863	0.0176809	0.106964	0.0247412	9.59736e-11
[truncated: 8 more columns]

## Sheet: Supp Fig 10
Supplementary Figure 10a								Supplementary Figure 10b
	UMAP 1	UMAP 2	Commun.Prob.	labels	clusters	group			name	contribution	contribution.scaled	group	contribution.relative.1	pvalues	Comparison
MHC-II--HC	9.80515	6.96284	1	MHC-II	3	HC		1	MK	0	0	HC	Inf	0	HC vs M
CD45--HC	12.0879	13.4745	0.0703617	CD45	2	HC		2	CXCL	0	0	HC	Inf	0	HC vs M
FN1--HC	7.60368	6.55549	0.0490266	FN1	3	HC		3	ITGB2	0	0	HC	Inf	0	HC vs M
MIF--HC	5.94044	4.57253	0.0338113	MIF	4	HC		4	ICAM	0	0	HC	Inf	0	HC vs M
GRN--HC	5.01274	21.5367	0.0159567	GRN	1	HC		5	ANXA1	0	0	HC	Inf	0	HC vs M
GALECTIN--HC	8.25331	7.82339	0.0159284	GALECTIN	3	HC		6	SN	0	0	HC	Inf	0	HC vs M
MHC-I--HC	10.2278	13.0057	0.0101634	MHC-I	2	HC		7	ADGRE5	0	0	HC	Inf	0	HC vs M
ANNEXIN--HC	12.7211	7.09791	0.00492454	ANNEXIN	3	HC		8	IL16	0	0	HC	Inf	0	HC vs M
PECAM1--HC	4.68989	21.9918	0.00467171	PECAM1	1	HC		9	SELPLG	0	0	HC	Inf	0	HC vs M
VISFATIN--HC	9.82195	4.79604	0.00433737	VISFATIN	3	HC		10	CSF	0	0	HC	Inf	0	HC vs M
CD99--HC	9.82269	12.6989	0.0029446	CD99	2	HC		11	TNF	0	0	HC	Inf	0	HC vs M
APP--HC	9.88601	5.48489	0.00270587	APP	3	HC		12	IL10	0	0	HC	Inf	0	HC vs M
ACTIVIN--HC	5.49312	21.2958	0.00204844	ACTIVIN	1	HC		13	NECTIN	0	0	HC	Inf	0	HC vs M
TGFb--HC	12.3367	7.01402	0.00131662	TGFb	3	HC		14	CD226	0	0	HC	Inf	0	HC vs M
GAS--HC	5.50108	21.9684	0.00102852	GAS	1	HC		15	SEMA3	0	0	HC	Inf	0	HC vs M
CLEC--HC	10.3226	10.8062	0.000420323	CLEC	2	HC		16	IL6	0	0	HC	Inf	0	HC vs M
CCL--HC	10.8001	13.7678	0.000172801	CCL	2	HC		17	TWEAK	0	0	HC	Inf	0	HC vs M
RESISTIN--HC	4.99154	21.5351	7.29461e-05	RESISTIN	1	HC		18	CD96	0	0	HC	Inf	0	HC vs M
CD86--HC	9.85311	6.70498	7.18509e-05	CD86	3	HC		19	NOTCH	0	0	HC	Inf	0	HC vs M
IL2--HC	10.205	12.1316	6.7285e-05	IL2	2	HC		20	TIGIT	0	0	HC	Inf	0	HC vs M
LT--HC	12.3938	13.267	4.1308e-05	LT	2	HC		21	SEMA7	0	0	HC	Inf	0	HC vs M
CD40--HC	9.84801	5.82024	2.35255e-05	CD40	3	HC		22	GDF	0	0	HC	Inf	0	HC vs M
PROS--HC	3.01073	2.53683	1.49715e-05	PROS	4	HC		23	SAA	0	0	HC	Inf	0	HC vs M
JAM--HC	2.33688	2.78896	4.75613e-06	JAM	4	HC		24	PVR	0	0	HC	Inf	0	HC vs M
CD22--HC	10.2345	13.7169	3.51011e-06	CD22	2	HC		25	BAG	0	0	HC	Inf	0	HC vs M
ALCAM--HC	4.98004	5.85142	3.26711e-06	ALCAM	4	HC		26	AGRN	0	0	HC	Inf	0	HC vs M
CD6--HC	5.2266	6.17519	3.26711e-06	CD6	4	HC		27	SELL	0	0	HC	Inf	0	HC vs M
CD80--HC	9.59816	6.7466	2.39984e-06	CD80	3	HC		28	SEMA4	3.48706e-09	0.05135	HC	900000	9.31323e-10	HC vs M
VEGF--HC	5.19915	22.0937	1.38671e-06	VEGF	1	HC		29	TRAIL	3.96026e-08	0.0586704	HC	100000	0.00160561	HC vs M
LCK--HC	10.9592	10.4826	1.04591e-06	LCK	2	HC		30	COMPLEMENT	7.09002e-08	0.060746	HC	60000	0.00195312	HC vs M
IL1--HC	10.4743	5.32385	6.853e-07	IL1	3	HC		31	LCK	8.07995e-07	0.0712824	HC	7000	0.233398	HC vs M
MPZ--HC	9.85701	6.99014	4.92195e-07	MPZ	3	HC		32	LIGHT	2.85842e-07	0.0663666	HC	3000	0.00524902	HC vs M
LIGHT--HC	11.775	11.8713	3.70007e-07	LIGHT	2	HC		33	ALCAM	2.52395e-06	0.0775814	HC	1000	0.00012207	HC vs M
CD48--HC	12.0786	12.7599	2.14507e-07	CD48	2	HC		34	CD6	2.52395e-06	0.0775814	HC	1000	0.00012207	HC vs M
IGF--HC	5.4266	21.6443	1.98646e-07	IGF	1	HC		35	CD46	1.06365e-07	0.0622805	HC	500	0	HC vs M
CD46--HC	9.65769	10.6382	1.37683e-07	CD46	2	HC		36	JAM	3.67426e-06	0.0799095	HC	500	0.00195312	HC vs M
COMPLEMENT--HC	9.84627	5.58188	9.17764e-08	COMPLEMENT	3	HC		37	RESISTIN	5.63532e-05	0.102209	HC	400	0.0625	HC vs M
PARs--HC	11.8471	11.9098	8.00836e-08	PARs	2	HC		38	CCL	0.000133494	0.112089	HC	400	0.0145989	HC vs M
TRAIL--HC	5.09341	5.89944	5.12634e-08	TRAIL	4	HC		39	CD80	1.85395e-06	0.075768	HC	300	0.0625	HC vs M
OCLN--HC	5.17649	21.5951	1.95185e-08	OCLN	1	HC		40	IL1	5.29416e-07	0.069197	HC	200	0.0625	HC vs M
SEMA4--HC	6.67705	5.87	4.51382e-09	SEMA4	4	HC		41	CD40	1.81742e-05	0.0916128	HC	200	0.000244141	HC vs M
EPHA--HC	9.72733	11.6121	4.68904e-10	EPHA	2	HC		42	EPHA	3.62243e-10	0.0460009	HC	100	0.000133514	HC vs M
MHC-I--M	9.86925	13.8442	0.615811	MHC-I	2	M		43	MPZ	3.80236e-07	0.0676477	HC	100	0.0339662	HC vs M
MHC-II--M	9.38236	8.23924	0.562074	MHC-II	3	M		44	LT	3.19117e-05	0.0965947	HC	100	0.000130653	HC vs M
CD99--M	11.3115	13.949	0.146062	CD99	2	M		45	CD48	1.65714e-07	0.0640492	HC	70	1.90735e-06	HC vs M
GALECTIN--M	8.64847	8.26019	0.128027	GALECTIN	3	M		46	CD22	2.71167e-06	0.0780156	HC	70	0.00270773	HC vs M
FN1--M	7.31068	6.22551	0.115473	FN1	3	M		47	PARs	6.18671e-08	0.0602472	HC	60	0.000488281	HC vs M
MK--M	6.17067	4.43311	0.0735756	MK	4	M		48	MHC-I	0.00785157	0.206311	HC	60	5.32866e-05	HC vs M
CD45--M	11.0715	13.8132	0.0702092	CD45	2	M		49	CD99	0.00227479	0.164315	HC	50	0.00217606	HC vs M
CCL--M	10.2972	12.54	0.0670088	CCL	2	M		50	CLEC	0.000324713	0.124493	HC	40	0.00195312	HC vs M
MIF--M	9.9197	14.3573	0.0594629	MIF	2	M		51	VEGF	1.07128e-06	0.072745	HC	30	0	HC vs M
CXCL--M	9.64037	12.112	0.0492423	CXCL	2	M		52	OCLN	1.50786e-08	0.0555248	HC	20	0.00247801	HC vs M
ANNEXIN--M	12.4459	7.22025	0.0348213	ANNEXIN	3	M		53	IL2	5.19798e-05	0.101372	HC	20	0.00805664	HC vs M
RESISTIN--M	8.01688	7.39316	0.031613	RESISTIN	3	M		54	PROS	1.1566e-05	0.0879705	HC	10	0.03125	HC vs M
ITGB2--M	9.40814	11.4183	0.0302501	ITGB2	2	M		55	GALECTIN	0.0123052	0.22739	HC	8	0.00390625	HC vs M
ICAM--M	8.61557	8.3703	0.0291869	ICAM	3	M		56	ANNEXIN	0.00380436	0.179481	HC	7	0.0625	HC vs M
PECAM1--M	5.1411	21.3184	0.0243903	PECAM1	1	M		57	CD86	5.55071e-05	0.102051	HC	5	0.03125	HC vs M
CLEC--M	10.3257	11.4435	0.0175008	CLEC	2	M		58	PECAM1	0.00360905	0.1778	HC	5	0	HC vs M
GRN--M	9.3141	4.67879	0.0174125	GRN	3	M		59	TGFb	0.00101713	0.145122	HC	4	0.875	HC vs M
VISFATIN--M	7.66058	6.37462	0.0162339	VISFATIN	3	M		60	APP	0.00209037	0.162064	HC	4	0.000244141	HC vs M
ANXA1--M	12.5637	7.30091	0.0125754	ANXA1	3	M		61	VISFATIN	0.00335076	0.175483	HC	4	0.0078125	HC vs M
SN--M	8.21105	7.16271	0.00999516	SN	3	M		62	IGF	1.5346e-07	0.0637356	HC	3	0.000522614	HC vs M
APP--M	6.30559	4.51591	0.00995571	APP	4	M		63	GAS	0.000794562	0.140101	HC	2	0.125	HC vs M
ADGRE5--M	11.852	11.5692	0.00752131	ADGRE5	2	M		64	MIF	0.0261203	0.274345	HC	2	9.08375e-05	HC vs M
LCK--M	9.80583	11.0364	0.00727369	LCK	2	M		65	FN1	0.0378746	0.305486	HC	2	3.05176e-05	HC vs M
LT--M	12.2677	13.5801	0.00556932	LT	2	M		66	GRN	0.0123271	0.227482	HC	1	0	HC vs M
TGFb--M	5.03442	21.9394	0.00550264	TGFb	1	M		67	CD45	0.0543566	0.343384	HC	1	0.0156326	HC vs M
COMPLEMENT--M	6.04836	4.35929	0.00541975	COMPLEMENT	4	M		68	MHC-II	0.772531	3.87473	HC	0.6	0.0537109	HC vs M
TRAIL--M	5.49941	21.8235	0.00537398	TRAIL	1	M		69	ACTIVIN	0.00158249	0.155069	HC	0.1	0	HC vs M
IL16--M	12.1444	12.3427	0.005021	IL16	2	M		70	MK	0.0568395	0.348733	M	Inf	0	HC vs M
CD40--M	9.48302	8.69839	0.00407505	CD40	3	M		71	CXCL	0.0380413	0.305896	M	Inf	0	HC vs M
SEMA4--M	10.4881	14.3872	0.00407096	SEMA4	2	M		72	ITGB2	0.0233692	0.266217	M	Inf	0	HC vs M
SELPLG--M	10.1151	12.5651	0.00375806	SELPLG	2	M		73	ICAM	0.0225478	0.263705	M	Inf	0	HC vs M
ALCAM--M	5.35499	5.88172	0.00332448	ALCAM	4	M		74	ANXA1	0.00971486	0.215792	M	Inf	0	HC vs M
CD6--M	5.15582	5.78859	0.00332448	CD6	4	M		75	SN	0.00772158	0.205603	M	Inf	0	HC vs M
JAM--M	5.97218	4.20454	0.00216401	JAM	4	M		76	ADGRE5	0.00581045	0.194247	M	Inf	0	HC vs M
GAS--M	9.63657	6.93235	0.00200076	GAS	3	M		77	IL16	0.00387888	0.180108	M	Inf	0	HC vs M
CSF--M	4.77031	21.8122	0.00191424	CSF	1	M		78	SELPLG	0.00290322	0.171176	M	Inf	0	HC vs M
TNF--M	9.28539	6.06945	0.00187659	TNF	3	M		79	CSF	0.00147881	0.153456	M	Inf	0	HC vs M
IL10--M	11.917	7.19164	0.00184852	IL10	3	M		80	TNF	0.00144973	0.15299	M	Inf	0	HC vs M
IL2--M	10.3567	11.665	0.00134322	IL2	2	M		81	IL10	0.00142804	0.152638	M	Inf	0	HC vs M
LIGHT--M	12.2227	7.66456	0.00114086	LIGHT	3	M		82	NECTIN	0.000750968	0.139002	M	Inf	0	HC vs M
NECTIN--M	9.97326	10.6902	0.000972087	NECTIN	2	M		83	CD226	0.000705075	0.137794	M	Inf	0	HC vs M
CD226--M	11.3036	10.9318	0.000912681	CD226	2	M		84	SEMA3	0.000554578	0.133381	M	Inf	0	HC vs M
SEMA3--M	5.58759	4.0327	0.000717871	SEMA3	4	M		85	IL6	0.000320682	0.1243	M	Inf	0	HC vs M
CD80--M	9.54614	7.34892	0.000685495	CD80	3	M		86	TWEAK	0.000121878	0.110957	M	Inf	0	HC vs M
IL6--M	9.17236	7.03067	0.000415105	IL6	3	M		87	CD96	8.41584e-05	0.106578	M	Inf	0	HC vs M
CD86--M	9.62262	7.59889	0.000365234	CD86	3	M		88	NOTCH	7.60775e-05	0.105443	M	Inf	0	HC vs M
CD22--M	11.5194	13.3316	0.000233422	CD22	2	M		89	TIGIT	6.52141e-05	0.103758	M	Inf	0	HC vs M
ACTIVIN--M	9.61246	4.86737	0.000201719	ACTIVIN	3	M		90	SEMA7	6.16e-05	0.103148	M	Inf	0	HC vs M
TWEAK--M	7.94244	7.54192	0.000157764	TWEAK	3	M		91	GDF	6.02698e-05	0.102916	M	Inf	0	HC vs M
IL1--M	12.531	7.33228	0.000152069	IL1	3	M		92	SAA	4.29147e-05	0.0994402	M	Inf	0	HC vs M
PROS--M	2.76168	2.75067	0.000150292	PROS	4	M		93	PVR	1.93216e-05	0.0921295	M	Inf	0	HC vs M
CD96--M	10.5537	10.7799	0.000108939	CD96	2	M		94	BAG	8.96798e-06	0.0860448	M	Inf	0	HC vs M
NOTCH--M	10.1074	5.50268	9.84782e-05	NOTCH	3	M		95	AGRN	7.60176e-06	0.0848383	M	Inf	0	HC vs M
TIGIT--M	10.854	10.4202	8.44161e-05	TIGIT	2	M		96	SELL	8.77339e-07	0.0717032	M	Inf	0	HC vs M
SEMA7--M	9.76681	9.05762	7.97379e-05	SEMA7	3	M		97	SEMA4	0.00314494	0.173552	M	900000	9.31323e-10	HC vs M
GDF--M	2.59353	3.03117	7.8016e-05	GDF	4	M		98	TRAIL	0.00415157	0.18234	M	100000	0.00160561	HC vs M
CD46--M	10.3539	5.11638	7.47088e-05	CD46	3	M		99	COMPLEMENT	0.00418693	0.182622	M	60000	0.00195312	HC vs M
MPZ--M	8.68688	6.61734	6.66218e-05	MPZ	3	M		100	LCK	0.00561915	0.192992	M	7000	0.233398	HC vs M
SAA--M	-5.36426	1.43026	5.55507e-05	SAA	4	M		101	LIGHT	0.000881351	0.142166	M	3000	0.00524902	HC vs M
VEGF--M	5.05417	22.1104	4.56328e-05	VEGF	1	M		102	ALCAM	0.00256826	0.167658	M	1000	0.00012207	HC vs M
PVR--M	10.7364	10.3472	2.50108e-05	PVR	2	M		103	CD6	0.00256826	0.167658	M	1000	0.00012207	HC vs M
CD48--M	12.3122	13.0196	1.60556e-05	CD48	2	M		104	CD46	5.77149e-05	0.102459	M	500	0	HC vs M
BAG--M	9.93645	9.50453	1.16086e-05	BAG	3	M		105	JAM	0.00167176	0.1564	M	500	0.00195312	HC vs M
AGRN--M	7.58376	5.87653	9.84006e-06	AGRN	3	M		106	RESISTIN	0.024422	0.269377	M	400	0.0625	HC vs M
PARs--M	11.8801	11.8964	4.54218e-06	PARs	2	M		107	CCL	0.0517664	0.337722	M	400	0.0145989	HC vs M
SELL--M	11.9048	13.2273	1.13567e-06	SELL	2	M		108	CD80	0.000529566	0.132565	M	300	0.0625	HC vs M
IGF--M	6.01404	5.71834	6.53574e-07	IGF	4	M		109	IL1	0.000117478	0.110506	M	200	0.0625	HC vs M
OCLN--M	6.28858	5.49763	4.76423e-07	OCLN	4	M		110	CD40	0.00314811	0.173582	M	200	0.000244141	HC vs M
EPHA--M	5.5212	5.72878	4.57991e-08	EPHA	4	M		111	EPHA	3.53813e-08	0.058285	M	100	0.000133514	HC vs M
CCL--S	10.7324	12.1961	0.586678	CCL	2	S		112	MPZ	5.14675e-05	0.10127	M	100	0.0339662	HC vs M
MHC-II--S	9.41764	8.75884	0.168719	MHC-II	3	S		113	LT	0.00430248	0.183535	M	100	0.000130653	HC vs M
GALECTIN--S	8.89162	8.2941	0.113469	GALECTIN	3	S		114	CD48	1.24035e-05	0.0885149	M	70	1.90735e-06	HC vs M
MHC-I--S	10.1025	13.2103	0.0843599	MHC-I	2	S		115	CD22	0.000180326	0.115999	M	70	0.00270773	HC vs M
SPP1--S	7.86395	7.34419	0.0750522	SPP1	3	S		116	PARs	3.50898e-06	0.0796167	M	60	0.000488281	HC vs M
ANNEXIN--S	12.4545	7.38605	0.0387413	ANNEXIN	3	S		117	MHC-I	0.475734	1.34608	M	60	5.32866e-05	HC vs M
CD99--S	10.3686	13.4811	0.0376604	CD99	2	S		118	CD99	0.112838	0.458336	M	50	0.00217606	HC vs M
CXCL--S	9.41232	7.27486	0.0327774	CXCL	3	S		119	CLEC	0.0135199	0.232364	M	40	0.00195312	HC vs M
VISFATIN--S	7.30151	6.10525	0.0223177	VISFATIN	3	S		120	VEGF	3.52528e-05	0.0975328	M	30	0	HC vs M
MIF--S	9.94052	14.0558	0.0196159	MIF	2	S		121	OCLN	3.68052e-07	0.067499	M	20	0.00247801	HC vs M
FN1--S	7.57479	6.45624	0.0175344	FN1	3	S		122	IL2	0.00103768	0.145544	M	20	0.00805664	HC vs M
ICAM--S	10.1424	13.8696	0.0167733	ICAM	2	S		123	PROS	0.000116105	0.110363	M	10	0.03125	HC vs M
ANXA1--S	12.2051	6.91322	0.0103462	ANXA1	3	S		124	GALECTIN	0.0989049	0.432227	M	8	0.00390625	HC vs M
APP--S	6.04413	4.21094	0.0101652	APP	4	S		125	ANNEXIN	0.0269005	0.276579	M	7	0.0625	HC vs M
ITGB2--S	9.39498	10.981	0.00985757	ITGB2	2	S		126	CD86	0.000282155	0.122353	M	5	0.03125	HC vs M
CD45--S	11.8134	13.6527	0.00788016	CD45	2	S		127	PECAM1	0.0188423	0.251784	M	5	0	HC vs M
ADGRE5--S	7.49299	6.16372	0.00685846	ADGRE5	3	S		128	TGFb	0.00425096	0.18313	M	4	0.875	HC vs M
TRAIL--S	5.19427	22.0384	0.00624572	TRAIL	1	S		129	APP	0.0076911	0.205436	M	4	0.000244141	HC vs M
MK--S	2.9265	2.89337	0.00303	MK	4	S		130	VISFATIN	0.0125412	0.228376	M	4	0.0078125	HC vs M
LAMININ--S	2.61462	3.07148	0.00261305	LAMININ	4	S		131	IGF	5.04907e-07	0.0689708	M	3	0.000522614	HC vs M
CD40--S	9.67492	8.53302	0.00219515	CD40	3	S		132	GAS	0.00154565	0.154504	M	2	0.125	HC vs M
TGFb--S	9.88778	5.07935	0.00191422	TGFb	3	S		133	MIF	0.045937	0.324624	M	2	9.08375e-05	HC vs M
GRN--S	9.18805	4.87176	0.00144001	GRN	3	S		134	FN1	0.0892063	0.41377	M	2	3.05176e-05	HC vs M
COMPLEMENT--S	2.82266	2.87454	0.000953432	COMPLEMENT	4	S		135	GRN	0.0134517	0.232091	M	1	0	HC vs M
LT--S	12.3864	12.8515	0.000843185	LT	2	S		136	CD45	0.0542389	0.343129	M	1	0.0156326	HC vs M
SN--S	7.92211	7.54904	0.000596739	SN	3	S		137	MHC-II	0.43422	1.19875	M	0.6	0.0537109	HC vs M
LIGHT--S	11.8431	7.91047	0.00053113	LIGHT	3	S		138	ACTIVIN	0.000155834	0.114068	M	0.1	0	HC vs M
IL6--S	9.59536	5.03877	0.000504504	IL6	3	S		139	MK	0	0	HC	Inf	0	HC vs S
CLEC--S	10.578	10.6151	0.000463552	CLEC	2	S		140	CXCL	0	0	HC	Inf	0	HC vs S
CSF--S	4.90647	21.5792	0.000433173	CSF	1	S		141	ITGB2	0	0	HC	Inf	0	HC vs S
JAM--S	2.57592	2.5227	0.000432074	JAM	4	S		142	ICAM	0	0	HC	Inf	0	HC vs S
GDF--S	2.82397	2.72293	0.000365856	GDF	4	S		143	ANXA1	0	0	HC	Inf	0	HC vs S
ALCAM--S	5.1884	5.40895	0.000354492	ALCAM	4	S		144	SN	0	0	HC	Inf	0	HC vs S
CD6--S	5.32053	5.43837	0.000354492	CD6	4	S		145	ADGRE5	0	0	HC	Inf	0	HC vs S
IL2--S	9.93463	12.1034	0.000290712	IL2	2	S		146	IL16	0	0	HC	Inf	0	HC vs S
CD86--S	9.26821	8.6987	0.000282399	CD86	3	S		147	SELPLG	0	0	HC	Inf	0	HC vs S
SELPLG--S	10.5063	11.0088	0.000203208	SELPLG	2	S		148	CSF	0	0	HC	Inf	0	HC vs S
LCK--S	9.8075	10.8762	0.000203166	LCK	2	S		149	TNF	0	0	HC	Inf	0	HC vs S
TIGIT--S	11.3191	11.0936	0.00018521	TIGIT	2	S		150	IL10	0	0	HC	Inf	0	HC vs S
CD80--S	9.05353	8.89557	0.000182531	CD80	3	S		151	NECTIN	0	0	HC	Inf	0	HC vs S
NECTIN--S	9.51129	10.7822	0.000180077	NECTIN	2	S		152	CD226	0	0	HC	Inf	0	HC vs S
IL1--S	12.3503	7.41595	6.81733e-05	IL1	3	S		153	SEMA3	0	0	HC	Inf	0	HC vs S
SAA--S	-5.36448	1.43051	5.91934e-05	SAA	4	S		154	IL6	0	0	HC	Inf	0	HC vs S
SEMA4--S	10.3578	14.2685	3.52834e-05	SEMA4	2	S		155	TWEAK	0	0	HC	Inf	0	HC vs S
CD22--S	10.1291	13.9803	3.49918e-05	CD22	2	S		156	CD96	0	0	HC	Inf	0	HC vs S
VEGF--S	6.58729	4.80575	3.12235e-05	VEGF	4	S		157	NOTCH	0	0	HC	Inf	0	HC vs S
CD96--S	10.7716	10.5953	3.05479e-05	CD96	2	S		158	TIGIT	0	0	HC	Inf	0	HC vs S
CD48--S	11.9712	13.7112	1.68475e-05	CD48	2	S		159	SEMA7	0	0	HC	Inf	0	HC vs S
IL16--S	10.3436	9.82066	1.21605e-05	IL16	2	S		160	GDF	0	0	HC	Inf	0	HC vs S
SELL--S	12.1451	12.6121	1.20461e-05	SELL	2	S		161	SAA	0	0	HC	Inf	0	HC vs S
SEMA7--S	9.62642	8.90677	7.2323e-06	SEMA7	3	S		162	PVR	0	0	HC	Inf	0	HC vs S
PVR--S	10.7052	10.9585	5.13329e-06	PVR	2	S		163	BAG	0	0	HC	Inf	0	HC vs S
MPZ--S	6.46699	5.54646	5.00642e-06	MPZ	4	S		164	AGRN	0	0	HC	Inf	0	HC vs S
NOTCH--S	9.92785	14.1191	4.01061e-06	NOTCH	2	S		165	SELL	0	0	HC	Inf	0	HC vs S
OCLN--S	6.12096	5.51819	3.0784e-06	OCLN	4	S		166	SEMA4	3.48706e-09	0.05135	HC	900000	9.31323e-10	HC vs S
SEMA3--S	2.48272	3.0139	2.43617e-06	SEMA3	4	S		167	TRAIL	3.96026e-08	0.0586704	HC	100000	0.00160561	HC vs S
PARs--S	11.9909	11.7329	1.03419e-06	PARs	2	S		168	COMPLEMENT	7.09002e-08	0.060746	HC	60000	0.00195312	HC vs S
EPHA--S	5.65695	5.85928	9.67669e-07	EPHA	4	S		169	LCK	8.07995e-07	0.0712824	HC	7000	0.233398	HC vs S
IGF--S	5.99281	5.85138	7.4472e-07	IGF	4	S		170	LIGHT	2.85842e-07	0.0663666	HC	3000	0.00524902	HC vs S
GAS--S	9.58174	8.38967	5.16293e-07	GAS	3	S		171	ALCAM	2.52395e-06	0.0775814	HC	1000	0.00012207	HC vs S
ACTIVIN--S	5.33611	21.6557	3.27017e-07	ACTIVIN	1	S		172	CD6	2.52395e-06	0.0775814	HC	1000	0.00012207	HC vs S
CD46--S	2.5198	2.54978	1.96576e-07	CD46	4	S		173	CD46	1.06365e-07	0.0622805	HC	500	0	HC vs S
								174	JAM	3.67426e-06	0.0799095	HC	500	0.00195312	HC vs S
								175	RESISTIN	5.63532e-05	0.102209	HC	400	0.0625	HC vs S
								176	CCL	0.000133494	0.112089	HC	400	0.0145989	HC vs S
								177	CD80	1.85395e-06	0.075768	HC	300	0.0625	HC vs S
								178	IL1	5.29416e-07	0.069197	HC	200	0.0625	HC vs S
								179	CD40	1.81742e-05	0.0916128	HC	200	0.000244141	HC vs S
								180	EPHA	3.62243e-10	0.0460009	HC	100	0.000133514	HC vs S
								181	MPZ	3.80236e-07	0.0676477	HC	100	0.0339662	HC vs S
								182	LT	3.19117e-05	0.0965947	HC	100	0.000130653	HC vs S
								183	CD48	1.65714e-07	0.0640492	HC	70	1.90735e-06	HC vs S
								184	CD22	2.71167e-06	0.0780156	HC	70	0.00270773	HC vs S
								185	PARs	6.18671e-08	0.0602472	HC	60	0.000488281	HC vs S
								186	MHC-I	0.00785157	0.206311	HC	60	5.32866e-05	HC vs S
								187	CD99	0.00227479	0.164315	HC	50	0.00217606	HC vs S
								188	CLEC	0.000324713	0.124493	HC	40	0.00195312	HC vs S
								189	VEGF	1.07128e-06	0.072745	HC	30	0	HC vs S
								190	OCLN	1.50786e-08	0.0555248	HC	20	0.00247801	HC vs S
								191	IL2	5.19798e-05	0.101372	HC	20	0.00805664	HC vs S
								192	PROS	1.1566e-05	0.0879705	HC	10	0.03125	HC vs S
								193	GALECTIN	0.0123052	0.22739	HC	8	0.00390625	HC vs S
								194	ANNEXIN	0.00380436	0.179481	HC	7	0.0625	HC vs S
								195	CD86	5.55071e-05	0.102051	HC	5	0.03125	HC vs S
								196	PECAM1	0.00360905	0.1778	HC	5	0	HC vs S
								197	TGFb	0.00101713	0.145122	HC	4	0.875	HC vs S
								198	APP	0.00209037	0.162064	HC	4	0.000244141	HC vs S
								199	VISFATIN	0.00335076	0.175483	HC	4	0.0078125	HC vs S
								200	IGF	1.5346e-07	0.0637356	HC	3	0.000522614	HC vs S
								201	GAS	0.000794562	0.140101	HC	2	0.125	HC vs S
								202	MIF	0.0261203	0.274345	HC	2	9.08375e-05	HC vs S
								203	FN1	0.0378746	0.305486	HC	2	3.05176e-05	HC vs S
								204	GRN	0.0123271	0.227482	HC	1	0	HC vs S
								205	CD45	0.0543566	0.343384	HC	1	0.0156326	HC vs S
								206	MHC-II	0.772531	3.87473	HC	0.6	0.0537109	HC vs S
								207	ACTIVIN	0.00158249	0.155069	HC	0.1	0	HC vs S
								208	MK	0.0568395	0.348733	M	Inf	0	HC vs S
								209	CXCL	0.0380413	0.305896	M	Inf	0	HC vs S
								210	ITGB2	0.0233692	0.266217	M	Inf	0	HC vs S
								211	ICAM	0.0225478	0.263705	M	Inf	0	HC vs S
								212	ANXA1	0.00971486	0.215792	M	Inf	0	HC vs S
								213	SN	0.00772158	0.205603	M	Inf	0	HC vs S
								214	ADGRE5	0.00581045	0.194247	M	Inf	0	HC vs S
								215	IL16	0.00387888	0.180108	M	Inf	0	HC vs S
								216	SELPLG	0.00290322	0.171176	M	Inf	0	HC vs S
								217	CSF	0.00147881	0.153456	M	Inf	0	HC vs S
								218	TNF	0.00144973	0.15299	M	Inf	0	HC vs S
								219	IL10	0.00142804	0.152638	M	Inf	0	HC vs S
								220	NECTIN	0.000750968	0.139002	M	Inf	0	HC vs S
								221	CD226	0.000705075	0.137794	M	Inf	0	HC vs S
								222	SEMA3	0.000554578	0.133381	M	Inf	0	HC vs S
								223	IL6	0.000320682	0.1243	M	Inf	0	HC vs S
								224	TWEAK	0.000121878	0.110957	M	Inf	0	HC vs S
								225	CD96	8.41584e-05	0.106578	M	Inf	0	HC vs S
								226	NOTCH	7.60775e-05	0.105443	M	Inf	0	HC vs S
								227	TIGIT	6.52141e-05	0.103758	M	Inf	0	HC vs S
								228	SEMA7	6.16e-05	0.103148	M	Inf	0	HC vs S
								229	GDF	6.02698e-05	0.102916	M	Inf	0	HC vs S
								230	SAA	4.29147e-05	0.0994402	M	Inf	0	HC vs S
								231	PVR	1.93216e-05	0.0921295	M	Inf	0	HC vs S
								232	BAG	8.96798e-06	0.0860448	M	Inf	0	HC vs S
								233	AGRN	7.60176e-06	0.0848383	M	Inf	0	HC vs S
								234	SELL	8.77339e-07	0.0717032	M	Inf	0	HC vs S
								235	SEMA4	0.00314494	0.173552	M	900000	9.31323e-10	HC vs S
								236	TRAIL	0.00415157	0.18234	M	100000	0.00160561	HC vs S
								237	COMPLEMENT	0.00418693	0.182622	M	60000	0.00195312	HC vs S
								238	LCK	0.00561915	0.192992	M	7000	0.233398	HC vs S
								239	LIGHT	0.000881351	0.142166	M	3000	0.00524902	HC vs S
								240	ALCAM	0.00256826	0.167658	M	1000	0.00012207	HC vs S
								241	CD6	0.00256826	0.167658	M	1000	0.00012207	HC vs S
								242	CD46	5.77149e-05	0.102459	M	500	0	HC vs S
								243	JAM	0.00167176	0.1564	M	500	0.00195312	HC vs S
								244	RESISTIN	0.024422	0.269377	M	400	0.0625	HC vs S
								245	CCL	0.0517664	0.337722	M	400	0.0145989	HC vs S
								246	CD80	0.000529566	0.132565	M	300	0.0625	HC vs S
								247	IL1	0.000117478	0.110506	M	200	0.0625	HC vs S
								248	CD40	0.00314811	0.173582	M	200	0.000244141	HC vs S
								249	EPHA	3.53813e-08	0.058285	M	100	0.000133514	HC vs S
								250	MPZ	5.14675e-05	0.10127	M	100	0.0339662	HC vs S
								251	LT	0.00430248	0.183535	M	100	0.000130653	HC vs S
								252	CD48	1.24035e-05	0.0885149	M	70	1.90735e-06	HC vs S
								253	CD22	0.000180326	0.115999	M	70	0.00270773	HC vs S
								254	PARs	3.50898e-06	0.0796167	M	60	0.000488281	HC vs S
								255	MHC-I	0.475734	1.34608	M	60	5.32866e-05	HC vs S
								256	CD99	0.112838	0.458336	M	50	0.00217606	HC vs S
								257	CLEC	0.0135199	0.232364	M	40	0.00195312	HC vs S
								258	VEGF	3.52528e-05	0.0975328	M	30	0	HC vs S
								259	OCLN	3.68052e-07	0.067499	M	20	0.00247801	HC vs S
								260	IL2	0.00103768	0.145544	M	20	0.00805664	HC vs S
								261	PROS	0.000116105	0.110363	M	10	0.03125	HC vs S
								262	GALECTIN	0.0989049	0.432227	M	8	0.00390625	HC vs S
								263	ANNEXIN	0.0269005	0.276579	M	7	0.0625	HC vs S
								264	CD86	0.000282155	0.122353	M	5	0.03125	HC vs S
								265	PECAM1	0.0188423	0.251784	M	5	0	HC vs S
								266	TGFb	0.00425096	0.18313	M	4	0.875	HC vs S
								267	APP	0.0076911	0.205436	M	4	0.000244141	HC vs S
								268	VISFATIN	0.0125412	0.228376	M	4	0.0078125	HC vs S
								269	IGF	5.04907e-07	0.0689708	M	3	0.000522614	HC vs S
								270	GAS	0.00154565	0.154504	M	2	0.125	HC vs S
								271	MIF	0.045937	0.324624	M	2	9.08375e-05	HC vs S
								272	FN1	0.0892063	0.41377	M	2	3.05176e-05	HC vs S
								273	GRN	0.0134517	0.232091	M	1	0	HC vs S
								274	CD45	0.0542389	0.343129	M	1	0.0156326	HC vs S
								275	MHC-II	0.43422	1.19875	M	0.6	0.0537109	HC vs S
								276	ACTIVIN	0.000155834	0.114068	M	0.1	0	HC vs S
								277	MK	0	0	HC	Inf	0	M vs S
								278	CXCL	0	0	HC	Inf	0	M vs S
								279	ITGB2	0	0	HC	Inf	0	M vs S
								280	ICAM	0	0	HC	Inf	0	M vs S
								281	ANXA1	0	0	HC	Inf	0	M vs S
								282	SN	0	0	HC	Inf	0	M vs S
								283	ADGRE5	0	0	HC	Inf	0	M vs S
								284	IL16	0	0	HC	Inf	0	M vs S
								285	SELPLG	0	0	HC	Inf	0	M vs S
								286	CSF	0	0	HC	Inf	0	M vs S
								287	TNF	0	0	HC	Inf	0	M vs S
								288	IL10	0	0	HC	Inf	0	M vs S
								289	NECTIN	0	0	HC	Inf	0	M vs S
								290	CD226	0	0	HC	Inf	0	M vs S
								291	SEMA3	0	0	HC	Inf	0	M vs S
								292	IL6	0	0	HC	Inf	0	M vs S
								293	TWEAK	0	0	HC	Inf	0	M vs S
								294	CD96	0	0	HC	Inf	0	M vs S
								295	NOTCH	0	0	HC	Inf	0	M vs S
								296	TIGIT	0	0	HC	Inf	0	M vs S
								297	SEMA7	0	0	HC	Inf	0	M vs S
								298	GDF	0	0	HC	Inf	0	M vs S
								299	SAA	0	0	HC	Inf	0	M vs S
								300	PVR	0	0	HC	Inf	0	M vs S
								301	BAG	0	0	HC	Inf	0	M vs S
								302	AGRN	0	0	HC	Inf	0	M vs S
								303	SELL	0	0	HC	Inf	0	M vs S
								304	SEMA4	3.48706e-09	0.05135	HC	900000	9.31323e-10	M vs S
								305	TRAIL	3.96026e-08	0.0586704	HC	100000	0.00160561	M vs S
								306	COMPLEMENT	7.09002e-08	0.060746	HC	60000	0.00195312	M vs S
								307	LCK	8.07995e-07	0.0712824	HC	7000	0.233398	M vs S
								308	LIGHT	2.85842e-07	0.0663666	HC	3000	0.00524902	M vs S
								309	ALCAM	2.52395e-06	0.0775814	HC	1000	0.00012207	M vs S
								310	CD6	2.52395e-06	0.0775814	HC	1000	0.00012207	M vs S
								311	CD46	1.06365e-07	0.0622805	HC	500	0	M vs S
								312	JAM	3.67426e-06	0.0799095	HC	500	0.00195312	M vs S
								313	RESISTIN	5.63532e-05	0.102209	HC	400	0.0625	M vs S
								314	CCL	0.000133494	0.112089	HC	400	0.0145989	M vs S
								315	CD80	1.85395e-06	0.075768	HC	300	0.0625	M vs S
								316	IL1	5.29416e-07	0.069197	HC	200	0.0625	M vs S
								317	CD40	1.81742e-05	0.0916128	HC	200	0.000244141	M vs S
								318	EPHA	3.62243e-10	0.0460009	HC	100	0.000133514	M vs S
								319	MPZ	3.80236e-07	0.0676477	HC	100	0.0339662	M vs S
								320	LT	3.19117e-05	0.0965947	HC	100	0.000130653	M vs S
								321	CD48	1.65714e-07	0.0640492	HC	70	1.90735e-06	M vs S
								322	CD22	2.71167e-06	0.0780156	HC	70	0.00270773	M vs S
								323	PARs	6.18671e-08	0.0602472	HC	60	0.000488281	M vs S
								324	MHC-I	0.00785157	0.206311	HC	60	5.32866e-05	M vs S
								325	CD99	0.00227479	0.164315	HC	50	0.00217606	M vs S
								326	CLEC	0.000324713	0.124493	HC	40	0.00195312	M vs S
								327	VEGF	1.07128e-06	0.072745	HC	30	0	M vs S
								328	OCLN	1.50786e-08	0.0555248	HC	20	0.00247801	M vs S
								329	IL2	5.19798e-05	0.101372	HC	20	0.00805664	M vs S
								330	PROS	1.1566e-05	0.0879705	HC	10	0.03125	M vs S
								331	GALECTIN	0.0123052	0.22739	HC	8	0.00390625	M vs S
								332	ANNEXIN	0.00380436	0.179481	HC	7	0.0625	M vs S
								333	CD86	5.55071e-05	0.102051	HC	5	0.03125	M vs S
								334	PECAM1	0.00360905	0.1778	HC	5	0	M vs S
								335	TGFb	0.00101713	0.145122	HC	4	0.875	M vs S
								336	APP	0.00209037	0.162064	HC	4	0.000244141	M vs S
								337	VISFATIN	0.00335076	0.175483	HC	4	0.0078125	M vs S
								338	IGF	1.5346e-07	0.0637356	HC	3	0.000522614	M vs S
								339	GAS	0.000794562	0.140101	HC	2	0.125	M vs S
								340	MIF	0.0261203	0.274345	HC	2	9.08375e-05	M vs S
								341	FN1	0.0378746	0.305486	HC	2	3.05176e-05	M vs S
								342	GRN	0.0123271	0.227482	HC	1	0	M vs S
								343	CD45	0.0543566	0.343384	HC	1	0.0156326	M vs S
								344	MHC-II	0.772531	3.87473	HC	0.6	0.0537109	M vs S
								345	ACTIVIN	0.00158249	0.155069	HC	0.1	0	M vs S
								346	MK	0.0568395	0.348733	M	Inf	0	M vs S
								347	CXCL	0.0380413	0.305896	M	Inf	0	M vs S
								348	ITGB2	0.0233692	0.266217	M	Inf	0	M vs S
								349	ICAM	0.0225478	0.263705	M	Inf	0	M vs S
								350	ANXA1	0.00971486	0.215792	M	Inf	0	M vs S
								351	SN	0.00772158	0.205603	M	Inf	0	M vs S
								352	ADGRE5	0.00581045	0.194247	M	Inf	0	M vs S
								353	IL16	0.00387888	0.180108	M	Inf	0	M vs S
								354	SELPLG	0.00290322	0.171176	M	Inf	0	M vs S
								355	CSF	0.00147881	0.153456	M	Inf	0	M vs S
								356	TNF	0.00144973	0.15299	M	Inf	0	M vs S
								357	IL10	0.00142804	0.152638	M	Inf	0	M vs S
								358	NECTIN	0.000750968	0.139002	M	Inf	0	M vs S
								359	CD226	0.000705075	0.137794	M	Inf	0	M vs S
								360	SEMA3	0.000554578	0.133381	M	Inf	0	M vs S
								361	IL6	0.000320682	0.1243	M	Inf	0	M vs S
								362	TWEAK	0.000121878	0.110957	M	Inf	0	M vs S
								363	CD96	8.41584e-05	0.106578	M	Inf	0	M vs S
								364	NOTCH	7.60775e-05	0.105443	M	Inf	0	M vs S
								365	TIGIT	6.52141e-05	0.103758	M	Inf	0	M vs S
								366	SEMA7	6.16e-05	0.103148	M	Inf	0	M vs S
								367	GDF	6.02698e-05	0.102916	M	Inf	0	M vs S
								368	SAA	4.29147e-05	0.0994402	M	Inf	0	M vs S
								369	PVR	1.93216e-05	0.0921295	M	Inf	0	M vs S
								370	BAG	8.96798e-06	0.0860448	M	Inf	0	M vs S
								371	AGRN	7.60176e-06	0.0848383	M	Inf	0	M vs S
								372	SELL	8.77339e-07	0.0717032	M	Inf	0	M vs S
								373	SEMA4	0.00314494	0.173552	M	900000	9.31323e-10	M vs S
								374	TRAIL	0.00415157	0.18234	M	100000	0.00160561	M vs S
								375	COMPLEMENT	0.00418693	0.182622	M	60000	0.00195312	M vs S
								376	LCK	0.00561915	0.192992	M	7000	0.233398	M vs S
								377	LIGHT	0.000881351	0.142166	M	3000	0.00524902	M vs S
								378	ALCAM	0.00256826	0.167658	M	1000	0.00012207	M vs S
								379	CD6	0.00256826	0.167658	M	1000	0.00012207	M vs S
								380	CD46	5.77149e-05	0.102459	M	500	0	M vs S
								381	JAM	0.00167176	0.1564	M	500	0.00195312	M vs S
								382	RESISTIN	0.024422	0.269377	M	400	0.0625	M vs S
								383	CCL	0.0517664	0.337722	M	400	0.0145989	M vs S
								384	CD80	0.000529566	0.132565	M	300	0.0625	M vs S
								385	IL1	0.000117478	0.110506	M	200	0.0625	M vs S
								386	CD40	0.00314811	0.173582	M	200	0.000244141	M vs S
								387	EPHA	3.53813e-08	0.058285	M	100	0.000133514	M vs S
								388	MPZ	5.14675e-05	0.10127	M	100	0.0339662	M vs S
								389	LT	0.00430248	0.183535	M	100	0.000130653	M vs S
								390	CD48	1.24035e-05	0.0885149	M	70	1.90735e-06	M vs S
								391	CD22	0.000180326	0.115999	M	70	0.00270773	M vs S
								392	PARs	3.50898e-06	0.0796167	M	60	0.000488281	M vs S
								393	MHC-I	0.475734	1.34608	M	60	5.32866e-05	M vs S
								394	CD99	0.112838	0.458336	M	50	0.00217606	M vs S
								395	CLEC	0.0135199	0.232364	M	40	0.00195312	M vs S
								396	VEGF	3.52528e-05	0.0975328	M	30	0	M vs S
								397	OCLN	3.68052e-07	0.067499	M	20	0.00247801	M vs S
								398	IL2	0.00103768	0.145544	M	20	0.00805664	M vs S
								399	PROS	0.000116105	0.110363	M	10	0.03125	M vs S
								400	GALECTIN	0.0989049	0.432227	M	8	0.00390625	M vs S
								401	ANNEXIN	0.0269005	0.276579	M	7	0.0625	M vs S
								402	CD86	0.000282155	0.122353	M	5	0.03125	M vs S
								403	PECAM1	0.0188423	0.251784	M	5	0	M vs S
								404	TGFb	0.00425096	0.18313	M	4	0.875	M vs S
								405	APP	0.0076911	0.205436	M	4	0.000244141	M vs S
								406	VISFATIN	0.0125412	0.228376	M	4	0.0078125	M vs S
								407	IGF	5.04907e-07	0.0689708	M	3	0.000522614	M vs S
								408	GAS	0.00154565	0.154504	M	2	0.125	M vs S
								409	MIF	0.045937	0.324624	M	2	9.08375e-05	M vs S
								410	FN1	0.0892063	0.41377	M	2	3.05176e-05	M vs S
								411	GRN	0.0134517	0.232091	M	1	0	M vs S
								412	CD45	0.0542389	0.343129	M	1	0.0156326	M vs S
								413	MHC-II	0.43422	1.19875	M	0.6	0.0537109	M vs S
								414	ACTIVIN	0.000155834	0.114068	M	0.1	0	M vs S

## Sheet: Supp Fig 11
Supplementary Figure 11
	source	target	ligand	receptor	prob	pval	interaction_name	interaction_name_2	pathway_name	annotation	evidence	source.target	prob.original	group.names	dataset
1038	NK	B	ADGRE5	CD55	0.0804816	3	ADGRE5_CD55	ADGRE5 - CD55	ADGRE5	Cell-Cell Contact	PMID: 11297558	NK -> B (M)	4.01608e-06	NK -> B	M
1039	T	B	ADGRE5	CD55	0.0939026	2	ADGRE5_CD55	ADGRE5 - CD55	ADGRE5	Cell-Cell Contact	PMID: 11297558	T -> B (M)	2.37167e-05	T -> B	M
1040	Macrophages	Epithelial	ADGRE5	CD55	0.112555	2	ADGRE5_CD55	ADGRE5 - CD55	ADGRE5	Cell-Cell Contact	PMID: 11297558	Macrophages -> Epithelial (M)	0.000138509	Macrophages -> Epithelial	M
1041	NK	Epithelial	ADGRE5	CD55	0.0928321	3	ADGRE5_CD55	ADGRE5 - CD55	ADGRE5	Cell-Cell Contact	PMID: 11297558	NK -> Epithelial (M)	2.09759e-05	NK -> Epithelial	M
1042	T	Epithelial	ADGRE5	CD55	0.111172	3	ADGRE5_CD55	ADGRE5 - CD55	ADGRE5	Cell-Cell Contact	PMID: 11297558	T -> Epithelial (M)	0.000124017	T -> Epithelial	M
1043	Macrophages	Macrophages	ADGRE5	CD55	0.16831	3	ADGRE5_CD55	ADGRE5 - CD55	ADGRE5	Cell-Cell Contact	PMID: 11297558	Macrophages -> Macrophages (M)	0.00262835	Macrophages -> Macrophages	M
1044	NK	Macrophages	ADGRE5	CD55	0.12774	3	ADGRE5_CD55	ADGRE5 - CD55	ADGRE5	Cell-Cell Contact	PMID: 11297558	NK -> Macrophages (M)	0.000398274	NK -> Macrophages	M
1045	T	Macrophages	ADGRE5	CD55	0.165248	3	ADGRE5_CD55	ADGRE5 - CD55	ADGRE5	Cell-Cell Contact	PMID: 11297558	T -> Macrophages (M)	0.00235429	T -> Macrophages	M
1046	NK	mDC	ADGRE5	CD55	0.0845711	2	ADGRE5_CD55	ADGRE5 - CD55	ADGRE5	Cell-Cell Contact	PMID: 11297558	NK -> mDC (M)	7.32389e-06	NK -> mDC	M
1047	NK	NK	ADGRE5	CD55	0.0905935	3	ADGRE5_CD55	ADGRE5 - CD55	ADGRE5	Cell-Cell Contact	PMID: 11297558	NK -> NK (M)	1.60739e-05	NK -> NK	M
1048	T	NK	ADGRE5	CD55	0.107961	3	ADGRE5_CD55	ADGRE5 - CD55	ADGRE5	Cell-Cell Contact	PMID: 11297558	T -> NK (M)	9.49053e-05	T -> NK	M
1036	Epithelial	Epithelial	AGRN	DAG1	0.0734923	3	AGRN_DAG1	AGRN - DAG1	AGRN	ECM-Receptor	KEGG: hsa04512	Epithelial -> Epithelial (M)	1.232e-06	Epithelial -> Epithelial	M
1037	Macrophages	Epithelial	AGRN	DAG1	0.0835844	3	AGRN_DAG1	AGRN - DAG1	AGRN	ECM-Receptor	KEGG: hsa04512	Macrophages -> Epithelial (M)	6.36976e-06	Macrophages -> Epithelial	M
278	Epithelial	Epithelial	ALCAM	CD6	0.0563175	3	ALCAM_CD6	ALCAM - CD6	ALCAM	Cell-Cell Contact	KEGG: hsa04514	Epithelial -> Epithelial (HC)	1.94298e-08	Epithelial -> Epithelial	HC
279	mDC	Epithelial	ALCAM	CD6	0.0620145	3	ALCAM_CD6	ALCAM - CD6	ALCAM	Cell-Cell Contact	KEGG: hsa04514	mDC -> Epithelial (HC)	9.92872e-08	mDC -> Epithelial	HC
280	T	Epithelial	ALCAM	CD6	0.0615134	3	ALCAM_CD6	ALCAM - CD6	ALCAM	Cell-Cell Contact	KEGG: hsa04514	T -> Epithelial (HC)	8.70631e-08	T -> Epithelial	HC
281	Epithelial	mDC	ALCAM	CD6	0.0622535	3	ALCAM_CD6	ALCAM - CD6	ALCAM	Cell-Cell Contact	KEGG: hsa04514	Epithelial -> mDC (HC)	1.05626e-07	Epithelial -> mDC	HC
282	mDC	mDC	ALCAM	CD6	0.0692888	3	ALCAM_CD6	ALCAM - CD6	ALCAM	Cell-Cell Contact	KEGG: hsa04514	mDC -> mDC (HC)	5.39652e-07	mDC -> mDC	HC
283	T	mDC	ALCAM	CD6	0.0686629	3	ALCAM_CD6	ALCAM - CD6	ALCAM	Cell-Cell Contact	KEGG: hsa04514	T -> mDC (HC)	4.7313e-07	T -> mDC	HC
284	Epithelial	T	ALCAM	CD6	0.0625275	3	ALCAM_CD6	ALCAM - CD6	ALCAM	Cell-Cell Contact	KEGG: hsa04514	Epithelial -> T (HC)	1.13331e-07	Epithelial -> T	HC
285	mDC	T	ALCAM	CD6	0.0696278	3	ALCAM_CD6	ALCAM - CD6	ALCAM	Cell-Cell Contact	KEGG: hsa04514	mDC -> T (HC)	5.78928e-07	mDC -> T	HC
286	T	T	ALCAM	CD6	0.0689952	3	ALCAM_CD6	ALCAM - CD6	ALCAM	Cell-Cell Contact	KEGG: hsa04514	T -> T (HC)	5.07499e-07	T -> T	HC
1049	Epithelial	Epithelial	ALCAM	CD6	0.0897943	3	ALCAM_CD6	ALCAM - CD6	ALCAM	Cell-Cell Contact	KEGG: hsa04514	Epithelial -> Epithelial (M)	1.45698e-05	Epithelial -> Epithelial	M
1050	Macrophages	Epithelial	ALCAM	CD6	0.103389	3	ALCAM_CD6	ALCAM - CD6	ALCAM	Cell-Cell Contact	KEGG: hsa04514	Macrophages -> Epithelial (M)	6.30096e-05	Macrophages -> Epithelial	M
1051	mDC	Epithelial	ALCAM	CD6	0.0820778	3	ALCAM_CD6	ALCAM - CD6	ALCAM	Cell-Cell Contact	KEGG: hsa04514	mDC -> Epithelial (M)	5.11383e-06	mDC -> Epithelial	M
1052	T	Epithelial	ALCAM	CD6	0.102416	3	ALCAM_CD6	ALCAM - CD6	ALCAM	Cell-Cell Contact	KEGG: hsa04514	T -> Epithelial (M)	5.74799e-05	T -> Epithelial	M
1053	Epithelial	Macrophages	ALCAM	CD6	0.103974	3	ALCAM_CD6	ALCAM - CD6	ALCAM	Cell-Cell Contact	KEGG: hsa04514	Epithelial -> Macrophages (M)	6.65374e-05	Epithelial -> Macrophages	M
1054	mDC	Macrophages	ALCAM	CD6	0.0937072	3	ALCAM_CD6	ALCAM - CD6	ALCAM	Cell-Cell Contact	KEGG: hsa04514	mDC -> Macrophages (M)	2.31959e-05	mDC -> Macrophages	M
1055	T	Macrophages	ALCAM	CD6	0.121167	3	ALCAM_CD6	ALCAM - CD6	ALCAM	Cell-Cell Contact	KEGG: hsa04514	T -> Macrophages (M)	0.000260465	T -> Macrophages	M
1056	Epithelial	mDC	ALCAM	CD6	0.0822228	3	ALCAM_CD6	ALCAM - CD6	ALCAM	Cell-Cell Contact	KEGG: hsa04514	Epithelial -> mDC (M)	5.22491e-06	Epithelial -> mDC	M
1057	mDC	mDC	ALCAM	CD6	0.0756796	3	ALCAM_CD6	ALCAM - CD6	ALCAM	Cell-Cell Contact	KEGG: hsa04514	mDC -> mDC (M)	1.82562e-06	mDC -> mDC	M
1058	T	mDC	ALCAM	CD6	0.0926375	3	ALCAM_CD6	ALCAM - CD6	ALCAM	Cell-Cell Contact	KEGG: hsa04514	T -> mDC (M)	2.05065e-05	T -> mDC	M
1059	Epithelial	T	ALCAM	CD6	0.118224	3	ALCAM_CD6	ALCAM - CD6	ALCAM	Cell-Cell Contact	KEGG: hsa04514	Epithelial -> T (M)	0.000212083	Epithelial -> T	M
1060	Macrophages	T	ALCAM	CD6	0.143102	3	ALCAM_CD6	ALCAM - CD6	ALCAM	Cell-Cell Contact	KEGG: hsa04514	Macrophages -> T (M)	0.000922853	Macrophages -> T	M
1061	mDC	T	ALCAM	CD6	0.105247	3	ALCAM_CD6	ALCAM - CD6	ALCAM	Cell-Cell Contact	KEGG: hsa04514	mDC -> T (M)	7.47451e-05	mDC -> T	M
1062	T	T	ALCAM	CD6	0.141216	3	ALCAM_CD6	ALCAM - CD6	ALCAM	Cell-Cell Contact	KEGG: hsa04514	T -> T (M)	0.000840652	T -> T	M
1063	Epithelial	Macrophages	ANXA1	FPR2_LXA4	0.124035	3	ANXA1_FPR2_LXA4	ANXA1 - (FPR2+LXA4)	ANXA1	Cell-Cell Contact	PMID: 22610094	Epithelial -> Macrophages (M)	0.000315224	Epithelial -> Macrophages	M
1064	Macrophages	Macrophages	ANXA1	FPR2_LXA4	0.195669	3	ANXA1_FPR2_LXA4	ANXA1 - (FPR2+LXA4)	ANXA1	Cell-Cell Contact	PMID: 22610094	Macrophages -> Macrophages (M)	0.00603208	Macrophages -> Macrophages	M
1065	NK	Macrophages	ANXA1	FPR2_LXA4	0.123771	3	ANXA1_FPR2_LXA4	ANXA1 - (FPR2+LXA4)	ANXA1	Cell-Cell Contact	PMID: 22610094	NK -> Macrophages (M)	0.000309854	NK -> Macrophages	M
1066	T	Macrophages	ANXA1	FPR2_LXA4	0.172709	3	ANXA1_FPR2_LXA4	ANXA1 - (FPR2+LXA4)	ANXA1	Cell-Cell Contact	PMID: 22610094	T -> Macrophages (M)	0.0030577	T -> Macrophages	M
241	Epithelial	Macrophages	ANXA1	FPR1	0.0893851	3	ANXA1_FPR1	ANXA1 - FPR1	ANNEXIN	Secreted Signaling	PMID: 23230437	Epithelial -> Macrophages (HC)	1.38455e-05	Epithelial -> Macrophages	HC
242	Macrophages	Macrophages	ANXA1	FPR1	0.177666	3	ANXA1_FPR1	ANXA1 - FPR1	ANNEXIN	Secreted Signaling	PMID: 23230437	Macrophages -> Macrophages (HC)	0.00359387	Macrophages -> Macrophages	HC
243	mDC	Macrophages	ANXA1	FPR1	0.104431	3	ANXA1_FPR1	ANXA1 - FPR1	ANNEXIN	Secreted Signaling	PMID: 23230437	mDC -> Macrophages (HC)	6.93947e-05	mDC -> Macrophages	HC
244	T	Macrophages	ANXA1	FPR1	0.111491	3	ANXA1_FPR1	ANXA1 - FPR1	ANNEXIN	Secreted Signaling	PMID: 23230437	T -> Macrophages (HC)	0.000127251	T -> Macrophages	HC
955	Epithelial	Macrophages	ANXA1	FPR1	0.139305	3	ANXA1_FPR1	ANXA1 - FPR1	ANNEXIN	Secreted Signaling	PMID: 23230437	Epithelial -> Macrophages (M)	0.000762824	Epithelial -> Macrophages	M
956	Macrophages	Macrophages	ANXA1	FPR1	0.236657	3	ANXA1_FPR1	ANXA1 - FPR1	ANNEXIN	Secreted Signaling	PMID: 23230437	Macrophages -> Macrophages (M)	0.0146177	Macrophages -> Macrophages	M
957	mDC	Macrophages	ANXA1	FPR1	0.118352	3	ANXA1_FPR1	ANXA1 - FPR1	ANNEXIN	Secreted Signaling	PMID: 23230437	mDC -> Macrophages (M)	0.00021404	mDC -> Macrophages	M
958	NK	Macrophages	ANXA1	FPR1	0.139116	3	ANXA1_FPR1	ANXA1 - FPR1	ANNEXIN	Secreted Signaling	PMID: 23230437	NK -> Macrophages (M)	0.000755414	NK -> Macrophages	M
959	T	Macrophages	ANXA1	FPR1	0.203842	3	ANXA1_FPR1	ANXA1 - FPR1	ANNEXIN	Secreted Signaling	PMID: 23230437	T -> Macrophages (M)	0.00740381	T -> Macrophages	M
951	Epithelial	Macrophages	ANXA1	FPR2	0.108827	3	ANXA1_FPR2	ANXA1 - FPR2	ANNEXIN	Secreted Signaling	PMID: 23230437	Epithelial -> Macrophages (M)	0.000102168	Epithelial -> Macrophages	M
952	Macrophages	Macrophages	ANXA1	FPR2	0.160308	3	ANXA1_FPR2	ANXA1 - FPR2	ANNEXIN	Secreted Signaling	PMID: 23230437	Macrophages -> Macrophages (M)	0.00195377	Macrophages -> Macrophages	M
953	NK	Macrophages	ANXA1	FPR2	0.108582	3	ANXA1_FPR2	ANXA1 - FPR2	ANNEXIN	Secreted Signaling	PMID: 23230437	NK -> Macrophages (M)	0.000100075	NK -> Macrophages	M
954	T	Macrophages	ANXA1	FPR2	0.14457	3	ANXA1_FPR2	ANXA1 - FPR2	ANNEXIN	Secreted Signaling	PMID: 23230437	T -> Macrophages (M)	0.000990757	T -> Macrophages	M
287	Macrophages	Macrophages	APP	CD74	0.1614	3	APP_CD74	APP - CD74	APP	Cell-Cell Contact	PMID: 19849849	Macrophages -> Macrophages (HC)	0.00203797	Macrophages -> Macrophages	HC
288	Macrophages	mDC	APP	CD74	0.101456	3	APP_CD74	APP - CD74	APP	Cell-Cell Contact	PMID: 19849849	Macrophages -> mDC (HC)	5.24057e-05	Macrophages -> mDC	HC
1067	Epithelial	B	APP	CD74	0.0897086	3	APP_CD74	APP - CD74	APP	Cell-Cell Contact	PMID: 19849849	Epithelial -> B (M)	1.44155e-05	Epithelial -> B	M
1068	Macrophages	B	APP	CD74	0.107546	3	APP_CD74	APP - CD74	APP	Cell-Cell Contact	PMID: 19849849	Macrophages -> B (M)	9.15727e-05	Macrophages -> B	M
1069	mDC	B	APP	CD74	0.0787568	3	APP_CD74	APP - CD74	APP	Cell-Cell Contact	PMID: 19849849	mDC -> B (M)	3.05933e-06	mDC -> B	M
1070	Epithelial	Epithelial	APP	CD74	0.0966009	3	APP_CD74	APP - CD74	APP	Cell-Cell Contact	PMID: 19849849	Epithelial -> Epithelial (M)	3.19331e-05	Epithelial -> Epithelial	M
1071	Macrophages	Epithelial	APP	CD74	0.117444	3	APP_CD74	APP - CD74	APP	Cell-Cell Contact	PMID: 19849849	Macrophages -> Epithelial (M)	0.0002005	Macrophages -> Epithelial	M
1072	Epithelial	Macrophages	APP	CD74	0.142572	3	APP_CD74	APP - CD74	APP	Cell-Cell Contact	PMID: 19849849	Epithelial -> Macrophages (M)	0.000899216	Epithelial -> Macrophages	M
1073	Macrophages	Macrophages	APP	CD74	0.193548	3	APP_CD74	APP - CD74	APP	Cell-Cell Contact	PMID: 19849849	Macrophages -> Macrophages (M)	0.00570354	Macrophages -> Macrophages	M
1074	mDC	Macrophages	APP	CD74	0.116745	3	APP_CD74	APP - CD74	APP	Cell-Cell Contact	PMID: 19849849	mDC -> Macrophages (M)	0.000190537	mDC -> Macrophages	M
1075	Epithelial	mDC	APP	CD74	0.09805	3	APP_CD74	APP - CD74	APP	Cell-Cell Contact	PMID: 19849849	Epithelial -> mDC (M)	3.72121e-05	Epithelial -> mDC	M
1076	Macrophages	mDC	APP	CD74	0.119808	3	APP_CD74	APP - CD74	APP	Cell-Cell Contact	PMID: 19849849	Macrophages -> mDC (M)	0.000237173	Macrophages -> mDC	M
1077	mDC	mDC	APP	CD74	0.0851388	3	APP_CD74	APP - CD74	APP	Cell-Cell Contact	PMID: 19849849	mDC -> mDC (M)	7.92467e-06	mDC -> mDC	M
1078	Epithelial	NK	APP	CD74	0.0972949	3	APP_CD74	APP - CD74	APP	Cell-Cell Contact	PMID: 19849849	Epithelial -> NK (M)	3.43802e-05	Epithelial -> NK	M
1079	Epithelial	T	APP	CD74	0.119956	3	APP_CD74	APP - CD74	APP	Cell-Cell Contact	PMID: 19849849	Epithelial -> T (M)	0.000239637	Epithelial -> T	M
980	B	B	BAG6	NCR3	0.0609114	3	BAG6_NCR3-PS	BAG6 - NCR3-PS	BAG	Secreted Signaling	PMID: 30021652	B -> B (M)	7.41426e-08	B -> B	M
981	Epithelial	B	BAG6	NCR3	0.0690527	3	BAG6_NCR3-PS	BAG6 - NCR3-PS	BAG	Secreted Signaling	PMID: 30021652	Epithelial -> B (M)	5.1367e-07	Epithelial -> B	M
982	Macrophages	B	BAG6	NCR3	0.085137	3	BAG6_NCR3-PS	BAG6 - NCR3-PS	BAG	Secreted Signaling	PMID: 30021652	Macrophages -> B (M)	7.92278e-06	Macrophages -> B	M
983	mDC	B	BAG6	NCR3	0.0625478	3	BAG6_NCR3-PS	BAG6 - NCR3-PS	BAG	Secreted Signaling	PMID: 30021652	mDC -> B (M)	1.13921e-07	mDC -> B	M
984	NK	B	BAG6	NCR3	0.0668707	3	BAG6_NCR3-PS	BAG6 - NCR3-PS	BAG	Secreted Signaling	PMID: 30021652	NK -> B (M)	3.20226e-07	NK -> B	M
985	T	B	BAG6	NCR3	0.0568918	3	BAG6_NCR3-PS	BAG6 - NCR3-PS	BAG	Secreted Signaling	PMID: 30021652	T -> B (M)	2.32439e-08	T -> B	M
226	Macrophages	Macrophages	C3	ITGAM_ITGB2	0.0442666	3	C3_ITGAM_ITGB2	C3 - (ITGAM+ITGB2)	COMPLEMENT	Secreted Signaling	PMID: 16234578	Macrophages -> Macrophages (HC)	1.54564e-10	Macrophages -> Macrophages	HC
227	Macrophages	mDC	C3	ITGAM_ITGB2	0.0380766	2	C3_ITGAM_ITGB2	C3 - (ITGAM+ITGB2)	COMPLEMENT	Secreted Signaling	PMID: 16234578	Macrophages -> mDC (HC)	3.9283e-12	Macrophages -> mDC	HC
912	Epithelial	Macrophages	C3	ITGAM_ITGB2	0.105098	3	C3_ITGAM_ITGB2	C3 - (ITGAM+ITGB2)	COMPLEMENT	Secreted Signaling	PMID: 16234578	Epithelial -> Macrophages (M)	7.37426e-05	Epithelial -> Macrophages	M
913	Macrophages	Macrophages	C3	ITGAM_ITGB2	0.133793	3	C3_ITGAM_ITGB2	C3 - (ITGAM+ITGB2)	COMPLEMENT	Secreted Signaling	PMID: 16234578	Macrophages -> Macrophages (M)	0.000567531	Macrophages -> Macrophages	M
228	Macrophages	Macrophages	C3	ITGAX_ITGB2	0.0607377	3	C3_ITGAX_ITGB2	C3 - (ITGAX+ITGB2)	COMPLEMENT	Secreted Signaling	PMID: 16234578	Macrophages -> Macrophages (HC)	7.07417e-08	Macrophages -> Macrophages	HC
914	Epithelial	B	C3	ITGAX_ITGB2	0.0747114	3	C3_ITGAX_ITGB2	C3 - (ITGAX+ITGB2)	COMPLEMENT	Secreted Signaling	PMID: 16234578	Epithelial -> B (M)	1.53829e-06	Epithelial -> B	M
915	Macrophages	B	C3	ITGAX_ITGB2	0.0881584	3	C3_ITGAX_ITGB2	C3 - (ITGAX+ITGB2)	COMPLEMENT	Secreted Signaling	PMID: 16234578	Macrophages -> B (M)	1.18496e-05	Macrophages -> B	M
916	Epithelial	Macrophages	C3	ITGAX_ITGB2	0.113279	3	C3_ITGAX_ITGB2	C3 - (ITGAX+ITGB2)	COMPLEMENT	Secreted Signaling	PMID: 16234578	Epithelial -> Macrophages (M)	0.000146607	Epithelial -> Macrophages	M
917	Macrophages	Macrophages	C3	ITGAX_ITGB2	0.147395	3	C3_ITGAX_ITGB2	C3 - (ITGAX+ITGB2)	COMPLEMENT	Secreted Signaling	PMID: 16234578	Macrophages -> Macrophages (M)	0.00113117	Macrophages -> Macrophages	M
918	Epithelial	mDC	C3	ITGAX_ITGB2	0.0798287	3	C3_ITGAX_ITGB2	C3 - (ITGAX+ITGB2)	COMPLEMENT	Secreted Signaling	PMID: 16234578	Epithelial -> mDC (M)	3.62804e-06	Epithelial -> mDC	M
919	Macrophages	mDC	C3	ITGAX_ITGB2	0.0953724	3	C3_ITGAX_ITGB2	C3 - (ITGAX+ITGB2)	COMPLEMENT	Secreted Signaling	PMID: 16234578	Macrophages -> mDC (M)	2.79467e-05	Macrophages -> mDC	M
920	Epithelial	NK	C3	ITGAX_ITGB2	0.0844186	3	C3_ITGAX_ITGB2	C3 - (ITGAX+ITGB2)	COMPLEMENT	Secreted Signaling	PMID: 16234578	Epithelial -> NK (M)	7.16913e-06	Epithelial -> NK	M
921	Macrophages	NK	C3	ITGAX_ITGB2	0.102	3	C3_ITGAX_ITGB2	C3 - (ITGAX+ITGB2)	COMPLEMENT	Secreted Signaling	PMID: 16234578	Macrophages -> NK (M)	5.52339e-05	Macrophages -> NK	M
922	Epithelial	T	C3	ITGAX_ITGB2	0.100414	3	C3_ITGAX_ITGB2	C3 - (ITGAX+ITGB2)	COMPLEMENT	Secreted Signaling	PMID: 16234578	Epithelial -> T (M)	4.73091e-05	Epithelial -> T	M
923	Macrophages	T	C3	ITGAX_ITGB2	0.126306	3	C3_ITGAX_ITGB2	C3 - (ITGAX+ITGB2)	COMPLEMENT	Secreted Signaling	PMID: 16234578	Macrophages -> T (M)	0.000364384	Macrophages -> T	M
910	Epithelial	Macrophages	C3	C3AR1	0.117432	3	C3_C3AR1	C3 - C3AR1	COMPLEMENT	Secreted Signaling	KEGG: hsa04080	Epithelial -> Macrophages (M)	0.00020032	Epithelial -> Macrophages	M
911	Macrophages	Macrophages	C3	C3AR1	0.154548	3	C3_C3AR1	C3 - C3AR1	COMPLEMENT	Secreted Signaling	KEGG: hsa04080	Macrophages -> Macrophages (M)	0.0015485	Macrophages -> Macrophages	M
664	Macrophages	Macrophages	CCL23	CCR1	0.144798	3	CCL23_CCR1	CCL23 - CCR1	CCL	Secreted Signaling	KEGG: hsa04060	Macrophages -> Macrophages (M)	0.00100159	Macrophages -> Macrophages	M
665	Macrophages	NK	CCL23	CCR1	0.117458	3	CCL23_CCR1	CCL23 - CCR1	CCL	Secreted Signaling	KEGG: hsa04060	Macrophages -> NK (M)	0.000200705	Macrophages -> NK	M
666	Macrophages	T	CCL23	CCR1	0.154573	3	CCL23_CCR1	CCL23 - CCR1	CCL	Secreted Signaling	KEGG: hsa04060	Macrophages -> T (M)	0.00155012	Macrophages -> T	M
35	B	Macrophages	CCL3	CCR1	0.0520816	3	CCL3_CCR1	CCL3 - CCR1	CCL	Secreted Signaling	KEGG: hsa04060	B -> Macrophages (HC)	4.58425e-09	B -> Macrophages	HC
36	NK	Macrophages	CCL3	CCR1	0.0602253	3	CCL3_CCR1	CCL3 - CCR1	CCL	Secreted Signaling	KEGG: hsa04060	NK -> Macrophages (HC)	6.14943e-08	NK -> Macrophages	HC
37	T	Macrophages	CCL3	CCR1	0.0669249	3	CCL3_CCR1	CCL3 - CCR1	CCL	Secreted Signaling	KEGG: hsa04060	T -> Macrophages (HC)	3.24132e-07	T -> Macrophages	HC
38	B	mDC	CCL3	CCR1	0.043856	2	CCL3_CCR1	CCL3 - CCR1	CCL	Secreted Signaling	KEGG: hsa04060	B -> mDC (HC)	1.251e-10	B -> mDC	HC
39	NK	mDC	CCL3	CCR1	0.0494913	3	CCL3_CCR1	CCL3 - CCR1	CCL	Secreted Signaling	KEGG: hsa04060	NK -> mDC (HC)	1.67812e-09	NK -> mDC	HC
40	T	mDC	CCL3	CCR1	0.0539276	3	CCL3_CCR1	CCL3 - CCR1	CCL	Secreted Signaling	KEGG: hsa04060	T -> mDC (HC)	8.84527e-09	T -> mDC	HC
41	B	NK	CCL3	CCR1	0.053067	3	CCL3_CCR1	CCL3 - CCR1	CCL	Secreted Signaling	KEGG: hsa04060	B -> NK (HC)	6.54806e-09	B -> NK	HC
42	Epithelial	NK	CCL3	CCR1	0.0512461	3	CCL3_CCR1	CCL3 - CCR1	CCL	Secreted Signaling	KEGG: hsa04060	Epithelial -> NK (HC)	3.35205e-09	Epithelial -> NK	HC
43	Macrophages	NK	CCL3	CCR1	0.0741003	3	CCL3_CCR1	CCL3 - CCR1	CCL	Secreted Signaling	KEGG: hsa04060	Macrophages -> NK (HC)	1.37752e-06	Macrophages -> NK	HC
44	mDC	NK	CCL3	CCR1	0.0583719	3	CCL3_CCR1	CCL3 - CCR1	CCL	Secreted Signaling	KEGG: hsa04060	mDC -> NK (HC)	3.62966e-08	mDC -> NK	HC
45	NK	NK	CCL3	CCR1	0.0615252	3	CCL3_CCR1	CCL3 - CCR1	CCL	Secreted Signaling	KEGG: hsa04060	NK -> NK (HC)	8.73366e-08	NK -> NK	HC
46	T	NK	CCL3	CCR1	0.0685497	3	CCL3_CCR1	CCL3 - CCR1	CCL	Secreted Signaling	KEGG: hsa04060	T -> NK (HC)	4.61883e-07	T -> NK	HC
47	B	T	CCL3	CCR1	0.0577339	3	CCL3_CCR1	CCL3 - CCR1	CCL	Secreted Signaling	KEGG: hsa04060	B -> T (HC)	3.00369e-08	B -> T	HC
48	Epithelial	T	CCL3	CCR1	0.0555835	3	CCL3_CCR1	CCL3 - CCR1	CCL	Secreted Signaling	KEGG: hsa04060	Epithelial -> T (HC)	1.53686e-08	Epithelial -> T	HC
49	Macrophages	T	CCL3	CCR1	0.0835254	3	CCL3_CCR1	CCL3 - CCR1	CCL	Secreted Signaling	KEGG: hsa04060	Macrophages -> T (HC)	6.31611e-06	Macrophages -> T	HC
50	mDC	T	CCL3	CCR1	0.0640668	3	CCL3_CCR1	CCL3 - CCR1	CCL	Secreted Signaling	KEGG: hsa04060	mDC -> T (HC)	1.66426e-07	mDC -> T	HC
51	NK	T	CCL3	CCR1	0.0679021	3	CCL3_CCR1	CCL3 - CCR1	CCL	Secreted Signaling	KEGG: hsa04060	NK -> T (HC)	4.01888e-07	NK -> T	HC
52	T	T	CCL3	CCR1	0.0765498	3	CCL3_CCR1	CCL3 - CCR1	CCL	Secreted Signaling	KEGG: hsa04060	T -> T (HC)	2.12151e-06	T -> T	HC
652	Macrophages	NK	CCL3	CCR1	0.121457	3	CCL3_CCR1	CCL3 - CCR1	CCL	Secreted Signaling	KEGG: hsa04060	Macrophages -> NK (M)	0.000265632	Macrophages -> NK	M
653	NK	NK	CCL3	CCR1	0.0916871	3	CCL3_CCR1	CCL3 - CCR1	CCL	Secreted Signaling	KEGG: hsa04060	NK -> NK (M)	1.83356e-05	NK -> NK	M
654	T	NK	CCL3	CCR1	0.112909	3	CCL3_CCR1	CCL3 - CCR1	CCL	Secreted Signaling	KEGG: hsa04060	T -> NK (M)	0.000142422	T -> NK	M
655	Macrophages	T	CCL3	CCR1	0.161568	3	CCL3_CCR1	CCL3 - CCR1	CCL	Secreted Signaling	KEGG: hsa04060	Macrophages -> T (M)	0.00205115	Macrophages -> T	M
656	NK	T	CCL3	CCR1	0.112833	3	CCL3_CCR1	CCL3 - CCR1	CCL	Secreted Signaling	KEGG: hsa04060	NK -> T (M)	0.000141583	NK -> T	M
657	T	T	CCL3	CCR1	0.146784	3	CCL3_CCR1	CCL3 - CCR1	CCL	Secreted Signaling	KEGG: hsa04060	T -> T (M)	0.00109967	T -> T	M
98	B	B	CCL3	CCR5	0.0434439	2	CCL3_CCR5	CCL3 - CCR5	CCL	Secreted Signaling	KEGG: hsa04060	B -> B (HC)	1.00767e-10	B -> B	HC
99	Macrophages	B	CCL3	CCR5	0.0565927	2	CCL3_CCR5	CCL3 - CCR5	CCL	Secreted Signaling	KEGG: hsa04060	Macrophages -> B (HC)	2.1182e-08	Macrophages -> B	HC
100	mDC	B	CCL3	CCR5	0.0469342	2	CCL3_CCR5	CCL3 - CCR5	CCL	Secreted Signaling	KEGG: hsa04060	mDC -> B (HC)	5.5814e-10	mDC -> B	HC
101	NK	B	CCL3	CCR5	0.0489666	3	CCL3_CCR5	CCL3 - CCR5	CCL	Secreted Signaling	KEGG: hsa04060	NK -> B (HC)	1.35146e-09	NK -> B	HC
102	T	B	CCL3	CCR5	0.0533056	3	CCL3_CCR5	CCL3 - CCR5	CCL	Secreted Signaling	KEGG: hsa04060	T -> B (HC)	7.12422e-09	T -> B	HC
103	NK	Epithelial	CCL3	CCR5	0.0444369	3	CCL3_CCR5	CCL3 - CCR5	CCL	Secreted Signaling	KEGG: hsa04060	NK -> Epithelial (HC)	1.68548e-10	NK -> Epithelial	HC
104	B	Macrophages	CCL3	CCR5	0.0574691	3	CCL3_CCR5	CCL3 - CCR5	CCL	Secreted Signaling	KEGG: hsa04060	B -> Macrophages (HC)	2.77328e-08	B -> Macrophages	HC
105	NK	Macrophages	CCL3	CCR5	0.0675474	3	CCL3_CCR5	CCL3 - CCR5	CCL	Secreted Signaling	KEGG: hsa04060	NK -> Macrophages (HC)	3.71986e-07	NK -> Macrophages	HC
106	T	Macrophages	CCL3	CCR5	0.076091	3	CCL3_CCR5	CCL3 - CCR5	CCL	Secreted Signaling	KEGG: hsa04060	T -> Macrophages (HC)	1.9608e-06	T -> Macrophages	HC
107	B	mDC	CCL3	CCR5	0.0477155	3	CCL3_CCR5	CCL3 - CCR5	CCL	Secreted Signaling	KEGG: hsa04060	B -> mDC (HC)	7.9114e-10	B -> mDC	HC
108	NK	mDC	CCL3	CCR5	0.0544623	3	CCL3_CCR5	CCL3 - CCR5	CCL	Secreted Signaling	KEGG: hsa04060	NK -> mDC (HC)	1.06116e-08	NK -> mDC	HC
109	T	mDC	CCL3	CCR5	0.0598836	3	CCL3_CCR5	CCL3 - CCR5	CCL	Secreted Signaling	KEGG: hsa04060	T -> mDC (HC)	5.5936e-08	T -> mDC	HC
110	B	NK	CCL3	CCR5	0.0504095	3	CCL3_CCR5	CCL3 - CCR5	CCL	Secreted Signaling	KEGG: hsa04060	B -> NK (HC)	2.42473e-09	B -> NK	HC
111	Epithelial	NK	CCL3	CCR5	0.0487621	3	CCL3_CCR5	CCL3 - CCR5	CCL	Secreted Signaling	KEGG: hsa04060	Epithelial -> NK (HC)	1.24054e-09	Epithelial -> NK	HC
112	Macrophages	NK	CCL3	CCR5	0.069017	3	CCL3_CCR5	CCL3 - CCR5	CCL	Secreted Signaling	KEGG: hsa04060	Macrophages -> NK (HC)	5.09835e-07	Macrophages -> NK	HC
113	mDC	NK	CCL3	CCR5	0.0551709	3	CCL3_CCR5	CCL3 - CCR5	CCL	Secreted Signaling	KEGG: hsa04060	mDC -> NK (HC)	1.34339e-08	mDC -> NK	HC
114	NK	NK	CCL3	CCR5	0.0579934	3	CCL3_CCR5	CCL3 - CCR5	CCL	Secreted Signaling	KEGG: hsa04060	NK -> NK (HC)	3.24574e-08	NK -> NK	HC
115	T	NK	CCL3	CCR5	0.0641853	3	CCL3_CCR5	CCL3 - CCR5	CCL	Secreted Signaling	KEGG: hsa04060	T -> NK (HC)	1.71292e-07	T -> NK	HC
116	B	T	CCL3	CCR5	0.0546859	3	CCL3_CCR5	CCL3 - CCR5	CCL	Secreted Signaling	KEGG: hsa04060	B -> T (HC)	1.14388e-08	B -> T	HC
117	Epithelial	T	CCL3	CCR5	0.052752	3	CCL3_CCR5	CCL3 - CCR5	CCL	Secreted Signaling	KEGG: hsa04060	Epithelial -> T (HC)	5.85125e-09	Epithelial -> T	HC
118	Macrophages	T	CCL3	CCR5	0.0772914	3	CCL3_CCR5	CCL3 - CCR5	CCL	Secreted Signaling	KEGG: hsa04060	Macrophages -> T (HC)	2.40479e-06	Macrophages -> T	HC
119	mDC	T	CCL3	CCR5	0.0603342	3	CCL3_CCR5	CCL3 - CCR5	CCL	Secreted Signaling	KEGG: hsa04060	mDC -> T (HC)	6.33652e-08	mDC -> T	HC
120	NK	T	CCL3	CCR5	0.0637312	3	CCL3_CCR5	CCL3 - CCR5	CCL	Secreted Signaling	KEGG: hsa04060	NK -> T (HC)	1.53294e-07	NK -> T	HC
121	T	T	CCL3	CCR5	0.0712853	3	CCL3_CCR5	CCL3 - CCR5	CCL	Secreted Signaling	KEGG: hsa04060	T -> T (HC)	8.08459e-07	T -> T	HC
683	Macrophages	NK	CCL3	CCR5	0.107723	3	CCL3_CCR5	CCL3 - CCR5	CCL	Secreted Signaling	KEGG: hsa04060	Macrophages -> NK (M)	9.29843e-05	Macrophages -> NK	M
684	NK	NK	CCL3	CCR5	0.083638	3	CCL3_CCR5	CCL3 - CCR5	CCL	Secreted Signaling	KEGG: hsa04060	NK -> NK (M)	6.41875e-06	NK -> NK	M
685	T	NK	CCL3	CCR5	0.100952	3	CCL3_CCR5	CCL3 - CCR5	CCL	Secreted Signaling	KEGG: hsa04060	T -> NK (M)	4.98874e-05	T -> NK	M
686	Macrophages	T	CCL3	CCR5	0.143207	3	CCL3_CCR5	CCL3 - CCR5	CCL	Secreted Signaling	KEGG: hsa04060	Macrophages -> T (M)	0.000927617	Macrophages -> T	M
687	NK	T	CCL3	CCR5	0.103561	3	CCL3_CCR5	CCL3 - CCR5	CCL	Secreted Signaling	KEGG: hsa04060	NK -> T (M)	6.4033e-05	NK -> T	M
688	T	T	CCL3	CCR5	0.13148	3	CCL3_CCR5	CCL3 - CCR5	CCL	Secreted Signaling	KEGG: hsa04060	T -> T (M)	0.00049761	T -> T	M
53	B	B	CCL4	CCR5	0.0434439	2	CCL4_CCR5	CCL4 - CCR5	CCL	Secreted Signaling	KEGG: hsa04060	B -> B (HC)	1.00767e-10	B -> B	HC
54	Macrophages	B	CCL4	CCR5	0.0565813	2	CCL4_CCR5	CCL4 - CCR5	CCL	Secreted Signaling	KEGG: hsa04060	Macrophages -> B (HC)	2.11066e-08	Macrophages -> B	HC
55	mDC	B	CCL4	CCR5	0.0468791	2	CCL4_CCR5	CCL4 - CCR5	CCL	Secreted Signaling	KEGG: hsa04060	mDC -> B (HC)	5.44338e-10	mDC -> B	HC
56	NK	B	CCL4	CCR5	0.0521792	3	CCL4_CCR5	CCL4 - CCR5	CCL	Secreted Signaling	KEGG: hsa04060	NK -> B (HC)	4.75191e-09	NK -> B	HC
57	T	B	CCL4	CCR5	0.0552157	3	CCL4_CCR5	CCL4 - CCR5	CCL	Secreted Signaling	KEGG: hsa04060	T -> B (HC)	1.36329e-08	T -> B	HC
58	NK	Epithelial	CCL4	CCR5	0.047068	3	CCL4_CCR5	CCL4 - CCR5	CCL	Secreted Signaling	KEGG: hsa04060	NK -> Epithelial (HC)	5.92992e-10	NK -> Epithelial	HC
59	T	Epithelial	CCL4	CCR5	0.0495233	3	CCL4_CCR5	CCL4 - CCR5	CCL	Secreted Signaling	KEGG: hsa04060	T -> Epithelial (HC)	1.70024e-09	T -> Epithelial	HC
60	B	Macrophages	CCL4	CCR5	0.0574691	2	CCL4_CCR5	CCL4 - CCR5	CCL	Secreted Signaling	KEGG: hsa04060	B -> Macrophages (HC)	2.77328e-08	B -> Macrophages	HC
61	NK	Macrophages	CCL4	CCR5	0.0738187	3	CCL4_CCR5	CCL4 - CCR5	CCL	Secreted Signaling	KEGG: hsa04060	NK -> Macrophages (HC)	1.30841e-06	NK -> Macrophages	HC
62	T	Macrophages	CCL4	CCR5	0.0800441	3	CCL4_CCR5	CCL4 - CCR5	CCL	Secreted Signaling	KEGG: hsa04060	T -> Macrophages (HC)	3.75242e-06	T -> Macrophages	HC
63	B	mDC	CCL4	CCR5	0.0477155	3	CCL4_CCR5	CCL4 - CCR5	CCL	Secreted Signaling	KEGG: hsa04060	B -> mDC (HC)	7.9114e-10	B -> mDC	HC
64	NK	mDC	CCL4	CCR5	0.0584671	3	CCL4_CCR5	CCL4 - CCR5	CCL	Secreted Signaling	KEGG: hsa04060	NK -> mDC (HC)	3.73235e-08	NK -> mDC	HC
65	T	mDC	CCL4	CCR5	0.0623052	3	CCL4_CCR5	CCL4 - CCR5	CCL	Secreted Signaling	KEGG: hsa04060	T -> mDC (HC)	1.07045e-07	T -> mDC	HC
66	B	NK	CCL4	CCR5	0.0504095	3	CCL4_CCR5	CCL4 - CCR5	CCL	Secreted Signaling	KEGG: hsa04060	B -> NK (HC)	2.42473e-09	B -> NK	HC
67	Epithelial	NK	CCL4	CCR5	0.0487621	3	CCL4_CCR5	CCL4 - CCR5	CCL	Secreted Signaling	KEGG: hsa04060	Epithelial -> NK (HC)	1.24054e-09	Epithelial -> NK	HC
68	Macrophages	NK	CCL4	CCR5	0.069	3	CCL4_CCR5	CCL4 - CCR5	CCL	Secreted Signaling	KEGG: hsa04060	Macrophages -> NK (HC)	5.08019e-07	Macrophages -> NK	HC
69	mDC	NK	CCL4	CCR5	0.0550948	3	CCL4_CCR5	CCL4 - CCR5	CCL	Secreted Signaling	KEGG: hsa04060	mDC -> NK (HC)	1.31018e-08	mDC -> NK	HC
70	NK	NK	CCL4	CCR5	0.062532	3	CCL4_CCR5	CCL4 - CCR5	CCL	Secreted Signaling	KEGG: hsa04060	NK -> NK (HC)	1.13461e-07	NK -> NK	HC
71	T	NK	CCL4	CCR5	0.0669702	3	CCL4_CCR5	CCL4 - CCR5	CCL	Secreted Signaling	KEGG: hsa04060	T -> NK (HC)	3.27422e-07	T -> NK	HC
72	B	T	CCL4	CCR5	0.0546859	3	CCL4_CCR5	CCL4 - CCR5	CCL	Secreted Signaling	KEGG: hsa04060	B -> T (HC)	1.14388e-08	B -> T	HC
73	Epithelial	T	CCL4	CCR5	0.052752	3	CCL4_CCR5	CCL4 - CCR5	CCL	Secreted Signaling	KEGG: hsa04060	Epithelial -> T (HC)	5.85125e-09	Epithelial -> T	HC
74	Macrophages	T	CCL4	CCR5	0.0772701	3	CCL4_CCR5	CCL4 - CCR5	CCL	Secreted Signaling	KEGG: hsa04060	Macrophages -> T (HC)	2.39622e-06	Macrophages -> T	HC
75	mDC	T	CCL4	CCR5	0.0602432	3	CCL4_CCR5	CCL4 - CCR5	CCL	Secreted Signaling	KEGG: hsa04060	mDC -> T (HC)	6.17983e-08	mDC -> T	HC
76	NK	T	CCL4	CCR5	0.0692717	3	CCL4_CCR5	CCL4 - CCR5	CCL	Secreted Signaling	KEGG: hsa04060	NK -> T (HC)	5.37726e-07	NK -> T	HC
77	T	T	CCL4	CCR5	0.0747407	3	CCL4_CCR5	CCL4 - CCR5	CCL	Secreted Signaling	KEGG: hsa04060	T -> T (HC)	1.54637e-06	T -> T	HC
667	NK	B	CCL4	CCR5	0.0738304	2	CCL4_CCR5	CCL4 - CCR5	CCL	Secreted Signaling	KEGG: hsa04060	NK -> B (M)	1.31122e-06	NK -> B	M
668	NK	Macrophages	CCL4	CCR5	0.106152	3	CCL4_CCR5	CCL4 - CCR5	CCL	Secreted Signaling	KEGG: hsa04060	NK -> Macrophages (M)	8.10522e-05	NK -> Macrophages	M
669	T	Macrophages	CCL4	CCR5	0.133734	3	CCL4_CCR5	CCL4 - CCR5	CCL	Secreted Signaling	KEGG: hsa04060	T -> Macrophages (M)	0.000565653	T -> Macrophages	M
670	NK	NK	CCL4	CCR5	0.0952465	3	CCL4_CCR5	CCL4 - CCR5	CCL	Secreted Signaling	KEGG: hsa04060	NK -> NK (M)	2.75619e-05	NK -> NK	M
671	T	NK	CCL4	CCR5	0.116879	3	CCL4_CCR5	CCL4 - CCR5	CCL	Secreted Signaling	KEGG: hsa04060	T -> NK (M)	0.000192416	T -> NK	M
672	NK	T	CCL4	CCR5	0.121895	3	CCL4_CCR5	CCL4 - CCR5	CCL	Secreted Signaling	KEGG: hsa04060	NK -> T (M)	0.000273615	NK -> T	M
673	T	T	CCL4	CCR5	0.159734	3	CCL4_CCR5	CCL4 - CCR5	CCL	Secreted Signaling	KEGG: hsa04060	T -> T (M)	0.00191048	T -> T	M
15	NK	B	CCL5	CCR1	0.0511913	3	CCL5_CCR1	CCL5 - CCR1	CCL	Secreted Signaling	KEGG: hsa04060	NK -> B (HC)	3.2828e-09	NK -> B	HC
16	T	B	CCL5	CCR1	0.0545535	3	CCL5_CCR1	CCL5 - CCR1	CCL	Secreted Signaling	KEGG: hsa04060	T -> B (HC)	1.09422e-08	T -> B	HC
17	NK	Epithelial	CCL5	CCR1	0.0483448	3	CCL5_CCR1	CCL5 - CCR1	CCL	Secreted Signaling	KEGG: hsa04060	NK -> Epithelial (HC)	1.03927e-09	NK -> Epithelial	HC
18	T	Epithelial	CCL5	CCR1	0.0513316	3	CCL5_CCR1	CCL5 - CCR1	CCL	Secreted Signaling	KEGG: hsa04060	T -> Epithelial (HC)	3.46289e-09	T -> Epithelial	HC
19	NK	Macrophages	CCL5	CCR1	0.0734392	3	CCL5_CCR1	CCL5 - CCR1	CCL	Secreted Signaling	KEGG: hsa04060	NK -> Macrophages (HC)	1.21994e-06	NK -> Macrophages	HC
20	T	Macrophages	CCL5	CCR1	0.0805611	3	CCL5_CCR1	CCL5 - CCR1	CCL	Secreted Signaling	KEGG: hsa04060	T -> Macrophages (HC)	4.06564e-06	T -> Macrophages	HC
21	NK	mDC	CCL5	CCR1	0.0580787	3	CCL5_CCR1	CCL5 - CCR1	CCL	Secreted Signaling	KEGG: hsa04060	NK -> mDC (HC)	3.329e-08	NK -> mDC	HC
22	T	mDC	CCL5	CCR1	0.0624445	3	CCL5_CCR1	CCL5 - CCR1	CCL	Secreted Signaling	KEGG: hsa04060	T -> mDC (HC)	1.10946e-07	T -> mDC	HC
23	B	NK	CCL5	CCR1	0.0511914	3	CCL5_CCR1	CCL5 - CCR1	CCL	Secreted Signaling	KEGG: hsa04060	B -> NK (HC)	3.28291e-09	B -> NK	HC
24	Epithelial	NK	CCL5	CCR1	0.0483449	3	CCL5_CCR1	CCL5 - CCR1	CCL	Secreted Signaling	KEGG: hsa04060	Epithelial -> NK (HC)	1.03931e-09	Epithelial -> NK	HC
25	Macrophages	NK	CCL5	CCR1	0.0734307	3	CCL5_CCR1	CCL5 - CCR1	CCL	Secreted Signaling	KEGG: hsa04060	Macrophages -> NK (HC)	1.21802e-06	Macrophages -> NK	HC
26	mDC	NK	CCL5	CCR1	0.0580788	3	CCL5_CCR1	CCL5 - CCR1	CCL	Secreted Signaling	KEGG: hsa04060	mDC -> NK (HC)	3.32912e-08	mDC -> NK	HC
27	NK	NK	CCL5	CCR1	0.0746924	3	CCL5_CCR1	CCL5 - CCR1	CCL	Secreted Signaling	KEGG: hsa04060	NK -> NK (HC)	1.53306e-06	NK -> NK	HC
28	T	NK	CCL5	CCR1	0.0826488	3	CCL5_CCR1	CCL5 - CCR1	CCL	Secreted Signaling	KEGG: hsa04060	T -> NK (HC)	5.5629e-06	T -> NK	HC
29	B	T	CCL5	CCR1	0.0555197	3	CCL5_CCR1	CCL5 - CCR1	CCL	Secreted Signaling	KEGG: hsa04060	B -> T (HC)	1.50542e-08	B -> T	HC
30	Epithelial	T	CCL5	CCR1	0.0521864	3	CCL5_CCR1	CCL5 - CCR1	CCL	Secreted Signaling	KEGG: hsa04060	Epithelial -> T (HC)	4.76452e-09	Epithelial -> T	HC
31	Macrophages	T	CCL5	CCR1	0.0826754	3	CCL5_CCR1	CCL5 - CCR1	CCL	Secreted Signaling	KEGG: hsa04060	Macrophages -> T (HC)	5.58464e-06	Macrophages -> T	HC
32	mDC	T	CCL5	CCR1	0.0637139	3	CCL5_CCR1	CCL5 - CCR1	CCL	Secreted Signaling	KEGG: hsa04060	mDC -> T (HC)	1.52643e-07	mDC -> T	HC
33	NK	T	CCL5	CCR1	0.084771	3	CCL5_CCR1	CCL5 - CCR1	CCL	Secreted Signaling	KEGG: hsa04060	NK -> T (HC)	7.53096e-06	NK -> T	HC
34	T	T	CCL5	CCR1	0.0947626	3	CCL5_CCR1	CCL5 - CCR1	CCL	Secreted Signaling	KEGG: hsa04060	T -> T (HC)	2.61233e-05	T -> T	HC
646	NK	Macrophages	CCL5	CCR1	0.147081	3	CCL5_CCR1	CCL5 - CCR1	CCL	Secreted Signaling	KEGG: hsa04060	NK -> Macrophages (M)	0.0011149	NK -> Macrophages	M
647	T	Macrophages	CCL5	CCR1	0.214834	3	CCL5_CCR1	CCL5 - CCR1	CCL	Secreted Signaling	KEGG: hsa04060	T -> Macrophages (M)	0.0095163	T -> Macrophages	M
648	NK	NK	CCL5	CCR1	0.117858	3	CCL5_CCR1	CCL5 - CCR1	CCL	Secreted Signaling	KEGG: hsa04060	NK -> NK (M)	0.000206592	NK -> NK	M
649	T	NK	CCL5	CCR1	0.157338	3	CCL5_CCR1	CCL5 - CCR1	CCL	Secreted Signaling	KEGG: hsa04060	T -> NK (M)	0.00173671	T -> NK	M
650	NK	T	CCL5	CCR1	0.155053	3	CCL5_CCR1	CCL5 - CCR1	CCL	Secreted Signaling	KEGG: hsa04060	NK -> T (M)	0.00158148	NK -> T	M
651	T	T	CCL5	CCR1	0.231373	3	CCL5_CCR1	CCL5 - CCR1	CCL	Secreted Signaling	KEGG: hsa04060	T -> T (M)	0.0132729	T -> T	M
78	mDC	B	CCL5	CCR5	0.0467445	2	CCL5_CCR5	CCL5 - CCR5	CCL	Secreted Signaling	KEGG: hsa04060	mDC -> B (HC)	5.11909e-10	mDC -> B	HC
79	NK	B	CCL5	CCR5	0.0573432	3	CCL5_CCR5	CCL5 - CCR5	CCL	Secreted Signaling	KEGG: hsa04060	NK -> B (HC)	2.66935e-08	NK -> B	HC
80	T	B	CCL5	CCR5	0.0616068	3	CCL5_CCR5	CCL5 - CCR5	CCL	Secreted Signaling	KEGG: hsa04060	T -> B (HC)	8.9236e-08	T -> B	HC
81	NK	Epithelial	CCL5	CCR5	0.0512397	3	CCL5_CCR5	CCL5 - CCR5	CCL	Secreted Signaling	KEGG: hsa04060	NK -> Epithelial (HC)	3.34391e-09	NK -> Epithelial	HC
82	T	Epithelial	CCL5	CCR5	0.0546078	3	CCL5_CCR5	CCL5 - CCR5	CCL	Secreted Signaling	KEGG: hsa04060	T -> Epithelial (HC)	1.11436e-08	T -> Epithelial	HC
83	NK	Macrophages	CCL5	CCR5	0.0846127	3	CCL5_CCR5	CCL5 - CCR5	CCL	Secreted Signaling	KEGG: hsa04060	NK -> Macrophages (HC)	7.36655e-06	NK -> Macrophages	HC
84	T	Macrophages	CCL5	CCR5	0.0942192	3	CCL5_CCR5	CCL5 - CCR5	CCL	Secreted Signaling	KEGG: hsa04060	T -> Macrophages (HC)	2.45808e-05	T -> Macrophages	HC
85	NK	mDC	CCL5	CCR5	0.0650374	3	CCL5_CCR5	CCL5 - CCR5	CCL	Secreted Signaling	KEGG: hsa04060	NK -> mDC (HC)	2.10084e-07	NK -> mDC	HC
86	T	mDC	CCL5	CCR5	0.070569	3	CCL5_CCR5	CCL5 - CCR5	CCL	Secreted Signaling	KEGG: hsa04060	T -> mDC (HC)	7.01156e-07	T -> mDC	HC
87	B	NK	CCL5	CCR5	0.0487131	3	CCL5_CCR5	CCL5 - CCR5	CCL	Secreted Signaling	KEGG: hsa04060	B -> NK (HC)	1.21519e-09	B -> NK	HC
88	Epithelial	NK	CCL5	CCR5	0.0461279	3	CCL5_CCR5	CCL5 - CCR5	CCL	Secreted Signaling	KEGG: hsa04060	Epithelial -> NK (HC)	3.84581e-10	Epithelial -> NK	HC
89	Macrophages	NK	CCL5	CCR5	0.0684357	3	CCL5_CCR5	CCL5 - CCR5	CCL	Secreted Signaling	KEGG: hsa04060	Macrophages -> NK (HC)	4.50789e-07	Macrophages -> NK	HC
90	mDC	NK	CCL5	CCR5	0.054909	3	CCL5_CCR5	CCL5 - CCR5	CCL	Secreted Signaling	KEGG: hsa04060	mDC -> NK (HC)	1.23213e-08	mDC -> NK	HC
91	NK	NK	CCL5	CCR5	0.0699166	3	CCL5_CCR5	CCL5 - CCR5	CCL	Secreted Signaling	KEGG: hsa04060	NK -> NK (HC)	6.14317e-07	NK -> NK	HC
92	T	NK	CCL5	CCR5	0.0765351	3	CCL5_CCR5	CCL5 - CCR5	CCL	Secreted Signaling	KEGG: hsa04060	T -> NK (HC)	2.11616e-06	T -> NK	HC
93	B	T	CCL5	CCR5	0.0526948	3	CCL5_CCR5	CCL5 - CCR5	CCL	Secreted Signaling	KEGG: hsa04060	B -> T (HC)	5.73202e-09	B -> T	HC
94	Macrophages	T	CCL5	CCR5	0.076563	3	CCL5_CCR5	CCL5 - CCR5	CCL	Secreted Signaling	KEGG: hsa04060	Macrophages -> T (HC)	2.12626e-06	Macrophages -> T	HC
95	mDC	T	CCL5	CCR5	0.0600211	3	CCL5_CCR5	CCL5 - CCR5	CCL	Secreted Signaling	KEGG: hsa04060	mDC -> T (HC)	5.81168e-08	mDC -> T	HC
96	NK	T	CCL5	CCR5	0.0785841	3	CCL5_CCR5	CCL5 - CCR5	CCL	Secreted Signaling	KEGG: hsa04060	NK -> T (HC)	2.97515e-06	NK -> T	HC
97	T	T	CCL5	CCR5	0.0869114	3	CCL5_CCR5	CCL5 - CCR5	CCL	Secreted Signaling	KEGG: hsa04060	T -> T (HC)	1.00698e-05	T -> T	HC
674	NK	B	CCL5	CCR5	0.0801264	2	CCL5_CCR5	CCL5 - CCR5	CCL	Secreted Signaling	KEGG: hsa04060	NK -> B (M)	3.80089e-06	NK -> B	M
675	T	B	CCL5	CCR5	0.0968147	3	CCL5_CCR5	CCL5 - CCR5	CCL	Secreted Signaling	KEGG: hsa04060	T -> B (M)	3.26715e-05	T -> B	M
676	NK	Macrophages	CCL5	CCR5	0.119677	3	CCL5_CCR5	CCL5 - CCR5	CCL	Secreted Signaling	KEGG: hsa04060	NK -> Macrophages (M)	0.000235023	NK -> Macrophages	M
677	T	Macrophages	CCL5	CCR5	0.161174	3	CCL5_CCR5	CCL5 - CCR5	CCL	Secreted Signaling	KEGG: hsa04060	T -> Macrophages (M)	0.0020204	T -> Macrophages	M
678	T	mDC	CCL5	CCR5	0.102389	2	CCL5_CCR5	CCL5 - CCR5	CCL	Secreted Signaling	KEGG: hsa04060	T -> mDC (M)	5.73313e-05	T -> mDC	M
679	NK	NK	CCL5	CCR5	0.105721	3	CCL5_CCR5	CCL5 - CCR5	CCL	Secreted Signaling	KEGG: hsa04060	NK -> NK (M)	7.79954e-05	NK -> NK	M
680	T	NK	CCL5	CCR5	0.136709	3	CCL5_CCR5	CCL5 - CCR5	CCL	Secreted Signaling	KEGG: hsa04060	T -> NK (M)	0.000665603	T -> NK	M
681	NK	T	CCL5	CCR5	0.13937	3	CCL5_CCR5	CCL5 - CCR5	CCL	Secreted Signaling	KEGG: hsa04060	NK -> T (M)	0.000765385	NK -> T	M
682	T	T	CCL5	CCR5	0.19863	3	CCL5_CCR5	CCL5 - CCR5	CCL	Secreted Signaling	KEGG: hsa04060	T -> T (M)	0.00650958	T -> T	M
658	Macrophages	B	CCL8	CCR1	0.0826255	3	CCL8_CCR1	CCL8 - CCR1	CCL	Secreted Signaling	KEGG: hsa04060	Macrophages -> B (M)	5.54398e-06	Macrophages -> B	M
659	Macrophages	Epithelial	CCL8	CCR1	0.0570556	3	CCL8_CCR1	CCL8 - CCR1	CCL	Secreted Signaling	KEGG: hsa04060	Macrophages -> Epithelial (M)	2.4447e-08	Macrophages -> Epithelial	M
660	Macrophages	Macrophages	CCL8	CCR1	0.145165	3	CCL8_CCR1	CCL8 - CCR1	CCL	Secreted Signaling	KEGG: hsa04060	Macrophages -> Macrophages (M)	0.00101922	Macrophages -> Macrophages	M
661	Macrophages	mDC	CCL8	CCR1	0.0751921	3	CCL8_CCR1	CCL8 - CCR1	CCL	Secreted Signaling	KEGG: hsa04060	Macrophages -> mDC (M)	1.6757e-06	Macrophages -> mDC	M
662	Macrophages	NK	CCL8	CCR1	0.117698	3	CCL8_CCR1	CCL8 - CCR1	CCL	Secreted Signaling	KEGG: hsa04060	Macrophages -> NK (M)	0.000204218	Macrophages -> NK	M
663	Macrophages	T	CCL8	CCR1	0.154989	3	CCL8_CCR1	CCL8 - CCR1	CCL	Secreted Signaling	KEGG: hsa04060	Macrophages -> T (M)	0.00157723	Macrophages -> T	M
289	B	B	CD22	PTPRC	0.0425194	3	CD22_PTPRC	CD22 - PTPRC	CD22	Cell-Cell Contact	KEGG: hsa04514	B -> B (HC)	6.10896e-11	B -> B	HC
290	Epithelial	B	CD22	PTPRC	0.0435502	2	CD22_PTPRC	CD22 - PTPRC	CD22	Cell-Cell Contact	KEGG: hsa04514	Epithelial -> B (HC)	1.06594e-10	Epithelial -> B	HC
291	Macrophages	B	CD22	PTPRC	0.0581112	3	CD22_PTPRC	CD22 - PTPRC	CD22	Cell-Cell Contact	KEGG: hsa04514	Macrophages -> B (HC)	3.36117e-08	Macrophages -> B	HC
292	mDC	B	CD22	PTPRC	0.0479883	3	CD22_PTPRC	CD22 - PTPRC	CD22	Cell-Cell Contact	KEGG: hsa04514	mDC -> B (HC)	8.91217e-10	mDC -> B	HC
293	NK	B	CD22	PTPRC	0.0441371	3	CD22_PTPRC	CD22 - PTPRC	CD22	Cell-Cell Contact	KEGG: hsa04514	NK -> B (HC)	1.44654e-10	NK -> B	HC
294	T	B	CD22	PTPRC	0.0503514	3	CD22_PTPRC	CD22 - PTPRC	CD22	Cell-Cell Contact	KEGG: hsa04514	T -> B (HC)	2.36985e-09	T -> B	HC
295	T	Macrophages	CD22	PTPRC	0.0720913	3	CD22_PTPRC	CD22 - PTPRC	CD22	Cell-Cell Contact	KEGG: hsa04514	T -> Macrophages (HC)	9.45731e-07	T -> Macrophages	HC
296	B	mDC	CD22	PTPRC	0.0475835	3	CD22_PTPRC	CD22 - PTPRC	CD22	Cell-Cell Contact	KEGG: hsa04514	B -> mDC (HC)	7.46455e-10	B -> mDC	HC
297	Epithelial	mDC	CD22	PTPRC	0.0488783	2	CD22_PTPRC	CD22 - PTPRC	CD22	Cell-Cell Contact	KEGG: hsa04514	Epithelial -> mDC (HC)	1.30248e-09	Epithelial -> mDC	HC
298	Macrophages	mDC	CD22	PTPRC	0.0680022	3	CD22_PTPRC	CD22 - PTPRC	CD22	Cell-Cell Contact	KEGG: hsa04514	Macrophages -> mDC (HC)	4.10702e-07	Macrophages -> mDC	HC
299	mDC	mDC	CD22	PTPRC	0.0545392	3	CD22_PTPRC	CD22 - PTPRC	CD22	Cell-Cell Contact	KEGG: hsa04514	mDC -> mDC (HC)	1.08898e-08	mDC -> mDC	HC
300	NK	mDC	CD22	PTPRC	0.0496187	3	CD22_PTPRC	CD22 - PTPRC	CD22	Cell-Cell Contact	KEGG: hsa04514	NK -> mDC (HC)	1.76753e-09	NK -> mDC	HC
301	T	mDC	CD22	PTPRC	0.0576122	3	CD22_PTPRC	CD22 - PTPRC	CD22	Cell-Cell Contact	KEGG: hsa04514	T -> mDC (HC)	2.89574e-08	T -> mDC	HC
302	B	NK	CD22	PTPRC	0.0449341	3	CD22_PTPRC	CD22 - PTPRC	CD22	Cell-Cell Contact	KEGG: hsa04514	B -> NK (HC)	2.16202e-10	B -> NK	HC
303	Epithelial	NK	CD22	PTPRC	0.0460869	3	CD22_PTPRC	CD22 - PTPRC	CD22	Cell-Cell Contact	KEGG: hsa04514	Epithelial -> NK (HC)	3.77248e-10	Epithelial -> NK	HC
304	Macrophages	NK	CD22	PTPRC	0.0627175	3	CD22_PTPRC	CD22 - PTPRC	CD22	Cell-Cell Contact	KEGG: hsa04514	Macrophages -> NK (HC)	1.18955e-07	Macrophages -> NK	HC
305	mDC	NK	CD22	PTPRC	0.0510867	3	CD22_PTPRC	CD22 - PTPRC	CD22	Cell-Cell Contact	KEGG: hsa04514	mDC -> NK (HC)	3.1541e-09	mDC -> NK	HC
306	NK	NK	CD22	PTPRC	0.0467447	3	CD22_PTPRC	CD22 - PTPRC	CD22	Cell-Cell Contact	KEGG: hsa04514	NK -> NK (HC)	5.11944e-10	NK -> NK	HC
307	T	NK	CD22	PTPRC	0.0537733	3	CD22_PTPRC	CD22 - PTPRC	CD22	Cell-Cell Contact	KEGG: hsa04514	T -> NK (HC)	8.38705e-09	T -> NK	HC
308	B	T	CD22	PTPRC	0.0497677	3	CD22_PTPRC	CD22 - PTPRC	CD22	Cell-Cell Contact	KEGG: hsa04514	B -> T (HC)	1.87742e-09	B -> T	HC
309	Epithelial	T	CD22	PTPRC	0.0511858	3	CD22_PTPRC	CD22 - PTPRC	CD22	Cell-Cell Contact	KEGG: hsa04514	Epithelial -> T (HC)	3.27589e-09	Epithelial -> T	HC
310	Macrophages	T	CD22	PTPRC	0.0725527	3	CD22_PTPRC	CD22 - PTPRC	CD22	Cell-Cell Contact	KEGG: hsa04514	Macrophages -> T (HC)	1.03297e-06	Macrophages -> T	HC
311	mDC	T	CD22	PTPRC	0.057428	3	CD22_PTPRC	CD22 - PTPRC	CD22	Cell-Cell Contact	KEGG: hsa04514	mDC -> T (HC)	2.73891e-08	mDC -> T	HC
312	NK	T	CD22	PTPRC	0.0519984	3	CD22_PTPRC	CD22 - PTPRC	CD22	Cell-Cell Contact	KEGG: hsa04514	NK -> T (HC)	4.44555e-09	NK -> T	HC
313	T	T	CD22	PTPRC	0.0608453	3	CD22_PTPRC	CD22 - PTPRC	CD22	Cell-Cell Contact	KEGG: hsa04514	T -> T (HC)	7.28306e-08	T -> T	HC
1080	B	B	CD22	PTPRC	0.0728142	3	CD22_PTPRC	CD22 - PTPRC	CD22	Cell-Cell Contact	KEGG: hsa04514	B -> B (M)	1.08538e-06	B -> B	M
1081	NK	B	CD22	PTPRC	0.0591065	3	CD22_PTPRC	CD22 - PTPRC	CD22	Cell-Cell Contact	KEGG: hsa04514	NK -> B (M)	4.49092e-08	NK -> B	M
1082	T	B	CD22	PTPRC	0.0685139	3	CD22_PTPRC	CD22 - PTPRC	CD22	Cell-Cell Contact	KEGG: hsa04514	T -> B (M)	4.58373e-07	T -> B	M
1083	B	Macrophages	CD22	PTPRC	0.10212	3	CD22_PTPRC	CD22 - PTPRC	CD22	Cell-Cell Contact	KEGG: hsa04514	B -> Macrophages (M)	5.58769e-05	B -> Macrophages	M
1084	NK	Macrophages	CD22	PTPRC	0.0770415	2	CD22_PTPRC	CD22 - PTPRC	CD22	Cell-Cell Contact	KEGG: hsa04514	NK -> Macrophages (M)	2.30593e-06	NK -> Macrophages	M
1085	T	Macrophages	CD22	PTPRC	0.0938353	3	CD22_PTPRC	CD22 - PTPRC	CD22	Cell-Cell Contact	KEGG: hsa04514	T -> Macrophages (M)	2.35361e-05	T -> Macrophages	M
1086	B	mDC	CD22	PTPRC	0.0752405	3	CD22_PTPRC	CD22 - PTPRC	CD22	Cell-Cell Contact	KEGG: hsa04514	B -> mDC (M)	1.69011e-06	B -> mDC	M
1087	T	mDC	CD22	PTPRC	0.0706362	3	CD22_PTPRC	CD22 - PTPRC	CD22	Cell-Cell Contact	KEGG: hsa04514	T -> mDC (M)	7.10676e-07	T -> mDC	M
1088	B	NK	CD22	PTPRC	0.0835399	3	CD22_PTPRC	CD22 - PTPRC	CD22	Cell-Cell Contact	KEGG: hsa04514	B -> NK (M)	6.32927e-06	B -> NK	M
1089	Macrophages	NK	CD22	PTPRC	0.0769378	3	CD22_PTPRC	CD22 - PTPRC	CD22	Cell-Cell Contact	KEGG: hsa04514	Macrophages -> NK (M)	2.26597e-06	Macrophages -> NK	M
1090	NK	NK	CD22	PTPRC	0.0660004	3	CD22_PTPRC	CD22 - PTPRC	CD22	Cell-Cell Contact	KEGG: hsa04514	NK -> NK (M)	2.6292e-07	NK -> NK	M
1091	T	NK	CD22	PTPRC	0.0779521	3	CD22_PTPRC	CD22 - PTPRC	CD22	Cell-Cell Contact	KEGG: hsa04514	T -> NK (M)	2.68349e-06	T -> NK	M
1092	B	T	CD22	PTPRC	0.100034	3	CD22_PTPRC	CD22 - PTPRC	CD22	Cell-Cell Contact	KEGG: hsa04514	B -> T (M)	4.55561e-05	B -> T	M
1093	Macrophages	T	CD22	PTPRC	0.0907139	3	CD22_PTPRC	CD22 - PTPRC	CD22	Cell-Cell Contact	KEGG: hsa04514	Macrophages -> T (M)	1.6311e-05	Macrophages -> T	M
1094	NK	T	CD22	PTPRC	0.0758865	3	CD22_PTPRC	CD22 - PTPRC	CD22	Cell-Cell Contact	KEGG: hsa04514	NK -> T (M)	1.89256e-06	NK -> T	M
1095	T	T	CD22	PTPRC	0.0921272	3	CD22_PTPRC	CD22 - PTPRC	CD22	Cell-Cell Contact	KEGG: hsa04514	T -> T (M)	1.93164e-05	T -> T	M
1096	T	Epithelial	CD226	NECTIN2	0.0912722	3	CD226_NECTIN2	CD226 - NECTIN2	CD226	Cell-Cell Contact	PMID: 24440149	T -> Epithelial (M)	1.74488e-05	T -> Epithelial	M
1097	T	Macrophages	CD226	NECTIN2	0.136059	3	CD226_NECTIN2	CD226 - NECTIN2	CD226	Cell-Cell Contact	PMID: 24440149	T -> Macrophages (M)	0.000642768	T -> Macrophages	M
1098	T	mDC	CD226	NECTIN2	0.0951172	3	CD226_NECTIN2	CD226 - NECTIN2	CD226	Cell-Cell Contact	PMID: 24440149	T -> mDC (M)	2.71713e-05	T -> mDC	M
1099	T	NK	CD226	PVR	0.0913852	3	CD226_PVR	CD226 - PVR	CD226	Cell-Cell Contact	PMID: 24440149	T -> NK (M)	1.76869e-05	T -> NK	M
219	Macrophages	Macrophages	CD40LG	ITGA5_ITGB1	0.0915792	3	CD40LG_ITGA5_ITGB1	CD40LG - (ITGA5+ITGB1)	CD40	Secreted Signaling	PMID: 28676852	Macrophages -> Macrophages (HC)	1.81016e-05	Macrophages -> Macrophages	HC
840	B	B	CD40LG	ITGA5_ITGB1	0.0667179	3	CD40LG_ITGA5_ITGB1	CD40LG - (ITGA5+ITGB1)	CD40	Secreted Signaling	PMID: 28676852	B -> B (M)	3.09443e-07	B -> B	M
841	Macrophages	B	CD40LG	ITGA5_ITGB1	0.0856409	3	CD40LG_ITGA5_ITGB1	CD40LG - (ITGA5+ITGB1)	CD40	Secreted Signaling	PMID: 28676852	Macrophages -> B (M)	8.48967e-06	Macrophages -> B	M
842	B	Macrophages	CD40LG	ITGA5_ITGB1	0.0991509	3	CD40LG_ITGA5_ITGB1	CD40LG - (ITGA5+ITGB1)	CD40	Secreted Signaling	PMID: 28676852	B -> Macrophages (M)	4.1674e-05	B -> Macrophages	M
843	Macrophages	Macrophages	CD40LG	ITGA5_ITGB1	0.147676	3	CD40LG_ITGA5_ITGB1	CD40LG - (ITGA5+ITGB1)	CD40	Secreted Signaling	PMID: 28676852	Macrophages -> Macrophages (M)	0.0011459	Macrophages -> Macrophages	M
844	mDC	Macrophages	CD40LG	ITGA5_ITGB1	0.100639	3	CD40LG_ITGA5_ITGB1	CD40LG - (ITGA5+ITGB1)	CD40	Secreted Signaling	PMID: 28676852	mDC -> Macrophages (M)	4.83755e-05	mDC -> Macrophages	M
845	B	mDC	CD40LG	ITGA5_ITGB1	0.0691722	2	CD40LG_ITGA5_ITGB1	CD40LG - (ITGA5+ITGB1)	CD40	Secreted Signaling	PMID: 28676852	B -> mDC (M)	5.26681e-07	B -> mDC	M
846	B	NK	CD40LG	ITGA5_ITGB1	0.0750703	3	CD40LG_ITGA5_ITGB1	CD40LG - (ITGA5+ITGB1)	CD40	Secreted Signaling	PMID: 28676852	B -> NK (M)	1.63993e-06	B -> NK	M
847	Macrophages	NK	CD40LG	ITGA5_ITGB1	0.0999138	3	CD40LG_ITGA5_ITGB1	CD40LG - (ITGA5+ITGB1)	CD40	Secreted Signaling	PMID: 28676852	Macrophages -> NK (M)	4.501e-05	Macrophages -> NK	M
848	B	T	CD40LG	ITGA5_ITGB1	0.0879792	3	CD40LG_ITGA5_ITGB1	CD40LG - (ITGA5+ITGB1)	CD40	Secreted Signaling	PMID: 28676852	B -> T (M)	1.15789e-05	B -> T	M
849	Macrophages	T	CD40LG	ITGA5_ITGB1	0.12416	3	CD40LG_ITGA5_ITGB1	CD40LG - (ITGA5+ITGB1)	CD40	Secreted Signaling	PMID: 28676852	Macrophages -> T (M)	0.000317786	Macrophages -> T	M
220	Macrophages	Macrophages	CD40LG	ITGAM_ITGB2	0.0607364	3	CD40LG_ITGAM_ITGB2	CD40LG - (ITGAM+ITGB2)	CD40	Secreted Signaling	PMID: 28676852	Macrophages -> Macrophages (HC)	7.07161e-08	Macrophages -> Macrophages	HC
221	Macrophages	mDC	CD40LG	ITGAM_ITGB2	0.0496598	2	CD40LG_ITGAM_ITGB2	CD40LG - (ITGAM+ITGB2)	CD40	Secreted Signaling	PMID: 28676852	Macrophages -> mDC (HC)	1.79728e-09	Macrophages -> mDC	HC
850	B	Macrophages	CD40LG	ITGAM_ITGB2	0.095746	3	CD40LG_ITGAM_ITGB2	CD40LG - (ITGAM+ITGB2)	CD40	Secreted Signaling	PMID: 28676852	B -> Macrophages (M)	2.91136e-05	B -> Macrophages	M
851	Macrophages	Macrophages	CD40LG	ITGAM_ITGB2	0.140222	3	CD40LG_ITGAM_ITGB2	CD40LG - (ITGAM+ITGB2)	CD40	Secreted Signaling	PMID: 28676852	Macrophages -> Macrophages (M)	0.00079949	Macrophages -> Macrophages	M
852	mDC	Macrophages	CD40LG	ITGAM_ITGB2	0.0971218	3	CD40LG_ITGAM_ITGB2	CD40LG - (ITGAM+ITGB2)	CD40	Secreted Signaling	PMID: 28676852	mDC -> Macrophages (M)	3.37563e-05	mDC -> Macrophages	M
1100	B	B	CD40LG	CD40	0.0709619	3	CD40LG_CD40	CD40LG - CD40	CD40	Cell-Cell Contact	KEGG: hsa04514	B -> B (M)	7.58389e-07	B -> B	M
1101	Macrophages	B	CD40LG	CD40	0.0927884	3	CD40LG_CD40	CD40LG - CD40	CD40	Cell-Cell Contact	KEGG: hsa04514	Macrophages -> B (M)	2.08699e-05	Macrophages -> B	M
1102	mDC	B	CD40LG	CD40	0.0717244	3	CD40LG_CD40	CD40LG - CD40	CD40	Cell-Cell Contact	KEGG: hsa04514	mDC -> B (M)	8.80961e-07	mDC -> B	M
1103	B	Macrophages	CD40LG	CD40	0.0927633	3	CD40LG_CD40	CD40LG - CD40	CD40	Cell-Cell Contact	KEGG: hsa04514	B -> Macrophages (M)	2.0809e-05	B -> Macrophages	M
1104	Macrophages	Macrophages	CD40LG	CD40	0.133901	3	CD40LG_CD40	CD40LG - CD40	CD40	Cell-Cell Contact	KEGG: hsa04514	Macrophages -> Macrophages (M)	0.000570942	Macrophages -> Macrophages	M
1105	mDC	Macrophages	CD40LG	CD40	0.0940474	3	CD40LG_CD40	CD40LG - CD40	CD40	Cell-Cell Contact	KEGG: hsa04514	mDC -> Macrophages (M)	2.41088e-05	mDC -> Macrophages	M
1106	B	mDC	CD40LG	CD40	0.0717244	3	CD40LG_CD40	CD40LG - CD40	CD40	Cell-Cell Contact	KEGG: hsa04514	B -> mDC (M)	8.80961e-07	B -> mDC	M
1107	Macrophages	mDC	CD40LG	CD40	0.0940733	3	CD40LG_CD40	CD40LG - CD40	CD40	Cell-Cell Contact	KEGG: hsa04514	Macrophages -> mDC (M)	2.41795e-05	Macrophages -> mDC	M
1108	mDC	mDC	CD40LG	CD40	0.0724913	3	CD40LG_CD40	CD40LG - CD40	CD40	Cell-Cell Contact	KEGG: hsa04514	mDC -> mDC (M)	1.02097e-06	mDC -> mDC	M
344	Macrophages	T	CD46	JAG1	0.0622805	3	CD46_JAG1	CD46 - JAG1	CD46	Cell-Cell Contact	PMID: 23086448	Macrophages -> T (HC)	1.06365e-07	Macrophages -> T	HC
1130	Epithelial	Macrophages	CD46	JAG1	0.0786133	3	CD46_JAG1	CD46 - JAG1	CD46	Cell-Cell Contact	PMID: 23086448	Epithelial -> Macrophages (M)	2.98923e-06	Epithelial -> Macrophages	M
1131	Macrophages	Macrophages	CD46	JAG1	0.101904	3	CD46_JAG1	CD46 - JAG1	CD46	Cell-Cell Contact	PMID: 23086448	Macrophages -> Macrophages (M)	5.47257e-05	Macrophages -> Macrophages	M
345	B	B	CD48	CD244	0.0381528	3	CD48_CD244A	CD48 - CD244A	CD48	Cell-Cell Contact	PMID: 26697006	B -> B (HC)	4.13962e-12	B -> B	HC
346	NK	B	CD48	CD244	0.0413457	3	CD48_CD244A	CD48 - CD244A	CD48	Cell-Cell Contact	PMID: 26697006	NK -> B (HC)	3.13341e-11	NK -> B	HC
347	T	B	CD48	CD244	0.0435061	3	CD48_CD244A	CD48 - CD244A	CD48	Cell-Cell Contact	PMID: 26697006	T -> B (HC)	1.0414e-10	T -> B	HC
348	B	Epithelial	CD48	CD244	0.0399408	3	CD48_CD244A	CD48 - CD244A	CD48	Cell-Cell Contact	PMID: 26697006	B -> Epithelial (HC)	1.33831e-11	B -> Epithelial	HC
349	NK	Epithelial	CD48	CD244	0.0434538	3	CD48_CD244A	CD48 - CD244A	CD48	Cell-Cell Contact	PMID: 26697006	NK -> Epithelial (HC)	1.01301e-10	NK -> Epithelial	HC
350	T	Epithelial	CD48	CD244	0.0458466	3	CD48_CD244A	CD48 - CD244A	CD48	Cell-Cell Contact	PMID: 26697006	T -> Epithelial (HC)	3.36679e-10	T -> Epithelial	HC
351	B	Macrophages	CD48	CD244	0.0520762	3	CD48_CD244A	CD48 - CD244A	CD48	Cell-Cell Contact	PMID: 26697006	B -> Macrophages (HC)	4.57517e-09	B -> Macrophages	HC
352	NK	Macrophages	CD48	CD244	0.0582122	3	CD48_CD244A	CD48 - CD244A	CD48	Cell-Cell Contact	PMID: 26697006	NK -> Macrophages (HC)	3.46308e-08	NK -> Macrophages	HC
353	T	Macrophages	CD48	CD244	0.0625881	3	CD48_CD244A	CD48 - CD244A	CD48	Cell-Cell Contact	PMID: 26697006	T -> Macrophages (HC)	1.15098e-07	T -> Macrophages	HC
354	B	mDC	CD48	CD244	0.0439436	3	CD48_CD244A	CD48 - CD244A	CD48	Cell-Cell Contact	PMID: 26697006	B -> mDC (HC)	1.3092e-10	B -> mDC	HC
355	NK	mDC	CD48	CD244	0.0482338	3	CD48_CD244A	CD48 - CD244A	CD48	Cell-Cell Contact	PMID: 26697006	NK -> mDC (HC)	9.90974e-10	NK -> mDC	HC
356	T	mDC	CD48	CD244	0.0511999	3	CD48_CD244A	CD48 - CD244A	CD48	Cell-Cell Contact	PMID: 26697006	T -> mDC (HC)	3.29356e-09	T -> mDC	HC
357	B	NK	CD48	CD244	0.0393205	3	CD48_CD244A	CD48 - CD244A	CD48	Cell-Cell Contact	PMID: 26697006	B -> NK (HC)	9.01577e-12	B -> NK	HC
358	NK	NK	CD48	CD244	0.0427205	3	CD48_CD244A	CD48 - CD244A	CD48	Cell-Cell Contact	PMID: 26697006	NK -> NK (HC)	6.82434e-11	NK -> NK	HC
359	T	NK	CD48	CD244	0.045031	3	CD48_CD244A	CD48 - CD244A	CD48	Cell-Cell Contact	PMID: 26697006	T -> NK (HC)	2.2681e-10	T -> NK	HC
360	B	T	CD48	CD244	0.0445766	3	CD48_CD244A	CD48 - CD244A	CD48	Cell-Cell Contact	PMID: 26697006	B -> T (HC)	1.80859e-10	B -> T	HC
361	NK	T	CD48	CD244	0.0489975	3	CD48_CD244A	CD48 - CD244A	CD48	Cell-Cell Contact	PMID: 26697006	NK -> T (HC)	1.36898e-09	NK -> T	HC
362	T	T	CD48	CD244	0.0520612	3	CD48_CD244A	CD48 - CD244A	CD48	Cell-Cell Contact	PMID: 26697006	T -> T (HC)	4.54988e-09	T -> T	HC
1132	B	B	CD48	CD244	0.0497745	2	CD48_CD244A	CD48 - CD244A	CD48	Cell-Cell Contact	PMID: 26697006	B -> B (M)	1.88262e-09	B -> B	M
1133	NK	B	CD48	CD244	0.0536718	3	CD48_CD244A	CD48 - CD244A	CD48	Cell-Cell Contact	PMID: 26697006	NK -> B (M)	8.09705e-09	NK -> B	M
1134	T	B	CD48	CD244	0.0603982	3	CD48_CD244A	CD48 - CD244A	CD48	Cell-Cell Contact	PMID: 26697006	T -> B (M)	6.44878e-08	T -> B	M
1135	B	Epithelial	CD48	CD244	0.0537628	3	CD48_CD244A	CD48 - CD244A	CD48	Cell-Cell Contact	PMID: 26697006	B -> Epithelial (M)	8.35645e-09	B -> Epithelial	M
1136	NK	Epithelial	CD48	CD244	0.0583383	3	CD48_CD244A	CD48 - CD244A	CD48	Cell-Cell Contact	PMID: 26697006	NK -> Epithelial (M)	3.59406e-08	NK -> Epithelial	M
1137	T	Epithelial	CD48	CD244	0.0663728	3	CD48_CD244A	CD48 - CD244A	CD48	Cell-Cell Contact	PMID: 26697006	T -> Epithelial (M)	2.86244e-07	T -> Epithelial	M
1138	B	Macrophages	CD48	CD244	0.0647419	3	CD48_CD244A	CD48 - CD244A	CD48	Cell-Cell Contact	PMID: 26697006	B -> Macrophages (M)	1.95845e-07	B -> Macrophages	M
1139	mDC	Macrophages	CD48	CD244	0.0653404	2	CD48_CD244A	CD48 - CD244A	CD48	Cell-Cell Contact	PMID: 26697006	mDC -> Macrophages (M)	2.25606e-07	mDC -> Macrophages	M
1140	NK	Macrophages	CD48	CD244	0.0714944	3	CD48_CD244A	CD48 - CD244A	CD48	Cell-Cell Contact	PMID: 26697006	NK -> Macrophages (M)	8.42317e-07	NK -> Macrophages	M
1141	T	Macrophages	CD48	CD244	0.083948	3	CD48_CD244A	CD48 - CD244A	CD48	Cell-Cell Contact	PMID: 26697006	T -> Macrophages (M)	6.70851e-06	T -> Macrophages	M
1142	B	mDC	CD48	CD244	0.0538233	3	CD48_CD244A	CD48 - CD244A	CD48	Cell-Cell Contact	PMID: 26697006	B -> mDC (M)	8.53299e-09	B -> mDC	M
1143	mDC	mDC	CD48	CD244	0.0542362	3	CD48_CD244A	CD48 - CD244A	CD48	Cell-Cell Contact	PMID: 26697006	mDC -> mDC (M)	9.82971e-09	mDC -> mDC	M
1144	NK	mDC	CD48	CD244	0.0584095	3	CD48_CD244A	CD48 - CD244A	CD48	Cell-Cell Contact	PMID: 26697006	NK -> mDC (M)	3.66999e-08	NK -> mDC	M
1145	T	mDC	CD48	CD244	0.066465	3	CD48_CD244A	CD48 - CD244A	CD48	Cell-Cell Contact	PMID: 26697006	T -> mDC (M)	2.92291e-07	T -> mDC	M
1146	B	NK	CD48	CD244	0.0539299	3	CD48_CD244A	CD48 - CD244A	CD48	Cell-Cell Contact	PMID: 26697006	B -> NK (M)	8.85233e-09	B -> NK	M
1147	NK	NK	CD48	CD244	0.0585352	3	CD48_CD244A	CD48 - CD244A	CD48	Cell-Cell Contact	PMID: 26697006	NK -> NK (M)	3.80733e-08	NK -> NK	M
1148	T	NK	CD48	CD244	0.0666277	3	CD48_CD244A	CD48 - CD244A	CD48	Cell-Cell Contact	PMID: 26697006	T -> NK (M)	3.0323e-07	T -> NK	M
1149	B	T	CD48	CD244	0.061385	3	CD48_CD244A	CD48 - CD244A	CD48	Cell-Cell Contact	PMID: 26697006	B -> T (M)	8.41528e-08	B -> T	M
1150	NK	T	CD48	CD244	0.0674227	3	CD48_CD244A	CD48 - CD244A	CD48	Cell-Cell Contact	PMID: 26697006	NK -> T (M)	3.61936e-07	NK -> T	M
1151	T	T	CD48	CD244	0.0783894	3	CD48_CD244A	CD48 - CD244A	CD48	Cell-Cell Contact	PMID: 26697006	T -> T (M)	2.88259e-06	T -> T	M
363	Epithelial	Epithelial	CD6	ALCAM	0.0563175	3	CD6_ALCAM	CD6 - ALCAM	CD6	Cell-Cell Contact	PMID: 23602662	Epithelial -> Epithelial (HC)	1.94298e-08	Epithelial -> Epithelial	HC
364	mDC	Epithelial	CD6	ALCAM	0.0622535	3	CD6_ALCAM	CD6 - ALCAM	CD6	Cell-Cell Contact	PMID: 23602662	mDC -> Epithelial (HC)	1.05626e-07	mDC -> Epithelial	HC
365	T	Epithelial	CD6	ALCAM	0.0625275	3	CD6_ALCAM	CD6 - ALCAM	CD6	Cell-Cell Contact	PMID: 23602662	T -> Epithelial (HC)	1.13331e-07	T -> Epithelial	HC
366	Epithelial	mDC	CD6	ALCAM	0.0620145	3	CD6_ALCAM	CD6 - ALCAM	CD6	Cell-Cell Contact	PMID: 23602662	Epithelial -> mDC (HC)	9.92872e-08	Epithelial -> mDC	HC
367	mDC	mDC	CD6	ALCAM	0.0692888	3	CD6_ALCAM	CD6 - ALCAM	CD6	Cell-Cell Contact	PMID: 23602662	mDC -> mDC (HC)	5.39652e-07	mDC -> mDC	HC
368	T	mDC	CD6	ALCAM	0.0696278	3	CD6_ALCAM	CD6 - ALCAM	CD6	Cell-Cell Contact	PMID: 23602662	T -> mDC (HC)	5.78928e-07	T -> mDC	HC
369	Epithelial	T	CD6	ALCAM	0.0615134	3	CD6_ALCAM	CD6 - ALCAM	CD6	Cell-Cell Contact	PMID: 23602662	Epithelial -> T (HC)	8.70631e-08	Epithelial -> T	HC
370	mDC	T	CD6	ALCAM	0.0686629	3	CD6_ALCAM	CD6 - ALCAM	CD6	Cell-Cell Contact	PMID: 23602662	mDC -> T (HC)	4.7313e-07	mDC -> T	HC
371	T	T	CD6	ALCAM	0.0689952	3	CD6_ALCAM	CD6 - ALCAM	CD6	Cell-Cell Contact	PMID: 23602662	T -> T (HC)	5.07499e-07	T -> T	HC
1152	Epithelial	Epithelial	CD6	ALCAM	0.0897943	3	CD6_ALCAM	CD6 - ALCAM	CD6	Cell-Cell Contact	PMID: 23602662	Epithelial -> Epithelial (M)	1.45698e-05	Epithelial -> Epithelial	M
1153	Macrophages	Epithelial	CD6	ALCAM	0.103974	3	CD6_ALCAM	CD6 - ALCAM	CD6	Cell-Cell Contact	PMID: 23602662	Macrophages -> Epithelial (M)	6.65374e-05	Macrophages -> Epithelial	M
1154	mDC	Epithelial	CD6	ALCAM	0.0822228	3	CD6_ALCAM	CD6 - ALCAM	CD6	Cell-Cell Contact	PMID: 23602662	mDC -> Epithelial (M)	5.22491e-06	mDC -> Epithelial	M
1155	T	Epithelial	CD6	ALCAM	0.118224	3	CD6_ALCAM	CD6 - ALCAM	CD6	Cell-Cell Contact	PMID: 23602662	T -> Epithelial (M)	0.000212083	T -> Epithelial	M
1156	Epithelial	Macrophages	CD6	ALCAM	0.103389	3	CD6_ALCAM	CD6 - ALCAM	CD6	Cell-Cell Contact	PMID: 23602662	Epithelial -> Macrophages (M)	6.30096e-05	Epithelial -> Macrophages	M
1157	T	Macrophages	CD6	ALCAM	0.143102	3	CD6_ALCAM	CD6 - ALCAM	CD6	Cell-Cell Contact	PMID: 23602662	T -> Macrophages (M)	0.000922853	T -> Macrophages	M
1158	Epithelial	mDC	CD6	ALCAM	0.0820778	3	CD6_ALCAM	CD6 - ALCAM	CD6	Cell-Cell Contact	PMID: 23602662	Epithelial -> mDC (M)	5.11383e-06	Epithelial -> mDC	M
1159	Macrophages	mDC	CD6	ALCAM	0.0937072	3	CD6_ALCAM	CD6 - ALCAM	CD6	Cell-Cell Contact	PMID: 23602662	Macrophages -> mDC (M)	2.31959e-05	Macrophages -> mDC	M
1160	mDC	mDC	CD6	ALCAM	0.0756796	3	CD6_ALCAM	CD6 - ALCAM	CD6	Cell-Cell Contact	PMID: 23602662	mDC -> mDC (M)	1.82562e-06	mDC -> mDC	M
1161	T	mDC	CD6	ALCAM	0.105247	3	CD6_ALCAM	CD6 - ALCAM	CD6	Cell-Cell Contact	PMID: 23602662	T -> mDC (M)	7.47451e-05	T -> mDC	M
1162	Epithelial	T	CD6	ALCAM	0.102416	3	CD6_ALCAM	CD6 - ALCAM	CD6	Cell-Cell Contact	PMID: 23602662	Epithelial -> T (M)	5.74799e-05	Epithelial -> T	M
1163	Macrophages	T	CD6	ALCAM	0.121167	3	CD6_ALCAM	CD6 - ALCAM	CD6	Cell-Cell Contact	PMID: 23602662	Macrophages -> T (M)	0.000260465	Macrophages -> T	M
1164	mDC	T	CD6	ALCAM	0.0926375	3	CD6_ALCAM	CD6 - ALCAM	CD6	Cell-Cell Contact	PMID: 23602662	mDC -> T (M)	2.05065e-05	mDC -> T	M
1165	T	T	CD6	ALCAM	0.141216	3	CD6_ALCAM	CD6 - ALCAM	CD6	Cell-Cell Contact	PMID: 23602662	T -> T (M)	0.000840652	T -> T	M
1166	Macrophages	Macrophages	CD80	CD274	0.12886	3	CD80_CD274	CD80 - CD274	CD80	Cell-Cell Contact	PMID: 17629517; PMID: 18585785	Macrophages -> Macrophages (M)	0.000426304	Macrophages -> Macrophages	M
1167	mDC	Macrophages	CD80	CD274	0.0948656	3	CD80_CD274	CD80 - CD274	CD80	Cell-Cell Contact	PMID: 17629517; PMID: 18585785	mDC -> Macrophages (M)	2.64241e-05	mDC -> Macrophages	M
1168	Macrophages	mDC	CD80	CD274	0.0825541	3	CD80_CD274	CD80 - CD274	CD80	Cell-Cell Contact	PMID: 17629517; PMID: 18585785	Macrophages -> mDC (M)	5.48626e-06	Macrophages -> mDC	M
1169	mDC	mDC	CD80	CD274	0.0671429	3	CD80_CD274	CD80 - CD274	CD80	Cell-Cell Contact	PMID: 17629517; PMID: 18585785	mDC -> mDC (M)	3.40242e-07	mDC -> mDC	M
372	Macrophages	Macrophages	CD80	CTLA4	0.0752713	3	CD80_CTLA4	CD80 - CTLA4	CD80	Cell-Cell Contact	PMID: 23954143	Macrophages -> Macrophages (HC)	1.69934e-06	Macrophages -> Macrophages	HC
373	mDC	Macrophages	CD80	CTLA4	0.0609062	3	CD80_CTLA4	CD80 - CTLA4	CD80	Cell-Cell Contact	PMID: 23954143	mDC -> Macrophages (HC)	7.40372e-08	mDC -> Macrophages	HC
374	Macrophages	mDC	CD80	CTLA4	0.0610626	3	CD80_CTLA4	CD80 - CTLA4	CD80	Cell-Cell Contact	PMID: 23954143	Macrophages -> mDC (HC)	7.72178e-08	Macrophages -> mDC	HC
375	mDC	mDC	CD80	CTLA4	0.0512556	3	CD80_CTLA4	CD80 - CTLA4	CD80	Cell-Cell Contact	PMID: 23954143	mDC -> mDC (HC)	3.36425e-09	mDC -> mDC	HC
1170	mDC	B	CD80	CTLA4	0.0569702	2	CD80_CTLA4	CD80 - CTLA4	CD80	Cell-Cell Contact	PMID: 23954143	mDC -> B (M)	2.3813e-08	mDC -> B	M
1171	Macrophages	Macrophages	CD80	CTLA4	0.103386	3	CD80_CTLA4	CD80 - CTLA4	CD80	Cell-Cell Contact	PMID: 23954143	Macrophages -> Macrophages (M)	6.29939e-05	Macrophages -> Macrophages	M
1172	mDC	Macrophages	CD80	CTLA4	0.0803042	3	CD80_CTLA4	CD80 - CTLA4	CD80	Cell-Cell Contact	PMID: 23954143	mDC -> Macrophages (M)	3.90735e-06	mDC -> Macrophages	M
1173	Macrophages	mDC	CD80	CTLA4	0.0802056	3	CD80_CTLA4	CD80 - CTLA4	CD80	Cell-Cell Contact	PMID: 23954143	Macrophages -> mDC (M)	3.84799e-06	Macrophages -> mDC	M
1174	mDC	mDC	CD80	CTLA4	0.0655814	3	CD80_CTLA4	CD80 - CTLA4	CD80	Cell-Cell Contact	PMID: 23954143	mDC -> mDC (M)	2.38662e-07	mDC -> mDC	M
376	Macrophages	Macrophages	CD86	CTLA4	0.101169	3	CD86_CTLA4	CD86 - CTLA4	CD86	Cell-Cell Contact	PMID: 23954143	Macrophages -> Macrophages (HC)	5.09592e-05	Macrophages -> Macrophages	HC
377	mDC	Macrophages	CD86	CTLA4	0.0765882	3	CD86_CTLA4	CD86 - CTLA4	CD86	Cell-Cell Contact	PMID: 23954143	mDC -> Macrophages (HC)	2.13544e-06	mDC -> Macrophages	HC
378	Macrophages	mDC	CD86	CTLA4	0.077066	3	CD86_CTLA4	CD86 - CTLA4	CD86	Cell-Cell Contact	PMID: 23954143	Macrophages -> mDC (HC)	2.31548e-06	Macrophages -> mDC	HC
379	mDC	mDC	CD86	CTLA4	0.0619261	3	CD86_CTLA4	CD86 - CTLA4	CD86	Cell-Cell Contact	PMID: 23954143	mDC -> mDC (HC)	9.70268e-08	mDC -> mDC	HC
1175	mDC	B	CD86	CTLA4	0.0617448	3	CD86_CTLA4	CD86 - CTLA4	CD86	Cell-Cell Contact	PMID: 23954143	mDC -> B (M)	9.2533e-08	mDC -> B	M
1176	Macrophages	Macrophages	CD86	CTLA4	0.120601	3	CD86_CTLA4	CD86 - CTLA4	CD86	Cell-Cell Contact	PMID: 23954143	Macrophages -> Macrophages (M)	0.000250561	Macrophages -> Macrophages	M
1177	mDC	Macrophages	CD86	CTLA4	0.090124	3	CD86_CTLA4	CD86 - CTLA4	CD86	Cell-Cell Contact	PMID: 23954143	mDC -> Macrophages (M)	1.51755e-05	mDC -> Macrophages	M
1178	B	mDC	CD86	CTLA4	0.0619862	3	CD86_CTLA4	CD86 - CTLA4	CD86	Cell-Cell Contact	PMID: 23954143	B -> mDC (M)	9.85569e-08	B -> mDC	M
1179	Macrophages	mDC	CD86	CTLA4	0.0901905	3	CD86_CTLA4	CD86 - CTLA4	CD86	Cell-Cell Contact	PMID: 23954143	Macrophages -> mDC (M)	1.53003e-05	Macrophages -> mDC	M
1180	mDC	mDC	CD86	CTLA4	0.071984	3	CD86_CTLA4	CD86 - CTLA4	CD86	Cell-Cell Contact	PMID: 23954143	mDC -> mDC (M)	9.26393e-07	mDC -> mDC	M
1181	NK	NK	CD96	PVR	0.087056	3	CD96_PVR	CD96 - PVR	CD96	Cell-Cell Contact	PMID: 15034010	NK -> NK (M)	1.02641e-05	NK -> NK	M
1182	T	NK	CD96	PVR	0.105121	3	CD96_PVR	CD96 - PVR	CD96	Cell-Cell Contact	PMID: 15034010	T -> NK (M)	7.38943e-05	T -> NK	M
383	NK	Epithelial	CD99	CD99	0.0633189	2	CD99_CD99	CD99 - CD99	CD99	Cell-Cell Contact	KEGG: hsa04514	NK -> Epithelial (HC)	1.38407e-07	NK -> Epithelial	HC
384	T	Epithelial	CD99	CD99	0.0734984	3	CD99_CD99	CD99 - CD99	CD99	Cell-Cell Contact	KEGG: hsa04514	T -> Epithelial (HC)	1.23339e-06	T -> Epithelial	HC
385	mDC	Macrophages	CD99	CD99	0.106538	2	CD99_CD99	CD99 - CD99	CD99	Cell-Cell Contact	KEGG: hsa04514	mDC -> Macrophages (HC)	8.3867e-05	mDC -> Macrophages	HC
386	NK	Macrophages	CD99	CD99	0.102632	3	CD99_CD99	CD99 - CD99	CD99	Cell-Cell Contact	KEGG: hsa04514	NK -> Macrophages (HC)	5.86717e-05	NK -> Macrophages	HC
387	T	Macrophages	CD99	CD99	0.132352	3	CD99_CD99	CD99 - CD99	CD99	Cell-Cell Contact	KEGG: hsa04514	T -> Macrophages (HC)	0.000523176	T -> Macrophages	HC
388	Macrophages	mDC	CD99	CD99	0.106538	2	CD99_CD99	CD99 - CD99	CD99	Cell-Cell Contact	KEGG: hsa04514	Macrophages -> mDC (HC)	8.3867e-05	Macrophages -> mDC	HC
389	mDC	mDC	CD99	CD99	0.0773685	3	CD99_CD99	CD99 - CD99	CD99	Cell-Cell Contact	KEGG: hsa04514	mDC -> mDC (HC)	2.436e-06	mDC -> mDC	HC
390	NK	mDC	CD99	CD99	0.075275	3	CD99_CD99	CD99 - CD99	CD99	Cell-Cell Contact	KEGG: hsa04514	NK -> mDC (HC)	1.70044e-06	NK -> mDC	HC
391	T	mDC	CD99	CD99	0.09012	3	CD99_CD99	CD99 - CD99	CD99	Cell-Cell Contact	KEGG: hsa04514	T -> mDC (HC)	1.51681e-05	T -> mDC	HC
392	Epithelial	NK	CD99	CD99	0.0633189	2	CD99_CD99	CD99 - CD99	CD99	Cell-Cell Contact	KEGG: hsa04514	Epithelial -> NK (HC)	1.38407e-07	Epithelial -> NK	HC
393	Macrophages	NK	CD99	CD99	0.102632	3	CD99_CD99	CD99 - CD99	CD99	Cell-Cell Contact	KEGG: hsa04514	Macrophages -> NK (HC)	5.86717e-05	Macrophages -> NK	HC
394	mDC	NK	CD99	CD99	0.075275	3	CD99_CD99	CD99 - CD99	CD99	Cell-Cell Contact	KEGG: hsa04514	mDC -> NK (HC)	1.70044e-06	mDC -> NK	HC
395	NK	NK	CD99	CD99	0.0729906	3	CD99_CD99	CD99 - CD99	CD99	Cell-Cell Contact	KEGG: hsa04514	NK -> NK (HC)	1.122e-06	NK -> NK	HC
396	T	NK	CD99	CD99	0.0869307	3	CD99_CD99	CD99 - CD99	CD99	Cell-Cell Contact	KEGG: hsa04514	T -> NK (HC)	1.00956e-05	T -> NK	HC
397	Epithelial	T	CD99	CD99	0.0734984	3	CD99_CD99	CD99 - CD99	CD99	Cell-Cell Contact	KEGG: hsa04514	Epithelial -> T (HC)	1.23339e-06	Epithelial -> T	HC
398	Macrophages	T	CD99	CD99	0.132352	3	CD99_CD99	CD99 - CD99	CD99	Cell-Cell Contact	KEGG: hsa04514	Macrophages -> T (HC)	0.000523176	Macrophages -> T	HC
399	mDC	T	CD99	CD99	0.09012	3	CD99_CD99	CD99 - CD99	CD99	Cell-Cell Contact	KEGG: hsa04514	mDC -> T (HC)	1.51681e-05	mDC -> T	HC
400	NK	T	CD99	CD99	0.0869307	3	CD99_CD99	CD99 - CD99	CD99	Cell-Cell Contact	KEGG: hsa04514	NK -> T (HC)	1.00956e-05	NK -> T	HC
401	T	T	CD99	CD99	0.107437	3	CD99_CD99	CD99 - CD99	CD99	Cell-Cell Contact	KEGG: hsa04514	T -> T (HC)	9.07193e-05	T -> T	HC
1187	NK	B	CD99	CD99	0.0970431	3	CD99_CD99	CD99 - CD99	CD99	Cell-Cell Contact	KEGG: hsa04514	NK -> B (M)	3.34753e-05	NK -> B	M
1188	T	B	CD99	CD99	0.122854	3	CD99_CD99	CD99 - CD99	CD99	Cell-Cell Contact	KEGG: hsa04514	T -> B (M)	0.000291705	T -> B	M
1189	NK	Macrophages	CD99	CD99	0.157388	3	CD99_CD99	CD99 - CD99	CD99	Cell-Cell Contact	KEGG: hsa04514	NK -> Macrophages (M)	0.00174026	NK -> Macrophages	M
1190	T	Macrophages	CD99	CD99	0.23897	3	CD99_CD99	CD99 - CD99	CD99	Cell-Cell Contact	KEGG: hsa04514	T -> Macrophages (M)	0.0152278	T -> Macrophages	M
1191	B	NK	CD99	CD99	0.0970431	3	CD99_CD99	CD99 - CD99	CD99	Cell-Cell Contact	KEGG: hsa04514	B -> NK (M)	3.34753e-05	B -> NK	M
1192	Macrophages	NK	CD99	CD99	0.157388	3	CD99_CD99	CD99 - CD99	CD99	Cell-Cell Contact	KEGG: hsa04514	Macrophages -> NK (M)	0.00174026	Macrophages -> NK	M
1193	NK	NK	CD99	CD99	0.120426	3	CD99_CD99	CD99 - CD99	CD99	Cell-Cell Contact	KEGG: hsa04514	NK -> NK (M)	0.000247569	NK -> NK	M
1194	T	NK	CD99	CD99	0.162534	3	CD99_CD99	CD99 - CD99	CD99	Cell-Cell Contact	KEGG: hsa04514	T -> NK (M)	0.00212805	T -> NK	M
1195	B	T	CD99	CD99	0.122854	3	CD99_CD99	CD99 - CD99	CD99	Cell-Cell Contact	KEGG: hsa04514	B -> T (M)	0.000291705	B -> T	M
1196	Macrophages	T	CD99	CD99	0.23897	3	CD99_CD99	CD99 - CD99	CD99	Cell-Cell Contact	KEGG: hsa04514	Macrophages -> T (M)	0.0152278	Macrophages -> T	M
1197	NK	T	CD99	CD99	0.162534	3	CD99_CD99	CD99 - CD99	CD99	Cell-Cell Contact	KEGG: hsa04514	NK -> T (M)	0.00212805	NK -> T	M
1198	T	T	CD99	CD99	0.249497	3	CD99_CD99	CD99 - CD99	CD99	Cell-Cell Contact	KEGG: hsa04514	T -> T (M)	0.0181686	T -> T	M
1199	B	Epithelial	CD99	CD99L2	0.074792	3	CD99_CD99L2	CD99 - CD99L2	CD99	Cell-Cell Contact	KEGG: hsa04514	B -> Epithelial (M)	1.56063e-06	B -> Epithelial	M
1200	Epithelial	Epithelial	CD99	CD99L2	0.0731229	3	CD99_CD99L2	CD99 - CD99L2	CD99	Cell-Cell Contact	KEGG: hsa04514	Epithelial -> Epithelial (M)	1.15016e-06	Epithelial -> Epithelial	M
1201	Macrophages	Epithelial	CD99	CD99L2	0.105963	3	CD99_CD99L2	CD99 - CD99L2	CD99	Cell-Cell Contact	KEGG: hsa04514	Macrophages -> Epithelial (M)	7.97015e-05	Macrophages -> Epithelial	M
1202	mDC	Epithelial	CD99	CD99L2	0.0713125	3	CD99_CD99L2	CD99 - CD99L2	CD99	Cell-Cell Contact	KEGG: hsa04514	mDC -> Epithelial (M)	8.12794e-07	mDC -> Epithelial	M
1203	NK	Epithelial	CD99	CD99L2	0.0884314	3	CD99_CD99L2	CD99 - CD99L2	CD99	Cell-Cell Contact	KEGG: hsa04514	NK -> Epithelial (M)	1.22719e-05	NK -> Epithelial	M
1204	T	Epithelial	CD99	CD99L2	0.109593	3	CD99_CD99L2	CD99 - CD99L2	CD99	Cell-Cell Contact	KEGG: hsa04514	T -> Epithelial (M)	0.000108941	T -> Epithelial	M
1205	B	Macrophages	CD99	CD99L2	0.0887988	3	CD99_CD99L2	CD99 - CD99L2	CD99	Cell-Cell Contact	KEGG: hsa04514	B -> Macrophages (M)	1.28597e-05	B -> Macrophages	M
1206	Epithelial	Macrophages	CD99	CD99L2	0.0864364	3	CD99_CD99L2	CD99 - CD99L2	CD99	Cell-Cell Contact	KEGG: hsa04514	Epithelial -> Macrophages (M)	9.45274e-06	Epithelial -> Macrophages	M
1207	Macrophages	Macrophages	CD99	CD99L2	0.136445	3	CD99_CD99L2	CD99 - CD99L2	CD99	Cell-Cell Contact	KEGG: hsa04514	Macrophages -> Macrophages (M)	0.000656269	Macrophages -> Macrophages	M
1208	mDC	Macrophages	CD99	CD99L2	0.0839179	3	CD99_CD99L2	CD99 - CD99L2	CD99	Cell-Cell Contact	KEGG: hsa04514	mDC -> Macrophages (M)	6.67985e-06	mDC -> Macrophages	M
1209	NK	Macrophages	CD99	CD99L2	0.108736	3	CD99_CD99L2	CD99 - CD99L2	CD99	Cell-Cell Contact	KEGG: hsa04514	NK -> Macrophages (M)	0.000101384	NK -> Macrophages	M
1210	T	Macrophages	CD99	CD99L2	0.142619	3	CD99_CD99L2	CD99 - CD99L2	CD99	Cell-Cell Contact	KEGG: hsa04514	T -> Macrophages (M)	0.000901297	T -> Macrophages	M
380	mDC	Macrophages	CD99	PILRA	0.108577	3	CD99_PILRA	CD99 - PILRA	CD99	Cell-Cell Contact	PMID: 18234675	mDC -> Macrophages (HC)	0.000100029	mDC -> Macrophages	HC
381	NK	Macrophages	CD99	PILRA	0.104493	3	CD99_PILRA	CD99 - PILRA	CD99	Cell-Cell Contact	PMID: 18234675	NK -> Macrophages (HC)	6.97912e-05	NK -> Macrophages	HC
382	T	Macrophages	CD99	PILRA	0.135472	3	CD99_PILRA	CD99 - PILRA	CD99	Cell-Cell Contact	PMID: 18234675	T -> Macrophages (HC)	0.000622593	T -> Macrophages	HC
1183	B	Macrophages	CD99	PILRA	0.129034	3	CD99_PILRA	CD99 - PILRA	CD99	Cell-Cell Contact	PMID: 18234675	B -> Macrophages (M)	0.000430799	B -> Macrophages	M
1184	Macrophages	Macrophages	CD99	PILRA	0.263077	3	CD99_PILRA	CD99 - PILRA	CD99	Cell-Cell Contact	PMID: 18234675	Macrophages -> Macrophages (M)	0.0223446	Macrophages -> Macrophages	M
1185	NK	Macrophages	CD99	PILRA	0.174174	3	CD99_PILRA	CD99 - PILRA	CD99	Cell-Cell Contact	PMID: 18234675	NK -> Macrophages (M)	0.0032103	NK -> Macrophages	M
1186	T	Macrophages	CD99	PILRA	0.27884	3	CD99_PILRA	CD99 - PILRA	CD99	Cell-Cell Contact	PMID: 18234675	T -> Macrophages (M)	0.0277009	T -> Macrophages	M
406	Macrophages	NK	CLEC2B	KLRB1	0.101985	3	CLEC2B_KLRB1	CLEC2B - KLRB1	CLEC	Cell-Cell Contact	PMID: 24223577	Macrophages -> NK (HC)	5.51534e-05	Macrophages -> NK	HC
407	NK	NK	CLEC2B	KLRB1	0.0679643	3	CLEC2B_KLRB1	CLEC2B - KLRB1	CLEC	Cell-Cell Contact	PMID: 24223577	NK -> NK (HC)	4.07343e-07	NK -> NK	HC
408	T	NK	CLEC2B	KLRB1	0.079116	3	CLEC2B_KLRB1	CLEC2B - KLRB1	CLEC	Cell-Cell Contact	PMID: 24223577	T -> NK (HC)	3.24085e-06	T -> NK	HC
409	Macrophages	T	CLEC2B	KLRB1	0.118313	3	CLEC2B_KLRB1	CLEC2B - KLRB1	CLEC	Cell-Cell Contact	PMID: 24223577	Macrophages -> T (HC)	0.000213437	Macrophages -> T	HC
410	NK	T	CLEC2B	KLRB1	0.0749037	3	CLEC2B_KLRB1	CLEC2B - KLRB1	CLEC	Cell-Cell Contact	PMID: 24223577	NK -> T (HC)	1.59207e-06	NK -> T	HC
411	T	T	CLEC2B	KLRB1	0.0886445	3	CLEC2B_KLRB1	CLEC2B - KLRB1	CLEC	Cell-Cell Contact	PMID: 24223577	T -> T (HC)	1.261e-05	T -> T	HC
1219	Macrophages	NK	CLEC2B	KLRB1	0.136869	3	CLEC2B_KLRB1	CLEC2B - KLRB1	CLEC	Cell-Cell Contact	PMID: 24223577	Macrophages -> NK (M)	0.000671341	Macrophages -> NK	M
1220	mDC	NK	CLEC2B	KLRB1	0.0852507	3	CLEC2B_KLRB1	CLEC2B - KLRB1	CLEC	Cell-Cell Contact	PMID: 24223577	mDC -> NK (M)	8.04784e-06	mDC -> NK	M
1221	NK	NK	CLEC2B	KLRB1	0.103939	3	CLEC2B_KLRB1	CLEC2B - KLRB1	CLEC	Cell-Cell Contact	PMID: 24223577	NK -> NK (M)	6.63167e-05	NK -> NK	M
1222	T	NK	CLEC2B	KLRB1	0.125519	3	CLEC2B_KLRB1	CLEC2B - KLRB1	CLEC	Cell-Cell Contact	PMID: 24223577	T -> NK (M)	0.00034675	T -> NK	M
1223	Macrophages	T	CLEC2B	KLRB1	0.172328	3	CLEC2B_KLRB1	CLEC2B - KLRB1	CLEC	Cell-Cell Contact	PMID: 24223577	Macrophages -> T (M)	0.00301886	Macrophages -> T	M
1224	mDC	T	CLEC2B	KLRB1	0.0977166	3	CLEC2B_KLRB1	CLEC2B - KLRB1	CLEC	Cell-Cell Contact	PMID: 24223577	mDC -> T (M)	3.59394e-05	mDC -> T	M
1225	NK	T	CLEC2B	KLRB1	0.123257	3	CLEC2B_KLRB1	CLEC2B - KLRB1	CLEC	Cell-Cell Contact	PMID: 24223577	NK -> T (M)	0.000299583	NK -> T	M
1226	T	T	CLEC2B	KLRB1	0.154727	3	CLEC2B_KLRB1	CLEC2B - KLRB1	CLEC	Cell-Cell Contact	PMID: 24223577	T -> T (M)	0.00156011	T -> T	M
412	NK	NK	CD69	KLRB1	0.0678616	3	CLEC2C_KLRB1	CLEC2C - KLRB1	CLEC	Cell-Cell Contact	PMID: 24223577	NK -> NK (HC)	3.98374e-07	NK -> NK	HC
413	T	NK	CD69	KLRB1	0.0788473	3	CLEC2C_KLRB1	CLEC2C - KLRB1	CLEC	Cell-Cell Contact	PMID: 24223577	T -> NK (HC)	3.10422e-06	T -> NK	HC
414	NK	T	CD69	KLRB1	0.0747765	3	CLEC2C_KLRB1	CLEC2C - KLRB1	CLEC	Cell-Cell Contact	PMID: 24223577	NK -> T (HC)	1.55631e-06	NK -> T	HC
415	T	T	CD69	KLRB1	0.088302	3	CLEC2C_KLRB1	CLEC2C - KLRB1	CLEC	Cell-Cell Contact	PMID: 24223577	T -> T (HC)	1.20703e-05	T -> T	HC
1227	B	NK	CD69	KLRB1	0.0858154	3	CLEC2C_KLRB1	CLEC2C - KLRB1	CLEC	Cell-Cell Contact	PMID: 24223577	B -> NK (M)	8.69361e-06	B -> NK	M
1228	Macrophages	NK	CD69	KLRB1	0.123997	3	CLEC2C_KLRB1	CLEC2C - KLRB1	CLEC	Cell-Cell Contact	PMID: 24223577	Macrophages -> NK (M)	0.000314451	Macrophages -> NK	M
1229	mDC	NK	CD69	KLRB1	0.0785035	3	CLEC2C_KLRB1	CLEC2C - KLRB1	CLEC	Cell-Cell Contact	PMID: 24223577	mDC -> NK (M)	2.9365e-06	mDC -> NK	M
1230	NK	NK	CD69	KLRB1	0.101038	3	CLEC2C_KLRB1	CLEC2C - KLRB1	CLEC	Cell-Cell Contact	PMID: 24223577	NK -> NK (M)	5.03098e-05	NK -> NK	M
1231	T	NK	CD69	KLRB1	0.128055	3	CLEC2C_KLRB1	CLEC2C - KLRB1	CLEC	Cell-Cell Contact	PMID: 24223577	T -> NK (M)	0.000405998	T -> NK	M
1232	B	T	CD69	KLRB1	0.0985105	3	CLEC2C_KLRB1	CLEC2C - KLRB1	CLEC	Cell-Cell Contact	PMID: 24223577	B -> T (M)	3.9029e-05	B -> T	M
1233	Macrophages	T	CD69	KLRB1	0.152281	3	CLEC2C_KLRB1	CLEC2C - KLRB1	CLEC	Cell-Cell Contact	PMID: 24223577	Macrophages -> T (M)	0.00140627	Macrophages -> T	M
1234	mDC	T	CD69	KLRB1	0.0889363	3	CLEC2C_KLRB1	CLEC2C - KLRB1	CLEC	Cell-Cell Contact	PMID: 24223577	mDC -> T (M)	1.30856e-05	mDC -> T	M
1235	NK	T	CD69	KLRB1	0.119147	3	CLEC2C_KLRB1	CLEC2C - KLRB1	CLEC	Cell-Cell Contact	PMID: 24223577	NK -> T (M)	0.000226453	NK -> T	M
1236	T	T	CD69	KLRB1	0.158645	3	CLEC2C_KLRB1	CLEC2C - KLRB1	CLEC	Cell-Cell Contact	PMID: 24223577	T -> T (M)	0.00183008	T -> T	M
402	NK	NK	CLEC2D	KLRB1	0.0680861	3	CLEC2D_KLRB1	CLEC2D - KLRB1	CLEC	Cell-Cell Contact	PMID: 24223577	NK -> NK (HC)	4.18206e-07	NK -> NK	HC
403	T	NK	CLEC2D	KLRB1	0.0802805	3	CLEC2D_KLRB1	CLEC2D - KLRB1	CLEC	Cell-Cell Contact	PMID: 24223577	T -> NK (HC)	3.89302e-06	T -> NK	HC
404	NK	T	CLEC2D	KLRB1	0.0750547	3	CLEC2D_KLRB1	CLEC2D - KLRB1	CLEC	Cell-Cell Contact	PMID: 24223577	NK -> T (HC)	1.63542e-06	NK -> T	HC
405	T	T	CLEC2D	KLRB1	0.0901352	3	CLEC2D_KLRB1	CLEC2D - KLRB1	CLEC	Cell-Cell Contact	PMID: 24223577	T -> T (HC)	1.51966e-05	T -> T	HC
1211	B	NK	CLEC2D	KLRB1	0.0846164	3	CLEC2D_KLRB1	CLEC2D - KLRB1	CLEC	Cell-Cell Contact	PMID: 24223577	B -> NK (M)	7.37041e-06	B -> NK	M
1212	mDC	NK	CLEC2D	KLRB1	0.0860155	3	CLEC2D_KLRB1	CLEC2D - KLRB1	CLEC	Cell-Cell Contact	PMID: 24223577	mDC -> NK (M)	8.93252e-06	mDC -> NK	M
1213	NK	NK	CLEC2D	KLRB1	0.0987941	3	CLEC2D_KLRB1	CLEC2D - KLRB1	CLEC	Cell-Cell Contact	PMID: 24223577	NK -> NK (M)	4.01832e-05	NK -> NK	M
1214	T	NK	CLEC2D	KLRB1	0.132445	3	CLEC2D_KLRB1	CLEC2D - KLRB1	CLEC	Cell-Cell Contact	PMID: 24223577	T -> NK (M)	0.000525961	T -> NK	M
1215	B	T	CLEC2D	KLRB1	0.0969214	3	CLEC2D_KLRB1	CLEC2D - KLRB1	CLEC	Cell-Cell Contact	PMID: 24223577	B -> T (M)	3.30449e-05	B -> T	M
1216	mDC	T	CLEC2D	KLRB1	0.0987263	3	CLEC2D_KLRB1	CLEC2D - KLRB1	CLEC	Cell-Cell Contact	PMID: 24223577	mDC -> T (M)	3.9905e-05	mDC -> T	M
1217	NK	T	CLEC2D	KLRB1	0.116009	3	CLEC2D_KLRB1	CLEC2D - KLRB1	CLEC	Cell-Cell Contact	PMID: 24223577	NK -> T (M)	0.00018046	NK -> T	M
1218	T	T	CLEC2D	KLRB1	0.165543	3	CLEC2D_KLRB1	CLEC2D - KLRB1	CLEC	Cell-Cell Contact	PMID: 24223577	T -> T (M)	0.00237982	T -> T	M
775	Macrophages	Macrophages	CSF1	CSF1R	0.153456	3	CSF1_CSF1R	CSF1 - CSF1R	CSF	Secreted Signaling	KEGG: hsa04060	Macrophages -> Macrophages (M)	0.00147881	Macrophages -> Macrophages	M
703	Macrophages	B	CXCL10	CXCR3	0.11762	3	CXCL10_CXCR3	CXCL10 - CXCR3	CXCL	Secreted Signaling	KEGG: hsa04060	Macrophages -> B (M)	0.00020307	Macrophages -> B	M
704	mDC	B	CXCL10	CXCR3	0.0842429	3	CXCL10_CXCR3	CXCL10 - CXCR3	CXCL	Secreted Signaling	KEGG: hsa04060	mDC -> B (M)	6.99417e-06	mDC -> B	M
705	Macrophages	Macrophages	CXCL10	CXCR3	0.228701	3	CXCL10_CXCR3	CXCL10 - CXCR3	CXCL	Secreted Signaling	KEGG: hsa04060	Macrophages -> Macrophages (M)	0.0126195	Macrophages -> Macrophages	M
706	mDC	Macrophages	CXCL10	CXCR3	0.129181	3	CXCL10_CXCR3	CXCL10 - CXCR3	CXCL	Secreted Signaling	KEGG: hsa04060	mDC -> Macrophages (M)	0.000434601	mDC -> Macrophages	M
707	Macrophages	mDC	CXCL10	CXCR3	0.136347	3	CXCL10_CXCR3	CXCL10 - CXCR3	CXCL	Secreted Signaling	KEGG: hsa04060	Macrophages -> mDC (M)	0.000652795	Macrophages -> mDC	M
708	mDC	mDC	CXCL10	CXCR3	0.0934409	3	CXCL10_CXCR3	CXCL10 - CXCR3	CXCL	Secreted Signaling	KEGG: hsa04060	mDC -> mDC (M)	2.25009e-05	mDC -> mDC	M
709	Macrophages	NK	CXCL10	CXCR3	0.139629	3	CXCL10_CXCR3	CXCL10 - CXCR3	CXCL	Secreted Signaling	KEGG: hsa04060	Macrophages -> NK (M)	0.000775631	Macrophages -> NK	M
710	mDC	NK	CXCL10	CXCR3	0.0949613	3	CXCL10_CXCR3	CXCL10 - CXCR3	CXCL	Secreted Signaling	KEGG: hsa04060	mDC -> NK (M)	2.67063e-05	mDC -> NK	M
711	Macrophages	T	CXCL10	CXCR3	0.220824	3	CXCL10_CXCR3	CXCL10 - CXCR3	CXCL	Secreted Signaling	KEGG: hsa04060	Macrophages -> T (M)	0.0107968	Macrophages -> T	M
712	mDC	T	CXCL10	CXCR3	0.126654	3	CXCL10_CXCR3	CXCL10 - CXCR3	CXCL	Secreted Signaling	KEGG: hsa04060	mDC -> T (M)	0.000372403	mDC -> T	M
713	mDC	B	CXCL11	CXCR3	0.0780305	3	CXCL11_CXCR3	CXCL11 - CXCR3	CXCL	Secreted Signaling	KEGG: hsa04060	mDC -> B (M)	2.71829e-06	mDC -> B	M
714	Macrophages	Macrophages	CXCL11	CXCR3	0.167088	2	CXCL11_CXCR3	CXCL11 - CXCR3	CXCL	Secreted Signaling	KEGG: hsa04060	Macrophages -> Macrophages (M)	0.00251654	Macrophages -> Macrophages	M
715	mDC	Macrophages	CXCL11	CXCR3	0.115113	3	CXCL11_CXCR3	CXCL11 - CXCR3	CXCL	Secreted Signaling	KEGG: hsa04060	mDC -> Macrophages (M)	0.000168749	mDC -> Macrophages	M
716	T	Macrophages	CXCL11	CXCR3	0.15058	3	CXCL11_CXCR3	CXCL11 - CXCR3	CXCL	Secreted Signaling	KEGG: hsa04060	T -> Macrophages (M)	0.00130574	T -> Macrophages	M
717	Macrophages	mDC	CXCL11	CXCR3	0.111925	3	CXCL11_CXCR3	CXCL11 - CXCR3	CXCL	Secreted Signaling	KEGG: hsa04060	Macrophages -> mDC (M)	0.000131761	Macrophages -> mDC	M
718	mDC	mDC	CXCL11	CXCR3	0.085916	3	CXCL11_CXCR3	CXCL11 - CXCR3	CXCL	Secreted Signaling	KEGG: hsa04060	mDC -> mDC (M)	8.81304e-06	mDC -> mDC	M
719	T	mDC	CXCL11	CXCR3	0.104266	3	CXCL11_CXCR3	CXCL11 - CXCR3	CXCL	Secreted Signaling	KEGG: hsa04060	T -> mDC (M)	6.83537e-05	T -> mDC	M
720	mDC	NK	CXCL11	CXCR3	0.0871175	3	CXCL11_CXCR3	CXCL11 - CXCR3	CXCL	Secreted Signaling	KEGG: hsa04060	mDC -> NK (M)	1.03477e-05	mDC -> NK	M
721	Macrophages	T	CXCL11	CXCR3	0.163421	3	CXCL11_CXCR3	CXCL11 - CXCR3	CXCL	Secreted Signaling	KEGG: hsa04060	Macrophages -> T (M)	0.00220033	Macrophages -> T	M
722	mDC	T	CXCL11	CXCR3	0.113302	3	CXCL11_CXCR3	CXCL11 - CXCR3	CXCL	Secreted Signaling	KEGG: hsa04060	mDC -> T (M)	0.000146874	mDC -> T	M
723	T	T	CXCL11	CXCR3	0.147589	3	CXCL11_CXCR3	CXCL11 - CXCR3	CXCL	Secreted Signaling	KEGG: hsa04060	T -> T (M)	0.00114131	T -> T	M
689	mDC	B	CXCL9	CXCR3	0.0772977	3	CXCL9_CXCR3	CXCL9 - CXCR3	CXCL	Secreted Signaling	KEGG: hsa04060	mDC -> B (M)	2.40732e-06	mDC -> B	M
690	T	B	CXCL9	CXCR3	0.0928054	3	CXCL9_CXCR3	CXCL9 - CXCR3	CXCL	Secreted Signaling	KEGG: hsa04060	T -> B (M)	2.09109e-05	T -> B	M
691	mDC	Macrophages	CXCL9	CXCR3	0.113525	3	CXCL9_CXCR3	CXCL9 - CXCR3	CXCL	Secreted Signaling	KEGG: hsa04060	mDC -> Macrophages (M)	0.000149434	mDC -> Macrophages	M
692	T	Macrophages	CXCL9	CXCR3	0.150442	3	CXCL9_CXCR3	CXCL9 - CXCR3	CXCL	Secreted Signaling	KEGG: hsa04060	T -> Macrophages (M)	0.0012978	T -> Macrophages	M
693	Macrophages	mDC	CXCL9	CXCR3	0.106097	2	CXCL9_CXCR3	CXCL9 - CXCR3	CXCL	Secreted Signaling	KEGG: hsa04060	Macrophages -> mDC (M)	8.06576e-05	Macrophages -> mDC	M
694	mDC	mDC	CXCL9	CXCR3	0.0850326	3	CXCL9_CXCR3	CXCL9 - CXCR3	CXCL	Secreted Signaling	KEGG: hsa04060	mDC -> mDC (M)	7.80925e-06	mDC -> mDC	M
695	T	mDC	CXCL9	CXCR3	0.1042	3	CXCL9_CXCR3	CXCL9 - CXCR3	CXCL	Secreted Signaling	KEGG: hsa04060	T -> mDC (M)	6.79394e-05	T -> mDC	M
696	mDC	NK	CXCL9	CXCR3	0.0862035	3	CXCL9_CXCR3	CXCL9 - CXCR3	CXCL	Secreted Signaling	KEGG: hsa04060	mDC -> NK (M)	9.16185e-06	mDC -> NK	M
697	T	NK	CXCL9	CXCR3	0.10594	3	CXCL9_CXCR3	CXCL9 - CXCR3	CXCL	Secreted Signaling	KEGG: hsa04060	T -> NK (M)	7.9535e-05	T -> NK	M
698	B	T	CXCL9	CXCR3	0.0928455	3	CXCL9_CXCR3	CXCL9 - CXCR3	CXCL	Secreted Signaling	KEGG: hsa04060	B -> T (M)	2.10086e-05	B -> T	M
699	Macrophages	T	CXCL9	CXCR3	0.151309	3	CXCL9_CXCR3	CXCL9 - CXCR3	CXCL	Secreted Signaling	KEGG: hsa04060	Macrophages -> T (M)	0.00134822	Macrophages -> T	M
700	mDC	T	CXCL9	CXCR3	0.111777	3	CXCL9_CXCR3	CXCL9 - CXCR3	CXCL	Secreted Signaling	KEGG: hsa04060	mDC -> T (M)	0.000130212	mDC -> T	M
701	NK	T	CXCL9	CXCR3	0.105897	3	CXCL9_CXCR3	CXCL9 - CXCR3	CXCL	Secreted Signaling	KEGG: hsa04060	NK -> T (M)	7.92347e-05	NK -> T	M
702	T	T	CXCL9	CXCR3	0.147457	3	CXCL9_CXCR3	CXCL9 - CXCR3	CXCL	Secreted Signaling	KEGG: hsa04060	T -> T (M)	0.00113441	T -> T	M
416	T	Macrophages	EFNA4	EPHA2	0.0439597	3	EFNA4_EPHA2	EFNA4 - EPHA2	EPHA	Cell-Cell Contact	PMID: 15114347	T -> Macrophages (HC)	1.32017e-10	T -> Macrophages	HC
417	Macrophages	mDC	EFNA4	EPHA2	0.0429264	3	EFNA4_EPHA2	EFNA4 - EPHA2	EPHA	Cell-Cell Contact	PMID: 15114347	Macrophages -> mDC (HC)	7.63488e-11	Macrophages -> mDC	HC
418	mDC	mDC	EFNA4	EPHA2	0.0371099	2	EFNA4_EPHA2	EFNA4 - EPHA2	EPHA	Cell-Cell Contact	PMID: 15114347	mDC -> mDC (HC)	1.9818e-12	mDC -> mDC	HC
419	T	mDC	EFNA4	EPHA2	0.0380266	3	EFNA4_EPHA2	EFNA4 - EPHA2	EPHA	Cell-Cell Contact	PMID: 15114347	T -> mDC (HC)	3.7948e-12	T -> mDC	HC
420	T	NK	EFNA4	EPHA2	0.0353992	3	EFNA4_EPHA2	EFNA4 - EPHA2	EPHA	Cell-Cell Contact	PMID: 15114347	T -> NK (HC)	5.38909e-13	T -> NK	HC
421	Epithelial	T	EFNA4	EPHA2	0.0351864	2	EFNA4_EPHA2	EFNA4 - EPHA2	EPHA	Cell-Cell Contact	PMID: 15114347	Epithelial -> T (HC)	4.5427e-13	Epithelial -> T	HC
422	Macrophages	T	EFNA4	EPHA2	0.0440216	3	EFNA4_EPHA2	EFNA4 - EPHA2	EPHA	Cell-Cell Contact	PMID: 15114347	Macrophages -> T (HC)	1.36305e-10	Macrophages -> T	HC
423	mDC	T	EFNA4	EPHA2	0.0379256	3	EFNA4_EPHA2	EFNA4 - EPHA2	EPHA	Cell-Cell Contact	PMID: 15114347	mDC -> T (HC)	3.5381e-12	mDC -> T	HC
424	NK	T	EFNA4	EPHA2	0.0352785	2	EFNA4_EPHA2	EFNA4 - EPHA2	EPHA	Cell-Cell Contact	PMID: 15114347	NK -> T (HC)	4.89252e-13	NK -> T	HC
425	T	T	EFNA4	EPHA2	0.0388836	3	EFNA4_EPHA2	EFNA4 - EPHA2	EPHA	Cell-Cell Contact	PMID: 15114347	T -> T (HC)	6.77484e-12	T -> T	HC
1237	Epithelial	B	EFNA4	EPHA2	0.0422385	3	EFNA4_EPHA2	EFNA4 - EPHA2	EPHA	Cell-Cell Contact	PMID: 15114347	Epithelial -> B (M)	5.22445e-11	Epithelial -> B	M
1238	B	Epithelial	EFNA4	EPHA2	0.041029	3	EFNA4_EPHA2	EFNA4 - EPHA2	EPHA	Cell-Cell Contact	PMID: 15114347	B -> Epithelial (M)	2.59979e-11	B -> Epithelial	M
1239	Epithelial	Epithelial	EFNA4	EPHA2	0.0509703	3	EFNA4_EPHA2	EFNA4 - EPHA2	EPHA	Cell-Cell Contact	PMID: 15114347	Epithelial -> Epithelial (M)	3.01616e-09	Epithelial -> Epithelial	M
1240	Macrophages	Epithelial	EFNA4	EPHA2	0.0503615	3	EFNA4_EPHA2	EFNA4 - EPHA2	EPHA	Cell-Cell Contact	PMID: 15114347	Macrophages -> Epithelial (M)	2.37936e-09	Macrophages -> Epithelial	M
1241	mDC	Epithelial	EFNA4	EPHA2	0.0430558	3	EFNA4_EPHA2	EFNA4 - EPHA2	EPHA	Cell-Cell Contact	PMID: 15114347	mDC -> Epithelial (M)	8.18861e-11	mDC -> Epithelial	M
1242	NK	Epithelial	EFNA4	EPHA2	0.0440542	3	EFNA4_EPHA2	EFNA4 - EPHA2	EPHA	Cell-Cell Contact	PMID: 15114347	NK -> Epithelial (M)	1.38613e-10	NK -> Epithelial	M
1243	T	Epithelial	EFNA4	EPHA2	0.0490863	3	EFNA4_EPHA2	EFNA4 - EPHA2	EPHA	Cell-Cell Contact	PMID: 15114347	T -> Epithelial (M)	1.42048e-09	T -> Epithelial	M
1244	Epithelial	Macrophages	EFNA4	EPHA2	0.0539221	3	EFNA4_EPHA2	EFNA4 - EPHA2	EPHA	Cell-Cell Contact	PMID: 15114347	Epithelial -> Macrophages (M)	8.82871e-09	Epithelial -> Macrophages	M
1245	T	Macrophages	EFNA4	EPHA2	0.0518182	3	EFNA4_EPHA2	EFNA4 - EPHA2	EPHA	Cell-Cell Contact	PMID: 15114347	T -> Macrophages (M)	4.15792e-09	T -> Macrophages	M
1246	Epithelial	mDC	EFNA4	EPHA2	0.0449111	3	EFNA4_EPHA2	EFNA4 - EPHA2	EPHA	Cell-Cell Contact	PMID: 15114347	Epithelial -> mDC (M)	2.13747e-10	Epithelial -> mDC	M
1247	Epithelial	NK	EFNA4	EPHA2	0.0473205	3	EFNA4_EPHA2	EFNA4 - EPHA2	EPHA	Cell-Cell Contact	PMID: 15114347	Epithelial -> NK (M)	6.6417e-10	Epithelial -> NK	M
1248	T	NK	EFNA4	EPHA2	0.0456924	3	EFNA4_EPHA2	EFNA4 - EPHA2	EPHA	Cell-Cell Contact	PMID: 15114347	T -> NK (M)	3.12794e-10	T -> NK	M
1249	Epithelial	T	EFNA4	EPHA2	0.0528958	3	EFNA4_EPHA2	EFNA4 - EPHA2	EPHA	Cell-Cell Contact	PMID: 15114347	Epithelial -> T (M)	6.16064e-09	Epithelial -> T	M
1250	Macrophages	T	EFNA4	EPHA2	0.0522405	3	EFNA4_EPHA2	EFNA4 - EPHA2	EPHA	Cell-Cell Contact	PMID: 15114347	Macrophages -> T (M)	4.85993e-09	Macrophages -> T	M
1251	mDC	T	EFNA4	EPHA2	0.0444217	3	EFNA4_EPHA2	EFNA4 - EPHA2	EPHA	Cell-Cell Contact	PMID: 15114347	mDC -> T (M)	1.67256e-10	mDC -> T	M
1252	T	T	EFNA4	EPHA2	0.0508697	3	EFNA4_EPHA2	EFNA4 - EPHA2	EPHA	Cell-Cell Contact	PMID: 15114347	T -> T (M)	2.90138e-09	T -> T	M
432	Epithelial	Epithelial	F11R	F11R	0.0555017	3	F11R_F11R	F11R - F11R	JAM	Cell-Cell Contact	KEGG: hsa04514	Epithelial -> Epithelial (HC)	1.49662e-08	Epithelial -> Epithelial	HC
1289	Epithelial	Epithelial	F11R	F11R	0.0881043	3	F11R_F11R	F11R - F11R	JAM	Cell-Cell Contact	KEGG: hsa04514	Epithelial -> Epithelial (M)	1.17673e-05	Epithelial -> Epithelial	M
1290	Macrophages	Epithelial	F11R	F11R	0.0986289	3	F11R_F11R	F11R - F11R	JAM	Cell-Cell Contact	KEGG: hsa04514	Macrophages -> Epithelial (M)	3.95078e-05	Macrophages -> Epithelial	M
1291	Epithelial	Macrophages	F11R	F11R	0.0986289	3	F11R_F11R	F11R - F11R	JAM	Cell-Cell Contact	KEGG: hsa04514	Epithelial -> Macrophages (M)	3.95078e-05	Epithelial -> Macrophages	M
1292	Macrophages	Macrophages	F11R	F11R	0.111892	3	F11R_F11R	F11R - F11R	JAM	Cell-Cell Contact	KEGG: hsa04514	Macrophages -> Macrophages (M)	0.000131412	Macrophages -> Macrophages	M
993	B	Epithelial	FN1	ITGA3_ITGB1	0.0575323	3	FN1_ITGA3_ITGB1	FN1 - (ITGA3+ITGB1)	FN1	ECM-Receptor	KEGG: hsa04512	B -> Epithelial (M)	2.82682e-08	B -> Epithelial	M
994	Epithelial	Epithelial	FN1	ITGA3_ITGB1	0.0609739	3	FN1_ITGA3_ITGB1	FN1 - (ITGA3+ITGB1)	FN1	ECM-Receptor	KEGG: hsa04512	Epithelial -> Epithelial (M)	7.54005e-08	Epithelial -> Epithelial	M
995	Macrophages	Epithelial	FN1	ITGA3_ITGB1	0.119733	3	FN1_ITGA3_ITGB1	FN1 - (ITGA3+ITGB1)	FN1	ECM-Receptor	KEGG: hsa04512	Macrophages -> Epithelial (M)	0.00023594	Macrophages -> Epithelial	M
996	mDC	Epithelial	FN1	ITGA3_ITGB1	0.0616247	3	FN1_ITGA3_ITGB1	FN1 - (ITGA3+ITGB1)	FN1	ECM-Receptor	KEGG: hsa04512	mDC -> Epithelial (M)	8.96587e-08	mDC -> Epithelial	M
997	NK	Epithelial	FN1	ITGA3_ITGB1	0.0640652	3	FN1_ITGA3_ITGB1	FN1 - (ITGA3+ITGB1)	FN1	ECM-Receptor	KEGG: hsa04512	NK -> Epithelial (M)	1.66363e-07	NK -> Epithelial	M
998	T	Epithelial	FN1	ITGA3_ITGB1	0.0730918	3	FN1_ITGA3_ITGB1	FN1 - (ITGA3+ITGB1)	FN1	ECM-Receptor	KEGG: hsa04512	T -> Epithelial (M)	1.14348e-06	T -> Epithelial	M
260	Macrophages	Macrophages	FN1	ITGA4_ITGB1	0.180135	3	FN1_ITGA4_ITGB1	FN1 - (ITGA4+ITGB1)	FN1	ECM-Receptor	KEGG: hsa04512	Macrophages -> Macrophages (HC)	0.00388205	Macrophages -> Macrophages	HC
261	Macrophages	T	FN1	ITGA4_ITGB1	0.113018	3	FN1_ITGA4_ITGB1	FN1 - (ITGA4+ITGB1)	FN1	ECM-Receptor	KEGG: hsa04512	Macrophages -> T (HC)	0.000143652	Macrophages -> T	HC
999	Macrophages	B	FN1	ITGA4_ITGB1	0.118976	3	FN1_ITGA4_ITGB1	FN1 - (ITGA4+ITGB1)	FN1	ECM-Receptor	KEGG: hsa04512	Macrophages -> B (M)	0.000223739	Macrophages -> B	M
1000	Macrophages	Macrophages	FN1	ITGA4_ITGB1	0.195857	3	FN1_ITGA4_ITGB1	FN1 - (ITGA4+ITGB1)	FN1	ECM-Receptor	KEGG: hsa04512	Macrophages -> Macrophages (M)	0.00606173	Macrophages -> Macrophages	M
1001	Macrophages	mDC	FN1	ITGA4_ITGB1	0.126325	3	FN1_ITGA4_ITGB1	FN1 - (ITGA4+ITGB1)	FN1	ECM-Receptor	KEGG: hsa04512	Macrophages -> mDC (M)	0.000364837	Macrophages -> mDC	M
1002	Macrophages	NK	FN1	ITGA4_ITGB1	0.147191	3	FN1_ITGA4_ITGB1	FN1 - (ITGA4+ITGB1)	FN1	ECM-Receptor	KEGG: hsa04512	Macrophages -> NK (M)	0.00112058	Macrophages -> NK	M
1003	Macrophages	T	FN1	ITGA4_ITGB1	0.21051	3	FN1_ITGA4_ITGB1	FN1 - (ITGA4+ITGB1)	FN1	ECM-Receptor	KEGG: hsa04512	Macrophages -> T (M)	0.00864847	Macrophages -> T	M
264	Macrophages	B	FN1	ITGA4_ITGB7	0.0797586	3	FN1_ITGA4_ITGB7	FN1 - (ITGA4+ITGB7)	FN1	ECM-Receptor	KEGG: hsa04512	Macrophages -> B (HC)	3.58832e-06	Macrophages -> B	HC
265	Macrophages	Macrophages	FN1	ITGA4_ITGB7	0.15451	3	FN1_ITGA4_ITGB7	FN1 - (ITGA4+ITGB7)	FN1	ECM-Receptor	KEGG: hsa04512	Macrophages -> Macrophages (HC)	0.00154602	Macrophages -> Macrophages	HC
266	Macrophages	mDC	FN1	ITGA4_ITGB7	0.096842	2	FN1_ITGA4_ITGB7	FN1 - (ITGA4+ITGB7)	FN1	ECM-Receptor	KEGG: hsa04512	Macrophages -> mDC (HC)	3.27666e-05	Macrophages -> mDC	HC
267	Macrophages	NK	FN1	ITGA4_ITGB7	0.0836664	3	FN1_ITGA4_ITGB7	FN1 - (ITGA4+ITGB7)	FN1	ECM-Receptor	KEGG: hsa04512	Macrophages -> NK (HC)	6.44482e-06	Macrophages -> NK	HC
268	Macrophages	T	FN1	ITGA4_ITGB7	0.106562	3	FN1_ITGA4_ITGB7	FN1 - (ITGA4+ITGB7)	FN1	ECM-Receptor	KEGG: hsa04512	Macrophages -> T (HC)	8.40389e-05	Macrophages -> T	HC
1009	Macrophages	B	FN1	ITGA4_ITGB7	0.117003	3	FN1_ITGA4_ITGB7	FN1 - (ITGA4+ITGB7)	FN1	ECM-Receptor	KEGG: hsa04512	Macrophages -> B (M)	0.000194162	Macrophages -> B	M
1010	Macrophages	Macrophages	FN1	ITGA4_ITGB7	0.173152	3	FN1_ITGA4_ITGB7	FN1 - (ITGA4+ITGB7)	FN1	ECM-Receptor	KEGG: hsa04512	Macrophages -> Macrophages (M)	0.0031033	Macrophages -> Macrophages	M
1011	Macrophages	mDC	FN1	ITGA4_ITGB7	0.123173	3	FN1_ITGA4_ITGB7	FN1 - (ITGA4+ITGB7)	FN1	ECM-Receptor	KEGG: hsa04512	Macrophages -> mDC (M)	0.000297929	Macrophages -> mDC	M
1012	Macrophages	NK	FN1	ITGA4_ITGB7	0.143575	3	FN1_ITGA4_ITGB7	FN1 - (ITGA4+ITGB7)	FN1	ECM-Receptor	KEGG: hsa04512	Macrophages -> NK (M)	0.000944369	Macrophages -> NK	M
1013	Macrophages	T	FN1	ITGA4_ITGB7	0.206351	3	FN1_ITGA4_ITGB7	FN1 - (ITGA4+ITGB7)	FN1	ECM-Receptor	KEGG: hsa04512	Macrophages -> T (M)	0.00785883	Macrophages -> T	M
262	Macrophages	Macrophages	FN1	ITGA5_ITGB1	0.197028	3	FN1_ITGA5_ITGB1	FN1 - (ITGA5+ITGB1)	FN1	ECM-Receptor	KEGG: hsa04512	Macrophages -> Macrophages (HC)	0.00624852	Macrophages -> Macrophages	HC
1004	Macrophages	B	FN1	ITGA5_ITGB1	0.108138	3	FN1_ITGA5_ITGB1	FN1 - (ITGA5+ITGB1)	FN1	ECM-Receptor	KEGG: hsa04512	Macrophages -> B (M)	9.63564e-05	Macrophages -> B	M
1005	Macrophages	Macrophages	FN1	ITGA5_ITGB1	0.2294	3	FN1_ITGA5_ITGB1	FN1 - (ITGA5+ITGB1)	FN1	ECM-Receptor	KEGG: hsa04512	Macrophages -> Macrophages (M)	0.0127887	Macrophages -> Macrophages	M
1006	Macrophages	NK	FN1	ITGA5_ITGB1	0.131884	3	FN1_ITGA5_ITGB1	FN1 - (ITGA5+ITGB1)	FN1	ECM-Receptor	KEGG: hsa04512	Macrophages -> NK (M)	0.000509316	Macrophages -> NK	M
1007	Macrophages	T	FN1	ITGA5_ITGB1	0.177693	3	FN1_ITGA5_ITGB1	FN1 - (ITGA5+ITGB1)	FN1	ECM-Receptor	KEGG: hsa04512	Macrophages -> T (M)	0.00359691	Macrophages -> T	M
263	Macrophages	Macrophages	FN1	ITGAV_ITGB1	0.197332	3	FN1_ITGAV_ITGB1	FN1 - (ITGAV+ITGB1)	FN1	ECM-Receptor	KEGG: hsa04512	Macrophages -> Macrophages (HC)	0.00629755	Macrophages -> Macrophages	HC
1008	Macrophages	Macrophages	FN1	ITGAV_ITGB1	0.227614	3	FN1_ITGAV_ITGB1	FN1 - (ITGAV+ITGB1)	FN1	ECM-Receptor	KEGG: hsa04512	Macrophages -> Macrophages (M)	0.0123587	Macrophages -> Macrophages	M
1014	B	Epithelial	FN1	ITGAV_ITGB8	0.0526243	3	FN1_ITGAV_ITGB8	FN1 - (ITGAV+ITGB8)	FN1	ECM-Receptor	KEGG: hsa04512	B -> Epithelial (M)	5.58803e-09	B -> Epithelial	M
1015	Epithelial	Epithelial	FN1	ITGAV_ITGB8	0.055489	3	FN1_ITGAV_ITGB8	FN1 - (ITGAV+ITGB8)	FN1	ECM-Receptor	KEGG: hsa04512	Epithelial -> Epithelial (M)	1.49049e-08	Epithelial -> Epithelial	M
1016	Macrophages	Epithelial	FN1	ITGAV_ITGB8	0.100376	3	FN1_ITGAV_ITGB8	FN1 - (ITGAV+ITGB8)	FN1	ECM-Receptor	KEGG: hsa04512	Macrophages -> Epithelial (M)	4.71345e-05	Macrophages -> Epithelial	M
1017	mDC	Epithelial	FN1	ITGAV_ITGB8	0.0560276	3	FN1_ITGAV_ITGB8	FN1 - (ITGAV+ITGB8)	FN1	ECM-Receptor	KEGG: hsa04512	mDC -> Epithelial (M)	1.77241e-08	mDC -> Epithelial	M
1018	NK	Epithelial	FN1	ITGAV_ITGB8	0.0580377	3	FN1_ITGAV_ITGB8	FN1 - (ITGAV+ITGB8)	FN1	ECM-Receptor	KEGG: hsa04512	NK -> Epithelial (M)	3.28874e-08	NK -> Epithelial	M
1019	T	Epithelial	FN1	ITGAV_ITGB8	0.0653487	3	FN1_ITGAV_ITGB8	FN1 - (ITGAV+ITGB8)	FN1	ECM-Receptor	KEGG: hsa04512	T -> Epithelial (M)	2.26047e-07	T -> Epithelial	M
269	Macrophages	Macrophages	FN1	CD44	0.251105	3	FN1_CD44	FN1 - CD44	FN1	ECM-Receptor	KEGG: hsa04512	Macrophages -> Macrophages (HC)	0.0186408	Macrophages -> Macrophages	HC
270	Macrophages	mDC	FN1	CD44	0.127105	2	FN1_CD44	FN1 - CD44	FN1	ECM-Receptor	KEGG: hsa04512	Macrophages -> mDC (HC)	0.000382985	Macrophages -> mDC	HC
271	Macrophages	T	FN1	CD44	0.134425	2	FN1_CD44	FN1 - CD44	FN1	ECM-Receptor	KEGG: hsa04512	Macrophages -> T (HC)	0.000587833	Macrophages -> T	HC
1020	Macrophages	B	FN1	CD44	0.115344	3	FN1_CD44	FN1 - CD44	FN1	ECM-Receptor	KEGG: hsa04512	Macrophages -> B (M)	0.000171703	Macrophages -> B	M
1021	Macrophages	Macrophages	FN1	CD44	0.251357	3	FN1_CD44	FN1 - CD44	FN1	ECM-Receptor	KEGG: hsa04512	Macrophages -> Macrophages (M)	0.0187155	Macrophages -> Macrophages	M
1022	Macrophages	NK	FN1	CD44	0.149454	3	FN1_CD44	FN1 - CD44	FN1	ECM-Receptor	KEGG: hsa04512	Macrophages -> NK (M)	0.001242	Macrophages -> NK	M
1023	Macrophages	T	FN1	CD44	0.208429	3	FN1_CD44	FN1 - CD44	FN1	ECM-Receptor	KEGG: hsa04512	Macrophages -> T (M)	0.00824789	Macrophages -> T	M
272	B	Epithelial	FN1	SDC4	0.0476159	3	FN1_SDC4	FN1 - SDC4	FN1	ECM-Receptor	KEGG: hsa04512	B -> Epithelial (HC)	7.572e-10	B -> Epithelial	HC
273	Epithelial	Epithelial	FN1	SDC4	0.0484464	3	FN1_SDC4	FN1 - SDC4	FN1	ECM-Receptor	KEGG: hsa04512	Epithelial -> Epithelial (HC)	1.08534e-09	Epithelial -> Epithelial	HC
274	Macrophages	Epithelial	FN1	SDC4	0.0915691	3	FN1_SDC4	FN1 - SDC4	FN1	ECM-Receptor	KEGG: hsa04512	Macrophages -> Epithelial (HC)	1.80797e-05	Macrophages -> Epithelial	HC
275	mDC	Epithelial	FN1	SDC4	0.0555303	3	FN1_SDC4	FN1 - SDC4	FN1	ECM-Receptor	KEGG: hsa04512	mDC -> Epithelial (HC)	1.51058e-08	mDC -> Epithelial	HC
276	NK	Epithelial	FN1	SDC4	0.0475416	3	FN1_SDC4	FN1 - SDC4	FN1	ECM-Receptor	KEGG: hsa04512	NK -> Epithelial (HC)	7.32739e-10	NK -> Epithelial	HC
277	T	Epithelial	FN1	SDC4	0.0655058	3	FN1_SDC4	FN1 - SDC4	FN1	ECM-Receptor	KEGG: hsa04512	T -> Epithelial (HC)	2.34495e-07	T -> Epithelial	HC
1024	B	Epithelial	FN1	SDC4	0.0619888	2	FN1_SDC4	FN1 - SDC4	FN1	ECM-Receptor	KEGG: hsa04512	B -> Epithelial (M)	9.86251e-08	B -> Epithelial	M
1025	Epithelial	Epithelial	FN1	SDC4	0.066003	2	FN1_SDC4	FN1 - SDC4	FN1	ECM-Receptor	KEGG: hsa04512	Epithelial -> Epithelial (M)	2.63076e-07	Epithelial -> Epithelial	M
1026	Macrophages	Epithelial	FN1	SDC4	0.140167	3	FN1_SDC4	FN1 - SDC4	FN1	ECM-Receptor	KEGG: hsa04512	Macrophages -> Epithelial (M)	0.000797246	Macrophages -> Epithelial	M
1027	mDC	Epithelial	FN1	SDC4	0.0667657	2	FN1_SDC4	FN1 - SDC4	FN1	ECM-Receptor	KEGG: hsa04512	mDC -> Epithelial (M)	3.12784e-07	mDC -> Epithelial	M
1028	NK	Epithelial	FN1	SDC4	0.0696399	2	FN1_SDC4	FN1 - SDC4	FN1	ECM-Receptor	KEGG: hsa04512	NK -> Epithelial (M)	5.80377e-07	NK -> Epithelial	M
1029	T	Epithelial	FN1	SDC4	0.0804381	2	FN1_SDC4	FN1 - SDC4	FN1	ECM-Receptor	KEGG: hsa04512	T -> Epithelial (M)	3.98922e-06	T -> Epithelial	M
1030	B	Macrophages	FN1	SDC4	0.0645204	3	FN1_SDC4	FN1 - SDC4	FN1	ECM-Receptor	KEGG: hsa04512	B -> Macrophages (M)	1.85731e-07	B -> Macrophages	M
1031	Epithelial	Macrophages	FN1	SDC4	0.0688805	3	FN1_SDC4	FN1 - SDC4	FN1	ECM-Receptor	KEGG: hsa04512	Epithelial -> Macrophages (M)	4.95399e-07	Epithelial -> Macrophages	M
1032	Macrophages	Macrophages	FN1	SDC4	0.154787	3	FN1_SDC4	FN1 - SDC4	FN1	ECM-Receptor	KEGG: hsa04512	Macrophages -> Macrophages (M)	0.001564	Macrophages -> Macrophages	M
1033	mDC	Macrophages	FN1	SDC4	0.0697123	3	FN1_SDC4	FN1 - SDC4	FN1	ECM-Receptor	KEGG: hsa04512	mDC -> Macrophages (M)	5.891e-07	mDC -> Macrophages	M
1034	NK	Macrophages	FN1	SDC4	0.0728517	3	FN1_SDC4	FN1 - SDC4	FN1	ECM-Receptor	KEGG: hsa04512	NK -> Macrophages (M)	1.09308e-06	NK -> Macrophages	M
1035	T	Macrophages	FN1	SDC4	0.084754	3	FN1_SDC4	FN1 - SDC4	FN1	ECM-Receptor	KEGG: hsa04512	T -> Macrophages (M)	7.51317e-06	T -> Macrophages	M
245	Macrophages	Macrophages	GAS6	AXL	0.140101	3	GAS6_AXL	GAS6 - AXL	GAS	Secreted Signaling	PMID: 27801848	Macrophages -> Macrophages (HC)	0.000794562	Macrophages -> Macrophages	HC
960	Macrophages	Macrophages	GAS6	AXL	0.152996	3	GAS6_AXL	GAS6 - AXL	GAS	Secreted Signaling	PMID: 27801848	Macrophages -> Macrophages (M)	0.0014501	Macrophages -> Macrophages	M
961	mDC	Macrophages	GAS6	AXL	0.103724	3	GAS6_AXL	GAS6 - AXL	GAS	Secreted Signaling	PMID: 27801848	mDC -> Macrophages (M)	6.50087e-05	mDC -> Macrophages	M
962	Macrophages	mDC	GAS6	AXL	0.0957806	3	GAS6_AXL	GAS6 - AXL	GAS	Secreted Signaling	PMID: 27801848	Macrophages -> mDC (M)	2.92239e-05	Macrophages -> mDC	M
963	mDC	mDC	GAS6	AXL	0.0738281	3	GAS6_AXL	GAS6 - AXL	GAS	Secreted Signaling	PMID: 27801848	mDC -> mDC (M)	1.31066e-06	mDC -> mDC	M
617	Epithelial	B	GDF15	TGFBR2	0.0703923	3	GDF15_TGFBR2	GDF15 - TGFBR2	GDF	Secreted Signaling	KEGG: hsa04350	Epithelial -> B (M)	6.76656e-07	Epithelial -> B	M
618	Epithelial	Epithelial	GDF15	TGFBR2	0.0671749	3	GDF15_TGFBR2	GDF15 - TGFBR2	GDF	Secreted Signaling	KEGG: hsa04350	Epithelial -> Epithelial (M)	3.42667e-07	Epithelial -> Epithelial	M
619	Epithelial	Macrophages	GDF15	TGFBR2	0.0993742	3	GDF15_TGFBR2	GDF15 - TGFBR2	GDF	Secreted Signaling	KEGG: hsa04350	Epithelial -> Macrophages (M)	4.2629e-05	Epithelial -> Macrophages	M
620	Epithelial	mDC	GDF15	TGFBR2	0.0673943	3	GDF15_TGFBR2	GDF15 - TGFBR2	GDF	Secreted Signaling	KEGG: hsa04350	Epithelial -> mDC (M)	3.59677e-07	Epithelial -> mDC	M
621	Epithelial	NK	GDF15	TGFBR2	0.0749628	3	GDF15_TGFBR2	GDF15 - TGFBR2	GDF	Secreted Signaling	KEGG: hsa04350	Epithelial -> NK (M)	1.60892e-06	Epithelial -> NK	M
622	Epithelial	T	GDF15	TGFBR2	0.0898402	3	GDF15_TGFBR2	GDF15 - TGFBR2	GDF	Secreted Signaling	KEGG: hsa04350	Epithelial -> T (M)	1.46529e-05	Epithelial -> T	M
246	Macrophages	Macrophages	GRN	SORT1	0.227482	3	GRN_SORT1	GRN - SORT1	GRN	Secreted Signaling	PMID: 29555433	Macrophages -> Macrophages (HC)	0.0123271	Macrophages -> Macrophages	HC
964	Macrophages	Epithelial	GRN	SORT1	0.123687	3	GRN_SORT1	GRN - SORT1	GRN	Secreted Signaling	PMID: 29555433	Macrophages -> Epithelial (M)	0.000308158	Macrophages -> Epithelial	M
965	Macrophages	Macrophages	GRN	SORT1	0.229631	3	GRN_SORT1	GRN - SORT1	GRN	Secreted Signaling	PMID: 29555433	Macrophages -> Macrophages (M)	0.0128447	Macrophages -> Macrophages	M
966	mDC	Macrophages	GRN	SORT1	0.123216	3	GRN_SORT1	GRN - SORT1	GRN	Secreted Signaling	PMID: 29555433	mDC -> Macrophages (M)	0.000298766	mDC -> Macrophages	M
229	NK	B	GZMA	F2R	0.0409804	3	GZMA_F2R	GZMA - F2R	PARs	Secreted Signaling	KEGG: hsa04080	NK -> B (HC)	2.52567e-11	NK -> B	HC
230	T	B	GZMA	F2R	0.0426988	3	GZMA_F2R	GZMA - F2R	PARs	Secreted Signaling	KEGG: hsa04080	T -> B (HC)	6.7436e-11	T -> B	HC
231	NK	Epithelial	GZMA	F2R	0.0414257	3	GZMA_F2R	GZMA - F2R	PARs	Secreted Signaling	KEGG: hsa04080	NK -> Epithelial (HC)	3.28333e-11	NK -> Epithelial	HC
232	T	Epithelial	GZMA	F2R	0.0431826	3	GZMA_F2R	GZMA - F2R	PARs	Secreted Signaling	KEGG: hsa04080	T -> Epithelial (HC)	8.76658e-11	T -> Epithelial	HC
233	NK	Macrophages	GZMA	F2R	0.0556016	3	GZMA_F2R	GZMA - F2R	PARs	Secreted Signaling	KEGG: hsa04080	NK -> Macrophages (HC)	1.54586e-08	NK -> Macrophages	HC
234	T	Macrophages	GZMA	F2R	0.0588131	3	GZMA_F2R	GZMA - F2R	PARs	Secreted Signaling	KEGG: hsa04080	T -> Macrophages (HC)	4.1275e-08	T -> Macrophages	HC
235	NK	mDC	GZMA	F2R	0.0458527	3	GZMA_F2R	GZMA - F2R	PARs	Secreted Signaling	KEGG: hsa04080	NK -> mDC (HC)	3.37664e-10	NK -> mDC	HC
236	T	mDC	GZMA	F2R	0.0480149	3	GZMA_F2R	GZMA - F2R	PARs	Secreted Signaling	KEGG: hsa04080	T -> mDC (HC)	9.01573e-10	T -> mDC	HC
237	NK	NK	GZMA	F2R	0.043267	3	GZMA_F2R	GZMA - F2R	PARs	Secreted Signaling	KEGG: hsa04080	NK -> NK (HC)	9.1719e-11	NK -> NK	HC
238	T	NK	GZMA	F2R	0.0451871	3	GZMA_F2R	GZMA - F2R	PARs	Secreted Signaling	KEGG: hsa04080	T -> NK (HC)	2.44893e-10	T -> NK	HC
239	NK	T	GZMA	F2R	0.0480396	3	GZMA_F2R	GZMA - F2R	PARs	Secreted Signaling	KEGG: hsa04080	NK -> T (HC)	9.11279e-10	NK -> T	HC
240	T	T	GZMA	F2R	0.0504183	3	GZMA_F2R	GZMA - F2R	PARs	Secreted Signaling	KEGG: hsa04080	T -> T (HC)	2.43315e-09	T -> T	HC
924	NK	B	GZMA	F2R	0.0515876	3	GZMA_F2R	GZMA - F2R	PARs	Secreted Signaling	KEGG: hsa04080	NK -> B (M)	3.81435e-09	NK -> B	M
925	T	B	GZMA	F2R	0.0577095	3	GZMA_F2R	GZMA - F2R	PARs	Secreted Signaling	KEGG: hsa04080	T -> B (M)	2.98178e-08	T -> B	M
926	NK	Epithelial	GZMA	F2R	0.0523796	3	GZMA_F2R	GZMA - F2R	PARs	Secreted Signaling	KEGG: hsa04080	NK -> Epithelial (M)	5.11348e-09	NK -> Epithelial	M
927	T	Epithelial	GZMA	F2R	0.0587025	3	GZMA_F2R	GZMA - F2R	PARs	Secreted Signaling	KEGG: hsa04080	T -> Epithelial (M)	3.99735e-08	T -> Epithelial	M
928	NK	Macrophages	GZMA	F2R	0.064755	3	GZMA_F2R	GZMA - F2R	PARs	Secreted Signaling	KEGG: hsa04080	NK -> Macrophages (M)	1.96455e-07	NK -> Macrophages	M
929	T	Macrophages	GZMA	F2R	0.0747021	3	GZMA_F2R	GZMA - F2R	PARs	Secreted Signaling	KEGG: hsa04080	T -> Macrophages (M)	1.53574e-06	T -> Macrophages	M
930	NK	mDC	GZMA	F2R	0.0537132	3	GZMA_F2R	GZMA - F2R	PARs	Secreted Signaling	KEGG: hsa04080	NK -> mDC (M)	8.21437e-09	NK -> mDC	M
931	T	mDC	GZMA	F2R	0.0603827	3	GZMA_F2R	GZMA - F2R	PARs	Secreted Signaling	KEGG: hsa04080	T -> mDC (M)	6.42139e-08	T -> mDC	M
932	NK	NK	GZMA	F2R	0.0561906	3	GZMA_F2R	GZMA - F2R	PARs	Secreted Signaling	KEGG: hsa04080	NK -> NK (M)	1.86661e-08	NK -> NK	M
933	T	NK	GZMA	F2R	0.0635315	3	GZMA_F2R	GZMA - F2R	PARs	Secreted Signaling	KEGG: hsa04080	T -> NK (M)	1.45918e-07	T -> NK	M
934	NK	T	GZMA	F2R	0.0640489	3	GZMA_F2R	GZMA - F2R	PARs	Secreted Signaling	KEGG: hsa04080	NK -> T (M)	1.65704e-07	NK -> T	M
935	T	T	GZMA	F2R	0.0737641	3	GZMA_F2R	GZMA - F2R	PARs	Secreted Signaling	KEGG: hsa04080	T -> T (M)	1.29535e-06	T -> T	M
439	NK	B	HLA-A	CD8A	0.0599435	2	HLA-A_CD8A	HLA-A - CD8A	MHC-I	Cell-Cell Contact	KEGG: hsa04514	NK -> B (HC)	5.68776e-08	NK -> B	HC
440	T	B	HLA-A	CD8A	0.069583	3	HLA-A_CD8A	HLA-A - CD8A	MHC-I	Cell-Cell Contact	KEGG: hsa04514	T -> B (HC)	5.73599e-07	T -> B	HC
441	NK	Macrophages	HLA-A	CD8A	0.0976489	3	HLA-A_CD8A	HLA-A - CD8A	MHC-I	Cell-Cell Contact	KEGG: hsa04514	NK -> Macrophages (HC)	3.56853e-05	NK -> Macrophages	HC
442	T	Macrophages	HLA-A	CD8A	0.126108	3	HLA-A_CD8A	HLA-A - CD8A	MHC-I	Cell-Cell Contact	KEGG: hsa04514	T -> Macrophages (HC)	0.00035988	T -> Macrophages	HC
443	B	NK	HLA-A	CD8A	0.0635041	3	HLA-A_CD8A	HLA-A - CD8A	MHC-I	Cell-Cell Contact	KEGG: hsa04514	B -> NK (HC)	1.44929e-07	B -> NK	HC
444	Epithelial	NK	HLA-A	CD8A	0.0658627	3	HLA-A_CD8A	HLA-A - CD8A	MHC-I	Cell-Cell Contact	KEGG: hsa04514	Epithelial -> NK (HC)	2.54721e-07	Epithelial -> NK	HC
445	Macrophages	NK	HLA-A	CD8A	0.107308	3	HLA-A_CD8A	HLA-A - CD8A	MHC-I	Cell-Cell Contact	KEGG: hsa04514	Macrophages -> NK (HC)	8.97027e-05	Macrophages -> NK	HC
446	mDC	NK	HLA-A	CD8A	0.0761698	3	HLA-A_CD8A	HLA-A - CD8A	MHC-I	Cell-Cell Contact	KEGG: hsa04514	mDC -> NK (HC)	1.98764e-06	mDC -> NK	HC
447	NK	NK	HLA-A	CD8A	0.0676058	3	HLA-A_CD8A	HLA-A - CD8A	MHC-I	Cell-Cell Contact	KEGG: hsa04514	NK -> NK (HC)	3.76771e-07	NK -> NK	HC
448	T	NK	HLA-A	CD8A	0.0801255	3	HLA-A_CD8A	HLA-A - CD8A	MHC-I	Cell-Cell Contact	KEGG: hsa04514	T -> NK (HC)	3.80033e-06	T -> NK	HC
449	B	T	HLA-A	CD8A	0.0739401	3	HLA-A_CD8A	HLA-A - CD8A	MHC-I	Cell-Cell Contact	KEGG: hsa04514	B -> T (HC)	1.33783e-06	B -> T	HC
450	Epithelial	T	HLA-A	CD8A	0.0771552	3	HLA-A_CD8A	HLA-A - CD8A	MHC-I	Cell-Cell Contact	KEGG: hsa04514	Epithelial -> T (HC)	2.35049e-06	Epithelial -> T	HC
451	Macrophages	T	HLA-A	CD8A	0.140916	3	HLA-A_CD8A	HLA-A - CD8A	MHC-I	Cell-Cell Contact	KEGG: hsa04514	Macrophages -> T (HC)	0.000828053	Macrophages -> T	HC
452	mDC	T	HLA-A	CD8A	0.0916902	3	HLA-A_CD8A	HLA-A - CD8A	MHC-I	Cell-Cell Contact	KEGG: hsa04514	mDC -> T (HC)	1.83426e-05	mDC -> T	HC
453	NK	T	HLA-A	CD8A	0.0795622	3	HLA-A_CD8A	HLA-A - CD8A	MHC-I	Cell-Cell Contact	KEGG: hsa04514	NK -> T (HC)	3.47893e-06	NK -> T	HC
454	T	T	HLA-A	CD8A	0.0974886	3	HLA-A_CD8A	HLA-A - CD8A	MHC-I	Cell-Cell Contact	KEGG: hsa04514	T -> T (HC)	3.50896e-05	T -> T	HC
1299	T	Macrophages	HLA-A	CD8A	0.179879	2	HLA-A_CD8A	HLA-A - CD8A	MHC-I	Cell-Cell Contact	KEGG: hsa04514	T -> Macrophages (M)	0.00385149	T -> Macrophages	M
1300	B	T	HLA-A	CD8A	0.124269	3	HLA-A_CD8A	HLA-A - CD8A	MHC-I	Cell-Cell Contact	KEGG: hsa04514	B -> T (M)	0.000320042	B -> T	M
1301	Epithelial	T	HLA-A	CD8A	0.142454	3	HLA-A_CD8A	HLA-A - CD8A	MHC-I	Cell-Cell Contact	KEGG: hsa04514	Epithelial -> T (M)	0.000894	Epithelial -> T	M
1302	Macrophages	T	HLA-A	CD8A	0.261367	3	HLA-A_CD8A	HLA-A - CD8A	MHC-I	Cell-Cell Contact	KEGG: hsa04514	Macrophages -> T (M)	0.0217957	Macrophages -> T	M
1303	mDC	T	HLA-A	CD8A	0.138257	3	HLA-A_CD8A	HLA-A - CD8A	MHC-I	Cell-Cell Contact	KEGG: hsa04514	mDC -> T (M)	0.000722435	mDC -> T	M
1304	NK	T	HLA-A	CD8A	0.154727	3	HLA-A_CD8A	HLA-A - CD8A	MHC-I	Cell-Cell Contact	KEGG: hsa04514	NK -> T (M)	0.00156011	NK -> T	M
1305	T	T	HLA-A	CD8A	0.223504	3	HLA-A_CD8A	HLA-A - CD8A	MHC-I	Cell-Cell Contact	KEGG: hsa04514	T -> T (M)	0.0113995	T -> T	M
523	B	NK	HLA-A	CD8B	0.0641929	3	HLA-A_CD8B	HLA-A - CD8B	MHC-I	Cell-Cell Contact	KEGG: hsa04514	B -> NK (HC)	1.71608e-07	B -> NK	HC
524	Epithelial	NK	HLA-A	CD8B	0.066607	3	HLA-A_CD8B	HLA-A - CD8B	MHC-I	Cell-Cell Contact	KEGG: hsa04514	Epithelial -> NK (HC)	3.0182e-07	Epithelial -> NK	HC
525	Macrophages	NK	HLA-A	CD8B	0.109289	3	HLA-A_CD8B	HLA-A - CD8B	MHC-I	Cell-Cell Contact	KEGG: hsa04514	Macrophages -> NK (HC)	0.000106213	Macrophages -> NK	HC
526	mDC	NK	HLA-A	CD8B	0.0771663	3	HLA-A_CD8B	HLA-A - CD8B	MHC-I	Cell-Cell Contact	KEGG: hsa04514	mDC -> NK (HC)	2.35488e-06	mDC -> NK	HC
527	NK	NK	HLA-A	CD8B	0.0683844	3	HLA-A_CD8B	HLA-A - CD8B	MHC-I	Cell-Cell Contact	KEGG: hsa04514	NK -> NK (HC)	4.45881e-07	NK -> NK	HC
528	T	NK	HLA-A	CD8B	0.0812218	3	HLA-A_CD8B	HLA-A - CD8B	MHC-I	Cell-Cell Contact	KEGG: hsa04514	T -> NK (HC)	4.49763e-06	T -> NK	HC
1332	B	T	HLA-A	CD8B	0.127408	3	HLA-A_CD8B	HLA-A - CD8B	MHC-I	Cell-Cell Contact	KEGG: hsa04514	B -> T (M)	0.000390211	B -> T	M
1333	Epithelial	T	HLA-A	CD8B	0.146675	3	HLA-A_CD8B	HLA-A - CD8B	MHC-I	Cell-Cell Contact	KEGG: hsa04514	Epithelial -> T (M)	0.00109412	Epithelial -> T	M
1334	Macrophages	T	HLA-A	CD8B	0.275542	3	HLA-A_CD8B	HLA-A - CD8B	MHC-I	Cell-Cell Contact	KEGG: hsa04514	Macrophages -> T (M)	0.0265372	Macrophages -> T	M
1335	mDC	T	HLA-A	CD8B	0.142182	3	HLA-A_CD8B	HLA-A - CD8B	MHC-I	Cell-Cell Contact	KEGG: hsa04514	mDC -> T (M)	0.000882076	mDC -> T	M
1336	NK	T	HLA-A	CD8B	0.159552	3	HLA-A_CD8B	HLA-A - CD8B	MHC-I	Cell-Cell Contact	KEGG: hsa04514	NK -> T (M)	0.00189688	NK -> T	M
1337	T	T	HLA-A	CD8B	0.233679	3	HLA-A_CD8B	HLA-A - CD8B	MHC-I	Cell-Cell Contact	KEGG: hsa04514	T -> T (M)	0.0138514	T -> T	M
455	T	Macrophages	HLA-B	CD8A	0.12589	3	HLA-B_CD8A	HLA-B - CD8A	MHC-I	Cell-Cell Contact	KEGG: hsa04514	T -> Macrophages (HC)	0.000354982	T -> Macrophages	HC
456	B	NK	HLA-B	CD8A	0.0635514	3	HLA-B_CD8A	HLA-B - CD8A	MHC-I	Cell-Cell Contact	KEGG: hsa04514	B -> NK (HC)	1.46639e-07	B -> NK	HC
457	Epithelial	NK	HLA-B	CD8A	0.0659969	3	HLA-B_CD8A	HLA-B - CD8A	MHC-I	Cell-Cell Contact	KEGG: hsa04514	Epithelial -> NK (HC)	2.62706e-07	Epithelial -> NK	HC
458	Macrophages	NK	HLA-B	CD8A	0.107684	3	HLA-B_CD8A	HLA-B - CD8A	MHC-I	Cell-Cell Contact	KEGG: hsa04514	Macrophages -> NK (HC)	9.26766e-05	Macrophages -> NK	HC
459	mDC	NK	HLA-B	CD8A	0.0767896	3	HLA-B_CD8A	HLA-B - CD8A	MHC-I	Cell-Cell Contact	KEGG: hsa04514	mDC -> NK (HC)	2.20983e-06	mDC -> NK	HC
460	NK	NK	HLA-B	CD8A	0.0674116	3	HLA-B_CD8A	HLA-B - CD8A	MHC-I	Cell-Cell Contact	KEGG: hsa04514	NK -> NK (HC)	3.61056e-07	NK -> NK	HC
461	T	NK	HLA-B	CD8A	0.0800393	3	HLA-B_CD8A	HLA-B - CD8A	MHC-I	Cell-Cell Contact	KEGG: hsa04514	T -> NK (HC)	3.74958e-06	T -> NK	HC
462	B	T	HLA-B	CD8A	0.0740045	3	HLA-B_CD8A	HLA-B - CD8A	MHC-I	Cell-Cell Contact	KEGG: hsa04514	B -> T (HC)	1.35366e-06	B -> T	HC
463	Epithelial	T	HLA-B	CD8A	0.0773398	3	HLA-B_CD8A	HLA-B - CD8A	MHC-I	Cell-Cell Contact	KEGG: hsa04514	Epithelial -> T (HC)	2.42435e-06	Epithelial -> T	HC
464	Macrophages	T	HLA-B	CD8A	0.141568	3	HLA-B_CD8A	HLA-B - CD8A	MHC-I	Cell-Cell Contact	KEGG: hsa04514	Macrophages -> T (HC)	0.000855579	Macrophages -> T	HC
465	mDC	T	HLA-B	CD8A	0.092592	3	HLA-B_CD8A	HLA-B - CD8A	MHC-I	Cell-Cell Contact	KEGG: hsa04514	mDC -> T (HC)	2.03982e-05	mDC -> T	HC
466	NK	T	HLA-B	CD8A	0.0792927	3	HLA-B_CD8A	HLA-B - CD8A	MHC-I	Cell-Cell Contact	KEGG: hsa04514	NK -> T (HC)	3.33343e-06	NK -> T	HC
467	T	T	HLA-B	CD8A	0.0973607	3	HLA-B_CD8A	HLA-B - CD8A	MHC-I	Cell-Cell Contact	KEGG: hsa04514	T -> T (HC)	3.46197e-05	T -> T	HC
1306	B	T	HLA-B	CD8A	0.123502	3	HLA-B_CD8A	HLA-B - CD8A	MHC-I	Cell-Cell Contact	KEGG: hsa04514	B -> T (M)	0.000304443	B -> T	M
1307	Epithelial	T	HLA-B	CD8A	0.142263	3	HLA-B_CD8A	HLA-B - CD8A	MHC-I	Cell-Cell Contact	KEGG: hsa04514	Epithelial -> T (M)	0.000885603	Epithelial -> T	M
1308	Macrophages	T	HLA-B	CD8A	0.258109	3	HLA-B_CD8A	HLA-B - CD8A	MHC-I	Cell-Cell Contact	KEGG: hsa04514	Macrophages -> T (M)	0.0207682	Macrophages -> T	M
1309	mDC	T	HLA-B	CD8A	0.138004	3	HLA-B_CD8A	HLA-B - CD8A	MHC-I	Cell-Cell Contact	KEGG: hsa04514	mDC -> T (M)	0.000712918	mDC -> T	M
1310	NK	T	HLA-B	CD8A	0.153252	3	HLA-B_CD8A	HLA-B - CD8A	MHC-I	Cell-Cell Contact	KEGG: hsa04514	NK -> T (M)	0.00146602	NK -> T	M
1311	T	T	HLA-B	CD8A	0.219924	3	HLA-B_CD8A	HLA-B - CD8A	MHC-I	Cell-Cell Contact	KEGG: hsa04514	T -> T (M)	0.0105987	T -> T	M
529	B	NK	HLA-B	CD8B	0.064241	3	HLA-B_CD8B	HLA-B - CD8B	MHC-I	Cell-Cell Contact	KEGG: hsa04514	B -> NK (HC)	1.73622e-07	B -> NK	HC
530	Epithelial	NK	HLA-B	CD8B	0.0667436	3	HLA-B_CD8B	HLA-B - CD8B	MHC-I	Cell-Cell Contact	KEGG: hsa04514	Epithelial -> NK (HC)	3.11239e-07	Epithelial -> NK	HC
531	Macrophages	NK	HLA-B	CD8B	0.109678	3	HLA-B_CD8B	HLA-B - CD8B	MHC-I	Cell-Cell Contact	KEGG: hsa04514	Macrophages -> NK (HC)	0.000109715	Macrophages -> NK	HC
532	mDC	NK	HLA-B	CD8B	0.0777995	3	HLA-B_CD8B	HLA-B - CD8B	MHC-I	Cell-Cell Contact	KEGG: hsa04514	mDC -> NK (HC)	2.61679e-06	mDC -> NK	HC
533	NK	NK	HLA-B	CD8B	0.0681869	3	HLA-B_CD8B	HLA-B - CD8B	MHC-I	Cell-Cell Contact	KEGG: hsa04514	NK -> NK (HC)	4.27384e-07	NK -> NK	HC
534	T	NK	HLA-B	CD8B	0.0811337	3	HLA-B_CD8B	HLA-B - CD8B	MHC-I	Cell-Cell Contact	KEGG: hsa04514	T -> NK (HC)	4.4379e-06	T -> NK	HC
1338	B	T	HLA-B	CD8B	0.126624	3	HLA-B_CD8B	HLA-B - CD8B	MHC-I	Cell-Cell Contact	KEGG: hsa04514	B -> T (M)	0.000371717	B -> T	M
1339	Epithelial	T	HLA-B	CD8B	0.146477	3	HLA-B_CD8B	HLA-B - CD8B	MHC-I	Cell-Cell Contact	KEGG: hsa04514	Epithelial -> T (M)	0.0010841	Epithelial -> T	M
1340	Macrophages	T	HLA-B	CD8B	0.27203	3	HLA-B_CD8B	HLA-B - CD8B	MHC-I	Cell-Cell Contact	KEGG: hsa04514	Macrophages -> T (M)	0.0253225	Macrophages -> T	M
1341	mDC	T	HLA-B	CD8B	0.141922	3	HLA-B_CD8B	HLA-B - CD8B	MHC-I	Cell-Cell Contact	KEGG: hsa04514	mDC -> T (M)	0.000870774	mDC -> T	M
1342	NK	T	HLA-B	CD8B	0.158032	3	HLA-B_CD8B	HLA-B - CD8B	MHC-I	Cell-Cell Contact	KEGG: hsa04514	NK -> T (M)	0.00178589	NK -> T	M
1343	T	T	HLA-B	CD8B	0.229889	3	HLA-B_CD8B	HLA-B - CD8B	MHC-I	Cell-Cell Contact	KEGG: hsa04514	T -> T (M)	0.0129078	T -> T	M
468	NK	B	HLA-C	CD8A	0.0600355	3	HLA-C_CD8A	HLA-C - CD8A	MHC-I	Cell-Cell Contact	KEGG: hsa04514	NK -> B (HC)	5.83498e-08	NK -> B	HC
469	T	B	HLA-C	CD8A	0.0693818	2	HLA-C_CD8A	HLA-C - CD8A	MHC-I	Cell-Cell Contact	KEGG: hsa04514	T -> B (HC)	5.50191e-07	T -> B	HC
470	NK	Macrophages	HLA-C	CD8A	0.0978931	3	HLA-C_CD8A	HLA-C - CD8A	MHC-I	Cell-Cell Contact	KEGG: hsa04514	NK -> Macrophages (HC)	3.66088e-05	NK -> Macrophages	HC
471	T	Macrophages	HLA-C	CD8A	0.125449	3	HLA-C_CD8A	HLA-C - CD8A	MHC-I	Cell-Cell Contact	KEGG: hsa04514	T -> Macrophages (HC)	0.000345196	T -> Macrophages	HC
472	NK	mDC	HLA-C	CD8A	0.0714587	3	HLA-C_CD8A	HLA-C - CD8A	MHC-I	Cell-Cell Contact	KEGG: hsa04514	NK -> mDC (HC)	8.36455e-07	NK -> mDC	HC
473	B	NK	HLA-C	CD8A	0.0632457	3	HLA-C_CD8A	HLA-C - CD8A	MHC-I	Cell-Cell Contact	KEGG: hsa04514	B -> NK (HC)	1.359e-07	B -> NK	HC
474	Epithelial	NK	HLA-C	CD8A	0.0657324	3	HLA-C_CD8A	HLA-C - CD8A	MHC-I	Cell-Cell Contact	KEGG: hsa04514	Epithelial -> NK (HC)	2.47166e-07	Epithelial -> NK	HC
475	Macrophages	NK	HLA-C	CD8A	0.106861	3	HLA-C_CD8A	HLA-C - CD8A	MHC-I	Cell-Cell Contact	KEGG: hsa04514	Macrophages -> NK (HC)	8.62798e-05	Macrophages -> NK	HC
476	mDC	NK	HLA-C	CD8A	0.075853	3	HLA-C_CD8A	HLA-C - CD8A	MHC-I	Cell-Cell Contact	KEGG: hsa04514	mDC -> NK (HC)	1.88159e-06	mDC -> NK	HC
477	NK	NK	HLA-C	CD8A	0.0677205	3	HLA-C_CD8A	HLA-C - CD8A	MHC-I	Cell-Cell Contact	KEGG: hsa04514	NK -> NK (HC)	3.86328e-07	NK -> NK	HC
478	T	NK	HLA-C	CD8A	0.0798639	3	HLA-C_CD8A	HLA-C - CD8A	MHC-I	Cell-Cell Contact	KEGG: hsa04514	T -> NK (HC)	3.64812e-06	T -> NK	HC
479	B	T	HLA-C	CD8A	0.0735892	3	HLA-C_CD8A	HLA-C - CD8A	MHC-I	Cell-Cell Contact	KEGG: hsa04514	B -> T (HC)	1.25428e-06	B -> T	HC
480	Epithelial	T	HLA-C	CD8A	0.076976	3	HLA-C_CD8A	HLA-C - CD8A	MHC-I	Cell-Cell Contact	KEGG: hsa04514	Epithelial -> T (HC)	2.28063e-06	Epithelial -> T	HC
481	Macrophages	T	HLA-C	CD8A	0.140146	3	HLA-C_CD8A	HLA-C - CD8A	MHC-I	Cell-Cell Contact	KEGG: hsa04514	Macrophages -> T (HC)	0.000796378	Macrophages -> T	HC
482	mDC	T	HLA-C	CD8A	0.0912305	3	HLA-C_CD8A	HLA-C - CD8A	MHC-I	Cell-Cell Contact	KEGG: hsa04514	mDC -> T (HC)	1.73617e-05	mDC -> T	HC
483	NK	T	HLA-C	CD8A	0.0797215	3	HLA-C_CD8A	HLA-C - CD8A	MHC-I	Cell-Cell Contact	KEGG: hsa04514	NK -> T (HC)	3.56744e-06	NK -> T	HC
484	T	T	HLA-C	CD8A	0.0971006	3	HLA-C_CD8A	HLA-C - CD8A	MHC-I	Cell-Cell Contact	KEGG: hsa04514	T -> T (HC)	3.36804e-05	T -> T	HC
1312	B	T	HLA-C	CD8A	0.124196	3	HLA-C_CD8A	HLA-C - CD8A	MHC-I	Cell-Cell Contact	KEGG: hsa04514	B -> T (M)	0.000318531	B -> T	M
1313	Epithelial	T	HLA-C	CD8A	0.143562	3	HLA-C_CD8A	HLA-C - CD8A	MHC-I	Cell-Cell Contact	KEGG: hsa04514	Epithelial -> T (M)	0.000943752	Epithelial -> T	M
1314	Macrophages	T	HLA-C	CD8A	0.264501	3	HLA-C_CD8A	HLA-C - CD8A	MHC-I	Cell-Cell Contact	KEGG: hsa04514	Macrophages -> T (M)	0.0228065	Macrophages -> T	M
1315	mDC	T	HLA-C	CD8A	0.138942	3	HLA-C_CD8A	HLA-C - CD8A	MHC-I	Cell-Cell Contact	KEGG: hsa04514	mDC -> T (M)	0.000748624	mDC -> T	M
1316	NK	T	HLA-C	CD8A	0.155056	3	HLA-C_CD8A	HLA-C - CD8A	MHC-I	Cell-Cell Contact	KEGG: hsa04514	NK -> T (M)	0.00158164	NK -> T	M
1317	T	T	HLA-C	CD8A	0.223616	3	HLA-C_CD8A	HLA-C - CD8A	MHC-I	Cell-Cell Contact	KEGG: hsa04514	T -> T (M)	0.0114251	T -> T	M
535	B	NK	HLA-C	CD8B	0.0639302	3	HLA-C_CD8B	HLA-C - CD8B	MHC-I	Cell-Cell Contact	KEGG: hsa04514	B -> NK (HC)	1.60968e-07	B -> NK	HC
536	Epithelial	NK	HLA-C	CD8B	0.0664743	3	HLA-C_CD8B	HLA-C - CD8B	MHC-I	Cell-Cell Contact	KEGG: hsa04514	Epithelial -> NK (HC)	2.92906e-07	Epithelial -> NK	HC
537	Macrophages	NK	HLA-C	CD8B	0.108828	3	HLA-C_CD8B	HLA-C - CD8B	MHC-I	Cell-Cell Contact	KEGG: hsa04514	Macrophages -> NK (HC)	0.00010218	Macrophages -> NK	HC
538	mDC	NK	HLA-C	CD8B	0.0768426	3	HLA-C_CD8B	HLA-C - CD8B	MHC-I	Cell-Cell Contact	KEGG: hsa04514	mDC -> NK (HC)	2.22977e-06	mDC -> NK	HC
539	NK	NK	HLA-C	CD8B	0.0685011	3	HLA-C_CD8B	HLA-C - CD8B	MHC-I	Cell-Cell Contact	KEGG: hsa04514	NK -> NK (HC)	4.57126e-07	NK -> NK	HC
540	T	NK	HLA-C	CD8B	0.0809545	3	HLA-C_CD8B	HLA-C - CD8B	MHC-I	Cell-Cell Contact	KEGG: hsa04514	T -> NK (HC)	4.31846e-06	T -> NK	HC
1344	B	T	HLA-C	CD8B	0.127333	3	HLA-C_CD8B	HLA-C - CD8B	MHC-I	Cell-Cell Contact	KEGG: hsa04514	B -> T (M)	0.000388422	B -> T	M
1345	Epithelial	T	HLA-C	CD8B	0.147818	3	HLA-C_CD8B	HLA-C - CD8B	MHC-I	Cell-Cell Contact	KEGG: hsa04514	Epithelial -> T (M)	0.00115338	Epithelial -> T	M
1346	Macrophages	T	HLA-C	CD8B	0.278918	3	HLA-C_CD8B	HLA-C - CD8B	MHC-I	Cell-Cell Contact	KEGG: hsa04514	Macrophages -> T (M)	0.0277289	Macrophages -> T	M
1347	mDC	T	HLA-C	CD8B	0.142885	3	HLA-C_CD8B	HLA-C - CD8B	MHC-I	Cell-Cell Contact	KEGG: hsa04514	mDC -> T (M)	0.000913138	mDC -> T	M
1348	NK	T	HLA-C	CD8B	0.159891	3	HLA-C_CD8B	HLA-C - CD8B	MHC-I	Cell-Cell Contact	KEGG: hsa04514	NK -> T (M)	0.00192221	NK -> T	M
1349	T	T	HLA-C	CD8B	0.233798	3	HLA-C_CD8B	HLA-C - CD8B	MHC-I	Cell-Cell Contact	KEGG: hsa04514	T -> T (M)	0.0138815	T -> T	M
583	Macrophages	Macrophages	HLA-DMA	CD4	0.369071	3	HLA-DMA_CD4	HLA-DMA - CD4	MHC-II	Cell-Cell Contact	KEGG: hsa04514	Macrophages -> Macrophages (HC)	0.0665695	Macrophages -> Macrophages	HC
584	mDC	Macrophages	HLA-DMA	CD4	0.15781	3	HLA-DMA_CD4	HLA-DMA - CD4	MHC-II	Cell-Cell Contact	KEGG: hsa04514	mDC -> Macrophages (HC)	0.00177007	mDC -> Macrophages	HC
1413	B	Macrophages	HLA-DMA	CD4	0.130397	3	HLA-DMA_CD4	HLA-DMA - CD4	MHC-II	Cell-Cell Contact	KEGG: hsa04514	B -> Macrophages (M)	0.000467144	B -> Macrophages	M
1414	Macrophages	Macrophages	HLA-DMA	CD4	0.296333	3	HLA-DMA_CD4	HLA-DMA - CD4	MHC-II	Cell-Cell Contact	KEGG: hsa04514	Macrophages -> Macrophages (M)	0.0342325	Macrophages -> Macrophages	M
1415	mDC	Macrophages	HLA-DMA	CD4	0.148817	3	HLA-DMA_CD4	HLA-DMA - CD4	MHC-II	Cell-Cell Contact	KEGG: hsa04514	mDC -> Macrophages (M)	0.00120694	mDC -> Macrophages	M
1416	B	mDC	HLA-DMA	CD4	0.0890566	2	HLA-DMA_CD4	HLA-DMA - CD4	MHC-II	Cell-Cell Contact	KEGG: hsa04514	B -> mDC (M)	1.32858e-05	B -> mDC	M
1417	Macrophages	mDC	HLA-DMA	CD4	0.14426	3	HLA-DMA_CD4	HLA-DMA - CD4	MHC-II	Cell-Cell Contact	KEGG: hsa04514	Macrophages -> mDC (M)	0.000976111	Macrophages -> mDC	M
1418	mDC	mDC	HLA-DMA	CD4	0.0972969	3	HLA-DMA_CD4	HLA-DMA - CD4	MHC-II	Cell-Cell Contact	KEGG: hsa04514	mDC -> mDC (M)	3.43875e-05	mDC -> mDC	M
585	Macrophages	Macrophages	HLA-DMB	CD4	0.302628	3	HLA-DMB_CD4	HLA-DMB - CD4	MHC-II	Cell-Cell Contact	KEGG: hsa04514	Macrophages -> Macrophages (HC)	0.0367218	Macrophages -> Macrophages	HC
586	mDC	Macrophages	HLA-DMB	CD4	0.146535	3	HLA-DMB_CD4	HLA-DMB - CD4	MHC-II	Cell-Cell Contact	KEGG: hsa04514	mDC -> Macrophages (HC)	0.00108704	mDC -> Macrophages	HC
1419	B	Macrophages	HLA-DMB	CD4	0.118809	2	HLA-DMB_CD4	HLA-DMB - CD4	MHC-II	Cell-Cell Contact	KEGG: hsa04514	B -> Macrophages (M)	0.000221098	B -> Macrophages	M
1420	Macrophages	Macrophages	HLA-DMB	CD4	0.26973	3	HLA-DMB_CD4	HLA-DMB - CD4	MHC-II	Cell-Cell Contact	KEGG: hsa04514	Macrophages -> Macrophages (M)	0.0245408	Macrophages -> Macrophages	M
1421	mDC	Macrophages	HLA-DMB	CD4	0.136974	3	HLA-DMB_CD4	HLA-DMB - CD4	MHC-II	Cell-Cell Contact	KEGG: hsa04514	mDC -> Macrophages (M)	0.000675092	mDC -> Macrophages	M
1422	Macrophages	mDC	HLA-DMB	CD4	0.137528	3	HLA-DMB_CD4	HLA-DMB - CD4	MHC-II	Cell-Cell Contact	KEGG: hsa04514	Macrophages -> mDC (M)	0.000695262	Macrophages -> mDC	M
1423	B	B	HLA-DOA	CD4	0.066662	2	HLA-DOA_CD4	HLA-DOA - CD4	MHC-II	Cell-Cell Contact	KEGG: hsa04514	B -> B (M)	3.05579e-07	B -> B	M
1424	Macrophages	B	HLA-DOA	CD4	0.0951396	3	HLA-DOA_CD4	HLA-DOA - CD4	MHC-II	Cell-Cell Contact	KEGG: hsa04514	Macrophages -> B (M)	2.72387e-05	Macrophages -> B	M
1425	mDC	B	HLA-DOA	CD4	0.0705772	2	HLA-DOA_CD4	HLA-DOA - CD4	MHC-II	Cell-Cell Contact	KEGG: hsa04514	mDC -> B (M)	7.02323e-07	mDC -> B	M
1426	Macrophages	Epithelial	HLA-DOA	CD4	0.104209	3	HLA-DOA_CD4	HLA-DOA - CD4	MHC-II	Cell-Cell Contact	KEGG: hsa04514	Macrophages -> Epithelial (M)	6.79953e-05	Macrophages -> Epithelial	M
1427	B	Macrophages	HLA-DOA	CD4	0.0980795	3	HLA-DOA_CD4	HLA-DOA - CD4	MHC-II	Cell-Cell Contact	KEGG: hsa04514	B -> Macrophages (M)	3.73265e-05	B -> Macrophages	M
1428	Epithelial	Macrophages	HLA-DOA	CD4	0.104383	3	HLA-DOA_CD4	HLA-DOA - CD4	MHC-II	Cell-Cell Contact	KEGG: hsa04514	Epithelial -> Macrophages (M)	6.90912e-05	Epithelial -> Macrophages	M
1429	Macrophages	Macrophages	HLA-DOA	CD4	0.17523	3	HLA-DOA_CD4	HLA-DOA - CD4	MHC-II	Cell-Cell Contact	KEGG: hsa04514	Macrophages -> Macrophages (M)	0.00332333	Macrophages -> Macrophages	M
1430	mDC	Macrophages	HLA-DOA	CD4	0.106797	3	HLA-DOA_CD4	HLA-DOA - CD4	MHC-II	Cell-Cell Contact	KEGG: hsa04514	mDC -> Macrophages (M)	8.57974e-05	mDC -> Macrophages	M
1431	B	mDC	HLA-DOA	CD4	0.0725996	3	HLA-DOA_CD4	HLA-DOA - CD4	MHC-II	Cell-Cell Contact	KEGG: hsa04514	B -> mDC (M)	1.0422e-06	B -> mDC	M
1432	Macrophages	mDC	HLA-DOA	CD4	0.107706	3	HLA-DOA_CD4	HLA-DOA - CD4	MHC-II	Cell-Cell Contact	KEGG: hsa04514	Macrophages -> mDC (M)	9.28459e-05	Macrophages -> mDC	M
1433	mDC	mDC	HLA-DOA	CD4	0.0772682	3	HLA-DOA_CD4	HLA-DOA - CD4	MHC-II	Cell-Cell Contact	KEGG: hsa04514	mDC -> mDC (M)	2.39545e-06	mDC -> mDC	M
576	Macrophages	Macrophages	HLA-DPA1	CD4	0.430705	3	HLA-DPA1_CD4	HLA-DPA1 - CD4	MHC-II	Cell-Cell Contact	KEGG: hsa04514	Macrophages -> Macrophages (HC)	0.0980994	Macrophages -> Macrophages	HC
577	mDC	Macrophages	HLA-DPA1	CD4	0.169479	3	HLA-DPA1_CD4	HLA-DPA1 - CD4	MHC-II	Cell-Cell Contact	KEGG: hsa04514	mDC -> Macrophages (HC)	0.00273822	mDC -> Macrophages	HC
1392	B	Macrophages	HLA-DPA1	CD4	0.141753	3	HLA-DPA1_CD4	HLA-DPA1 - CD4	MHC-II	Cell-Cell Contact	KEGG: hsa04514	B -> Macrophages (M)	0.000863513	B -> Macrophages	M
1393	Macrophages	Macrophages	HLA-DPA1	CD4	0.342741	3	HLA-DPA1_CD4	HLA-DPA1 - CD4	MHC-II	Cell-Cell Contact	KEGG: hsa04514	Macrophages -> Macrophages (M)	0.0540602	Macrophages -> Macrophages	M
1394	mDC	Macrophages	HLA-DPA1	CD4	0.166011	3	HLA-DPA1_CD4	HLA-DPA1 - CD4	MHC-II	Cell-Cell Contact	KEGG: hsa04514	mDC -> Macrophages (M)	0.00242066	mDC -> Macrophages	M
1395	B	mDC	HLA-DPA1	CD4	0.094365	3	HLA-DPA1_CD4	HLA-DPA1 - CD4	MHC-II	Cell-Cell Contact	KEGG: hsa04514	B -> mDC (M)	2.49872e-05	B -> mDC	M
1396	Macrophages	mDC	HLA-DPA1	CD4	0.154758	3	HLA-DPA1_CD4	HLA-DPA1 - CD4	MHC-II	Cell-Cell Contact	KEGG: hsa04514	Macrophages -> mDC (M)	0.00156216	Macrophages -> mDC	M
1397	mDC	mDC	HLA-DPA1	CD4	0.104609	3	HLA-DPA1_CD4	HLA-DPA1 - CD4	MHC-II	Cell-Cell Contact	KEGG: hsa04514	mDC -> mDC (M)	7.05317e-05	mDC -> mDC	M
578	Macrophages	Macrophages	HLA-DPB1	CD4	0.427148	3	HLA-DPB1_CD4	HLA-DPB1 - CD4	MHC-II	Cell-Cell Contact	KEGG: hsa04514	Macrophages -> Macrophages (HC)	0.0962206	Macrophages -> Macrophages	HC
579	mDC	Macrophages	HLA-DPB1	CD4	0.171114	3	HLA-DPB1_CD4	HLA-DPB1 - CD4	MHC-II	Cell-Cell Contact	KEGG: hsa04514	mDC -> Macrophages (HC)	0.00289704	mDC -> Macrophages	HC
580	mDC	mDC	HLA-DPB1	CD4	0.103432	3	HLA-DPB1_CD4	HLA-DPB1 - CD4	MHC-II	Cell-Cell Contact	KEGG: hsa04514	mDC -> mDC (HC)	6.32642e-05	mDC -> mDC	HC
1398	mDC	B	HLA-DPB1	CD4	0.0927584	3	HLA-DPB1_CD4	HLA-DPB1 - CD4	MHC-II	Cell-Cell Contact	KEGG: hsa04514	mDC -> B (M)	2.07971e-05	mDC -> B	M
1399	B	Macrophages	HLA-DPB1	CD4	0.140983	3	HLA-DPB1_CD4	HLA-DPB1 - CD4	MHC-II	Cell-Cell Contact	KEGG: hsa04514	B -> Macrophages (M)	0.000830848	B -> Macrophages	M
1400	Macrophages	Macrophages	HLA-DPB1	CD4	0.326522	3	HLA-DPB1_CD4	HLA-DPB1 - CD4	MHC-II	Cell-Cell Contact	KEGG: hsa04514	Macrophages -> Macrophages (M)	0.0467668	Macrophages -> Macrophages	M
1401	mDC	Macrophages	HLA-DPB1	CD4	0.165049	3	HLA-DPB1_CD4	HLA-DPB1 - CD4	MHC-II	Cell-Cell Contact	KEGG: hsa04514	mDC -> Macrophages (M)	0.00233722	mDC -> Macrophages	M
1402	B	mDC	HLA-DPB1	CD4	0.0940102	3	HLA-DPB1_CD4	HLA-DPB1 - CD4	MHC-II	Cell-Cell Contact	KEGG: hsa04514	B -> mDC (M)	2.40074e-05	B -> mDC	M
1403	Macrophages	mDC	HLA-DPB1	CD4	0.151251	3	HLA-DPB1_CD4	HLA-DPB1 - CD4	MHC-II	Cell-Cell Contact	KEGG: hsa04514	Macrophages -> mDC (M)	0.00134477	Macrophages -> mDC	M
1404	mDC	mDC	HLA-DPB1	CD4	0.104209	3	HLA-DPB1_CD4	HLA-DPB1 - CD4	MHC-II	Cell-Cell Contact	KEGG: hsa04514	mDC -> mDC (M)	6.79946e-05	mDC -> mDC	M
581	Macrophages	Macrophages	HLA-DQA1	CD4	0.393607	3	HLA-DQA1_CD4	HLA-DQA1 - CD4	MHC-II	Cell-Cell Contact	KEGG: hsa04514	Macrophages -> Macrophages (HC)	0.0788186	Macrophages -> Macrophages	HC
582	mDC	Macrophages	HLA-DQA1	CD4	0.164417	3	HLA-DQA1_CD4	HLA-DQA1 - CD4	MHC-II	Cell-Cell Contact	KEGG: hsa04514	mDC -> Macrophages (HC)	0.00228338	mDC -> Macrophages	HC
1405	Macrophages	B	HLA-DQA1	CD4	0.126421	2	HLA-DQA1_CD4	HLA-DQA1 - CD4	MHC-II	Cell-Cell Contact	KEGG: hsa04514	Macrophages -> B (M)	0.000367029	Macrophages -> B	M
1406	mDC	B	HLA-DQA1	CD4	0.0909175	3	HLA-DQA1_CD4	HLA-DQA1 - CD4	MHC-II	Cell-Cell Contact	KEGG: hsa04514	mDC -> B (M)	1.67187e-05	mDC -> B	M
1407	B	Macrophages	HLA-DQA1	CD4	0.138315	3	HLA-DQA1_CD4	HLA-DQA1 - CD4	MHC-II	Cell-Cell Contact	KEGG: hsa04514	B -> Macrophages (M)	0.000724617	B -> Macrophages	M
1408	Macrophages	Macrophages	HLA-DQA1	CD4	0.316628	3	HLA-DQA1_CD4	HLA-DQA1 - CD4	MHC-II	Cell-Cell Contact	KEGG: hsa04514	Macrophages -> Macrophages (M)	0.0424989	Macrophages -> Macrophages	M
1409	mDC	Macrophages	HLA-DQA1	CD4	0.159727	3	HLA-DQA1_CD4	HLA-DQA1 - CD4	MHC-II	Cell-Cell Contact	KEGG: hsa04514	mDC -> Macrophages (M)	0.00190991	mDC -> Macrophages	M
1410	B	mDC	HLA-DQA1	CD4	0.0927764	3	HLA-DQA1_CD4	HLA-DQA1 - CD4	MHC-II	Cell-Cell Contact	KEGG: hsa04514	B -> mDC (M)	2.08406e-05	B -> mDC	M
1411	Macrophages	mDC	HLA-DQA1	CD4	0.149029	3	HLA-DQA1_CD4	HLA-DQA1 - CD4	MHC-II	Cell-Cell Contact	KEGG: hsa04514	Macrophages -> mDC (M)	0.00121854	Macrophages -> mDC	M
1412	mDC	mDC	HLA-DQA1	CD4	0.101979	3	HLA-DQA1_CD4	HLA-DQA1 - CD4	MHC-II	Cell-Cell Contact	KEGG: hsa04514	mDC -> mDC (M)	5.51241e-05	mDC -> mDC	M
587	Macrophages	Macrophages	HLA-DQB1	CD4	0.398383	3	HLA-DQB1_CD4	HLA-DQB1 - CD4	MHC-II	Cell-Cell Contact	KEGG: hsa04514	Macrophages -> Macrophages (HC)	0.081256	Macrophages -> Macrophages	HC
588	mDC	Macrophages	HLA-DQB1	CD4	0.165125	3	HLA-DQB1_CD4	HLA-DQB1 - CD4	MHC-II	Cell-Cell Contact	KEGG: hsa04514	mDC -> Macrophages (HC)	0.00234369	mDC -> Macrophages	HC
1434	mDC	B	HLA-DQB1	CD4	0.0908582	3	HLA-DQB1_CD4	HLA-DQB1 - CD4	MHC-II	Cell-Cell Contact	KEGG: hsa04514	mDC -> B (M)	1.65991e-05	mDC -> B	M
1435	B	Macrophages	HLA-DQB1	CD4	0.138073	3	HLA-DQB1_CD4	HLA-DQB1 - CD4	MHC-II	Cell-Cell Contact	KEGG: hsa04514	B -> Macrophages (M)	0.000715485	B -> Macrophages	M
1436	Macrophages	Macrophages	HLA-DQB1	CD4	0.315571	3	HLA-DQB1_CD4	HLA-DQB1 - CD4	MHC-II	Cell-Cell Contact	KEGG: hsa04514	Macrophages -> Macrophages (M)	0.0420517	Macrophages -> Macrophages	M
1437	mDC	Macrophages	HLA-DQB1	CD4	0.159556	3	HLA-DQB1_CD4	HLA-DQB1 - CD4	MHC-II	Cell-Cell Contact	KEGG: hsa04514	mDC -> Macrophages (M)	0.00189717	mDC -> Macrophages	M
1438	B	mDC	HLA-DQB1	CD4	0.0926639	3	HLA-DQB1_CD4	HLA-DQB1 - CD4	MHC-II	Cell-Cell Contact	KEGG: hsa04514	B -> mDC (M)	2.05697e-05	B -> mDC	M
1439	Macrophages	mDC	HLA-DQB1	CD4	0.148788	3	HLA-DQB1_CD4	HLA-DQB1 - CD4	MHC-II	Cell-Cell Contact	KEGG: hsa04514	Macrophages -> mDC (M)	0.00120536	Macrophages -> mDC	M
1440	mDC	mDC	HLA-DQB1	CD4	0.101907	3	HLA-DQB1_CD4	HLA-DQB1 - CD4	MHC-II	Cell-Cell Contact	KEGG: hsa04514	mDC -> mDC (M)	5.47434e-05	mDC -> mDC	M
589	Macrophages	Macrophages	HLA-DRA	CD4	0.491212	3	HLA-DRA_CD4	HLA-DRA - CD4	MHC-II	Cell-Cell Contact	KEGG: hsa04514	Macrophages -> Macrophages (HC)	0.130578	Macrophages -> Macrophages	HC
590	mDC	Macrophages	HLA-DRA	CD4	0.175015	3	HLA-DRA_CD4	HLA-DRA - CD4	MHC-II	Cell-Cell Contact	KEGG: hsa04514	mDC -> Macrophages (HC)	0.00330016	mDC -> Macrophages	HC
1441	B	Macrophages	HLA-DRA	CD4	0.144299	3	HLA-DRA_CD4	HLA-DRA - CD4	MHC-II	Cell-Cell Contact	KEGG: hsa04514	B -> Macrophages (M)	0.000977949	B -> Macrophages	M
1442	Macrophages	Macrophages	HLA-DRA	CD4	0.360526	3	HLA-DRA_CD4	HLA-DRA - CD4	MHC-II	Cell-Cell Contact	KEGG: hsa04514	Macrophages -> Macrophages (M)	0.0624291	Macrophages -> Macrophages	M
1443	mDC	Macrophages	HLA-DRA	CD4	0.167652	3	HLA-DRA_CD4	HLA-DRA - CD4	MHC-II	Cell-Cell Contact	KEGG: hsa04514	mDC -> Macrophages (M)	0.00256775	mDC -> Macrophages	M
1444	B	mDC	HLA-DRA	CD4	0.0955324	3	HLA-DRA_CD4	HLA-DRA - CD4	MHC-II	Cell-Cell Contact	KEGG: hsa04514	B -> mDC (M)	2.84418e-05	B -> mDC	M
1445	Macrophages	mDC	HLA-DRA	CD4	0.158426	3	HLA-DRA_CD4	HLA-DRA - CD4	MHC-II	Cell-Cell Contact	KEGG: hsa04514	Macrophages -> mDC (M)	0.00181426	Macrophages -> mDC	M
1446	mDC	mDC	HLA-DRA	CD4	0.105289	3	HLA-DRA_CD4	HLA-DRA - CD4	MHC-II	Cell-Cell Contact	KEGG: hsa04514	mDC -> mDC (M)	7.50236e-05	mDC -> mDC	M
591	Macrophages	Macrophages	HLA-DRB1	CD4	0.38734	3	HLA-DRB1_CD4	HLA-DRB1 - CD4	MHC-II	Cell-Cell Contact	KEGG: hsa04514	Macrophages -> Macrophages (HC)	0.0756444	Macrophages -> Macrophages	HC
1447	B	Macrophages	HLA-DRB1	CD4	0.132667	3	HLA-DRB1_CD4	HLA-DRB1 - CD4	MHC-II	Cell-Cell Contact	KEGG: hsa04514	B -> Macrophages (M)	0.00053265	B -> Macrophages	M
1448	Macrophages	Macrophages	HLA-DRB1	CD4	0.315519	3	HLA-DRB1_CD4	HLA-DRB1 - CD4	MHC-II	Cell-Cell Contact	KEGG: hsa04514	Macrophages -> Macrophages (M)	0.0420296	Macrophages -> Macrophages	M
1449	mDC	Macrophages	HLA-DRB1	CD4	0.154553	3	HLA-DRB1_CD4	HLA-DRB1 - CD4	MHC-II	Cell-Cell Contact	KEGG: hsa04514	mDC -> Macrophages (M)	0.00154879	mDC -> Macrophages	M
1450	Macrophages	mDC	HLA-DRB1	CD4	0.148776	3	HLA-DRB1_CD4	HLA-DRB1 - CD4	MHC-II	Cell-Cell Contact	KEGG: hsa04514	Macrophages -> mDC (M)	0.00120471	Macrophages -> mDC	M
1451	mDC	mDC	HLA-DRB1	CD4	0.0997788	3	HLA-DRB1_CD4	HLA-DRB1 - CD4	MHC-II	Cell-Cell Contact	KEGG: hsa04514	mDC -> mDC (M)	4.44045e-05	mDC -> mDC	M
592	Macrophages	Macrophages	HLA-DRB5	CD4	0.419384	3	HLA-DRB5_CD4	HLA-DRB5 - CD4	MHC-II	Cell-Cell Contact	KEGG: hsa04514	Macrophages -> Macrophages (HC)	0.0921398	Macrophages -> Macrophages	HC
1452	mDC	B	HLA-DRB5	CD4	0.0912271	2	HLA-DRB5_CD4	HLA-DRB5 - CD4	MHC-II	Cell-Cell Contact	KEGG: hsa04514	mDC -> B (M)	1.73545e-05	mDC -> B	M
1453	B	Macrophages	HLA-DRB5	CD4	0.136276	3	HLA-DRB5_CD4	HLA-DRB5 - CD4	MHC-II	Cell-Cell Contact	KEGG: hsa04514	B -> Macrophages (M)	0.000650319	B -> Macrophages	M
1454	Macrophages	Macrophages	HLA-DRB5	CD4	0.326957	3	HLA-DRB5_CD4	HLA-DRB5 - CD4	MHC-II	Cell-Cell Contact	KEGG: hsa04514	Macrophages -> Macrophages (M)	0.0469576	Macrophages -> Macrophages	M
1455	mDC	Macrophages	HLA-DRB5	CD4	0.160618	3	HLA-DRB5_CD4	HLA-DRB5 - CD4	MHC-II	Cell-Cell Contact	KEGG: hsa04514	mDC -> Macrophages (M)	0.00197746	mDC -> Macrophages	M
1456	B	mDC	HLA-DRB5	CD4	0.0918271	2	HLA-DRB5_CD4	HLA-DRB5 - CD4	MHC-II	Cell-Cell Contact	KEGG: hsa04514	B -> mDC (M)	1.86431e-05	B -> mDC	M
1457	Macrophages	mDC	HLA-DRB5	CD4	0.151347	3	HLA-DRB5_CD4	HLA-DRB5 - CD4	MHC-II	Cell-Cell Contact	KEGG: hsa04514	Macrophages -> mDC (M)	0.00135043	Macrophages -> mDC	M
1458	mDC	mDC	HLA-DRB5	CD4	0.102355	3	HLA-DRB5_CD4	HLA-DRB5 - CD4	MHC-II	Cell-Cell Contact	KEGG: hsa04514	mDC -> mDC (M)	5.71449e-05	mDC -> mDC	M
485	NK	B	HLA-E	CD8A	0.0607447	3	HLA-E_CD8A	HLA-E - CD8A	MHC-I	Cell-Cell Contact	KEGG: hsa04514	NK -> B (HC)	7.08761e-08	NK -> B	HC
486	T	B	HLA-E	CD8A	0.070304	3	HLA-E_CD8A	HLA-E - CD8A	MHC-I	Cell-Cell Contact	KEGG: hsa04514	T -> B (HC)	6.64693e-07	T -> B	HC
487	NK	Epithelial	HLA-E	CD8A	0.0629728	3	HLA-E_CD8A	HLA-E - CD8A	MHC-I	Cell-Cell Contact	KEGG: hsa04514	NK -> Epithelial (HC)	1.26898e-07	NK -> Epithelial	HC
488	T	Epithelial	HLA-E	CD8A	0.0733051	3	HLA-E_CD8A	HLA-E - CD8A	MHC-I	Cell-Cell Contact	KEGG: hsa04514	T -> Epithelial (HC)	1.18993e-06	T -> Epithelial	HC
489	NK	Macrophages	HLA-E	CD8A	0.0997925	3	HLA-E_CD8A	HLA-E - CD8A	MHC-I	Cell-Cell Contact	KEGG: hsa04514	NK -> Macrophages (HC)	4.44658e-05	NK -> Macrophages	HC
490	T	Macrophages	HLA-E	CD8A	0.128495	3	HLA-E_CD8A	HLA-E - CD8A	MHC-I	Cell-Cell Contact	KEGG: hsa04514	T -> Macrophages (HC)	0.00041702	T -> Macrophages	HC
491	NK	mDC	HLA-E	CD8A	0.0724667	3	HLA-E_CD8A	HLA-E - CD8A	MHC-I	Cell-Cell Contact	KEGG: hsa04514	NK -> mDC (HC)	1.01619e-06	NK -> mDC	HC
492	T	mDC	HLA-E	CD8A	0.0864967	3	HLA-E_CD8A	HLA-E - CD8A	MHC-I	Cell-Cell Contact	KEGG: hsa04514	T -> mDC (HC)	9.52938e-06	T -> mDC	HC
493	B	NK	HLA-E	CD8A	0.0637791	3	HLA-E_CD8A	HLA-E - CD8A	MHC-I	Cell-Cell Contact	KEGG: hsa04514	B -> NK (HC)	1.55113e-07	B -> NK	HC
494	Epithelial	NK	HLA-E	CD8A	0.0653558	3	HLA-E_CD8A	HLA-E - CD8A	MHC-I	Cell-Cell Contact	KEGG: hsa04514	Epithelial -> NK (HC)	2.26423e-07	Epithelial -> NK	HC
495	Macrophages	NK	HLA-E	CD8A	0.106235	3	HLA-E_CD8A	HLA-E - CD8A	MHC-I	Cell-Cell Contact	KEGG: hsa04514	Macrophages -> NK (HC)	8.1648e-05	Macrophages -> NK	HC
496	mDC	NK	HLA-E	CD8A	0.0756907	3	HLA-E_CD8A	HLA-E - CD8A	MHC-I	Cell-Cell Contact	KEGG: hsa04514	mDC -> NK (HC)	1.82915e-06	mDC -> NK	HC
497	NK	NK	HLA-E	CD8A	0.0686041	3	HLA-E_CD8A	HLA-E - CD8A	MHC-I	Cell-Cell Contact	KEGG: hsa04514	NK -> NK (HC)	4.67256e-07	NK -> NK	HC
498	T	NK	HLA-E	CD8A	0.0810629	3	HLA-E_CD8A	HLA-E - CD8A	MHC-I	Cell-Cell Contact	KEGG: hsa04514	T -> NK (HC)	4.39037e-06	T -> NK	HC
499	B	T	HLA-E	CD8A	0.0743143	3	HLA-E_CD8A	HLA-E - CD8A	MHC-I	Cell-Cell Contact	KEGG: hsa04514	B -> T (HC)	1.4321e-06	B -> T	HC
500	Epithelial	T	HLA-E	CD8A	0.0764591	3	HLA-E_CD8A	HLA-E - CD8A	MHC-I	Cell-Cell Contact	KEGG: hsa04514	Epithelial -> T (HC)	2.08886e-06	Epithelial -> T	HC
501	Macrophages	T	HLA-E	CD8A	0.139068	3	HLA-E_CD8A	HLA-E - CD8A	MHC-I	Cell-Cell Contact	KEGG: hsa04514	Macrophages -> T (HC)	0.000753525	Macrophages -> T	HC
502	mDC	T	HLA-E	CD8A	0.0909954	3	HLA-E_CD8A	HLA-E - CD8A	MHC-I	Cell-Cell Contact	KEGG: hsa04514	mDC -> T (HC)	1.68768e-05	mDC -> T	HC
503	NK	T	HLA-E	CD8A	0.0809529	3	HLA-E_CD8A	HLA-E - CD8A	MHC-I	Cell-Cell Contact	KEGG: hsa04514	NK -> T (HC)	4.31739e-06	NK -> T	HC
504	T	T	HLA-E	CD8A	0.0988842	3	HLA-E_CD8A	HLA-E - CD8A	MHC-I	Cell-Cell Contact	KEGG: hsa04514	T -> T (HC)	4.05555e-05	T -> T	HC
1318	NK	Macrophages	HLA-E	CD8A	0.138025	3	HLA-E_CD8A	HLA-E - CD8A	MHC-I	Cell-Cell Contact	KEGG: hsa04514	NK -> Macrophages (M)	0.000713696	NK -> Macrophages	M
1319	T	Macrophages	HLA-E	CD8A	0.190997	3	HLA-E_CD8A	HLA-E - CD8A	MHC-I	Cell-Cell Contact	KEGG: hsa04514	T -> Macrophages (M)	0.00532312	T -> Macrophages	M
1320	B	T	HLA-E	CD8A	0.129014	3	HLA-E_CD8A	HLA-E - CD8A	MHC-I	Cell-Cell Contact	KEGG: hsa04514	B -> T (M)	0.00043027	B -> T	M
1321	Epithelial	T	HLA-E	CD8A	0.145218	3	HLA-E_CD8A	HLA-E - CD8A	MHC-I	Cell-Cell Contact	KEGG: hsa04514	Epithelial -> T (M)	0.00102178	Epithelial -> T	M
1322	Macrophages	T	HLA-E	CD8A	0.272731	3	HLA-E_CD8A	HLA-E - CD8A	MHC-I	Cell-Cell Contact	KEGG: hsa04514	Macrophages -> T (M)	0.0255627	Macrophages -> T	M
1323	mDC	T	HLA-E	CD8A	0.141589	3	HLA-E_CD8A	HLA-E - CD8A	MHC-I	Cell-Cell Contact	KEGG: hsa04514	mDC -> T (M)	0.000856449	mDC -> T	M
1324	NK	T	HLA-E	CD8A	0.1614	3	HLA-E_CD8A	HLA-E - CD8A	MHC-I	Cell-Cell Contact	KEGG: hsa04514	NK -> T (M)	0.002038	NK -> T	M
1325	T	T	HLA-E	CD8A	0.238534	3	HLA-E_CD8A	HLA-E - CD8A	MHC-I	Cell-Cell Contact	KEGG: hsa04514	T -> T (M)	0.015112	T -> T	M
541	B	NK	HLA-E	CD8B	0.0644724	3	HLA-E_CD8B	HLA-E - CD8B	MHC-I	Cell-Cell Contact	KEGG: hsa04514	B -> NK (HC)	1.83601e-07	B -> NK	HC
542	Epithelial	NK	HLA-E	CD8B	0.0660908	3	HLA-E_CD8B	HLA-E - CD8B	MHC-I	Cell-Cell Contact	KEGG: hsa04514	Epithelial -> NK (HC)	2.68422e-07	Epithelial -> NK	HC
543	Macrophages	NK	HLA-E	CD8B	0.108182	3	HLA-E_CD8B	HLA-E - CD8B	MHC-I	Cell-Cell Contact	KEGG: hsa04514	Macrophages -> NK (HC)	9.672e-05	Macrophages -> NK	HC
544	mDC	NK	HLA-E	CD8B	0.0766768	3	HLA-E_CD8B	HLA-E - CD8B	MHC-I	Cell-Cell Contact	KEGG: hsa04514	mDC -> NK (HC)	2.16788e-06	mDC -> NK	HC
545	NK	NK	HLA-E	CD8B	0.0693995	3	HLA-E_CD8B	HLA-E - CD8B	MHC-I	Cell-Cell Contact	KEGG: hsa04514	NK -> NK (HC)	5.52214e-07	NK -> NK	HC
546	T	NK	HLA-E	CD8B	0.0821794	3	HLA-E_CD8B	HLA-E - CD8B	MHC-I	Cell-Cell Contact	KEGG: hsa04514	T -> NK (HC)	5.19143e-06	T -> NK	HC
1350	B	T	HLA-E	CD8B	0.132226	3	HLA-E_CD8B	HLA-E - CD8B	MHC-I	Cell-Cell Contact	KEGG: hsa04514	B -> T (M)	0.000519416	B -> T	M
1351	Epithelial	T	HLA-E	CD8B	0.149525	3	HLA-E_CD8B	HLA-E - CD8B	MHC-I	Cell-Cell Contact	KEGG: hsa04514	Epithelial -> T (M)	0.00124599	Epithelial -> T	M
1352	Macrophages	T	HLA-E	CD8B	0.287768	3	HLA-E_CD8B	HLA-E - CD8B	MHC-I	Cell-Cell Contact	KEGG: hsa04514	Macrophages -> T (M)	0.0309612	Macrophages -> T	M
1353	mDC	T	HLA-E	CD8B	0.145599	3	HLA-E_CD8B	HLA-E - CD8B	MHC-I	Cell-Cell Contact	KEGG: hsa04514	mDC -> T (M)	0.00104037	mDC -> T	M
1354	NK	T	HLA-E	CD8B	0.166389	3	HLA-E_CD8B	HLA-E - CD8B	MHC-I	Cell-Cell Contact	KEGG: hsa04514	NK -> T (M)	0.00245409	NK -> T	M
1355	T	T	HLA-E	CD8B	0.249506	3	HLA-E_CD8B	HLA-E - CD8B	MHC-I	Cell-Cell Contact	KEGG: hsa04514	T -> T (M)	0.0181713	T -> T	M
564	B	NK	HLA-E	CD94:NKG2A	0.0711326	3	HLA-E_CD94:NKG2A	HLA-E - CD94:NKG2A	MHC-I	Cell-Cell Contact	PMID: 28484462	B -> NK (HC)	7.84481e-07	B -> NK	HC
565	Epithelial	NK	HLA-E	CD94:NKG2A	0.0732851	3	HLA-E_CD94:NKG2A	HLA-E - CD94:NKG2A	MHC-I	Cell-Cell Contact	PMID: 28484462	Epithelial -> NK (HC)	1.1855e-06	Epithelial -> NK	HC
566	Macrophages	NK	HLA-E	CD94:NKG2A	0.128624	3	HLA-E_CD94:NKG2A	HLA-E - CD94:NKG2A	MHC-I	Cell-Cell Contact	PMID: 28484462	Macrophages -> NK (HC)	0.000420285	Macrophages -> NK	HC
567	mDC	NK	HLA-E	CD94:NKG2A	0.0864913	3	HLA-E_CD94:NKG2A	HLA-E - CD94:NKG2A	MHC-I	Cell-Cell Contact	PMID: 28484462	mDC -> NK (HC)	9.52253e-06	mDC -> NK	HC
568	NK	NK	HLA-E	CD94:NKG2A	0.0769867	3	HLA-E_CD94:NKG2A	HLA-E - CD94:NKG2A	MHC-I	Cell-Cell Contact	PMID: 28484462	NK -> NK (HC)	2.28474e-06	NK -> NK	HC
569	T	NK	HLA-E	CD94:NKG2A	0.0931323	3	HLA-E_CD94:NKG2A	HLA-E - CD94:NKG2A	MHC-I	Cell-Cell Contact	PMID: 28484462	T -> NK (HC)	2.17169e-05	T -> NK	HC
570	B	T	HLA-E	CD94:NKG2A	0.0701968	3	HLA-E_CD94:NKG2A	HLA-E - CD94:NKG2A	MHC-I	Cell-Cell Contact	PMID: 28484462	B -> T (HC)	6.50403e-07	B -> T	HC
571	Epithelial	T	HLA-E	CD94:NKG2A	0.0720859	3	HLA-E_CD94:NKG2A	HLA-E - CD94:NKG2A	MHC-I	Cell-Cell Contact	PMID: 28484462	Epithelial -> T (HC)	9.44753e-07	Epithelial -> T	HC
572	Macrophages	T	HLA-E	CD94:NKG2A	0.125279	3	HLA-E_CD94:NKG2A	HLA-E - CD94:NKG2A	MHC-I	Cell-Cell Contact	PMID: 28484462	Macrophages -> T (HC)	0.000341492	Macrophages -> T	HC
573	mDC	T	HLA-E	CD94:NKG2A	0.0848727	3	HLA-E_CD94:NKG2A	HLA-E - CD94:NKG2A	MHC-I	Cell-Cell Contact	PMID: 28484462	mDC -> T (HC)	7.63821e-06	mDC -> T	HC
574	NK	T	HLA-E	CD94:NKG2A	0.0761153	3	HLA-E_CD94:NKG2A	HLA-E - CD94:NKG2A	MHC-I	Cell-Cell Contact	PMID: 28484462	NK -> T (HC)	1.96904e-06	NK -> T	HC
575	T	T	HLA-E	CD94:NKG2A	0.0917482	3	HLA-E_CD94:NKG2A	HLA-E - CD94:NKG2A	MHC-I	Cell-Cell Contact	PMID: 28484462	T -> T (HC)	1.84693e-05	T -> T	HC
1380	B	NK	HLA-E	CD94:NKG2A	0.107725	3	HLA-E_CD94:NKG2A	HLA-E - CD94:NKG2A	MHC-I	Cell-Cell Contact	PMID: 28484462	B -> NK (M)	9.30024e-05	B -> NK	M
1381	Epithelial	NK	HLA-E	CD94:NKG2A	0.119175	3	HLA-E_CD94:NKG2A	HLA-E - CD94:NKG2A	MHC-I	Cell-Cell Contact	PMID: 28484462	Epithelial -> NK (M)	0.000226888	Epithelial -> NK	M
1382	Macrophages	NK	HLA-E	CD94:NKG2A	0.192692	3	HLA-E_CD94:NKG2A	HLA-E - CD94:NKG2A	MHC-I	Cell-Cell Contact	PMID: 28484462	Macrophages -> NK (M)	0.00557411	Macrophages -> NK	M
1383	mDC	NK	HLA-E	CD94:NKG2A	0.116579	3	HLA-E_CD94:NKG2A	HLA-E - CD94:NKG2A	MHC-I	Cell-Cell Contact	PMID: 28484462	mDC -> NK (M)	0.000188224	mDC -> NK	M
1384	NK	NK	HLA-E	CD94:NKG2A	0.129296	3	HLA-E_CD94:NKG2A	HLA-E - CD94:NKG2A	MHC-I	Cell-Cell Contact	PMID: 28484462	NK -> NK (M)	0.000437606	NK -> NK	M
1385	T	NK	HLA-E	CD94:NKG2A	0.174385	3	HLA-E_CD94:NKG2A	HLA-E - CD94:NKG2A	MHC-I	Cell-Cell Contact	PMID: 28484462	T -> NK (M)	0.00323266	T -> NK	M
1386	B	T	HLA-E	CD94:NKG2A	0.114162	3	HLA-E_CD94:NKG2A	HLA-E - CD94:NKG2A	MHC-I	Cell-Cell Contact	PMID: 28484462	B -> T (M)	0.000156963	B -> T	M
1387	Epithelial	T	HLA-E	CD94:NKG2A	0.126184	3	HLA-E_CD94:NKG2A	HLA-E - CD94:NKG2A	MHC-I	Cell-Cell Contact	PMID: 28484462	Epithelial -> T (M)	0.000361617	Epithelial -> T	M
1388	Macrophages	T	HLA-E	CD94:NKG2A	0.213442	3	HLA-E_CD94:NKG2A	HLA-E - CD94:NKG2A	MHC-I	Cell-Cell Contact	PMID: 28484462	Macrophages -> T (M)	0.00923178	Macrophages -> T	M
1389	mDC	T	HLA-E	CD94:NKG2A	0.123609	3	HLA-E_CD94:NKG2A	HLA-E - CD94:NKG2A	MHC-I	Cell-Cell Contact	PMID: 28484462	mDC -> T (M)	0.000306581	mDC -> T	M
1390	NK	T	HLA-E	CD94:NKG2A	0.138957	3	HLA-E_CD94:NKG2A	HLA-E - CD94:NKG2A	MHC-I	Cell-Cell Contact	PMID: 28484462	NK -> T (M)	0.000749224	NK -> T	M
1391	T	T	HLA-E	CD94:NKG2A	0.192734	3	HLA-E_CD94:NKG2A	HLA-E - CD94:NKG2A	MHC-I	Cell-Cell Contact	PMID: 28484462	T -> T (M)	0.00558038	T -> T	M
552	B	NK	HLA-E	KLRC1	0.0710338	3	HLA-E_KLRC1	HLA-E - KLRC1	MHC-I	Cell-Cell Contact	PMID: 24223577	B -> NK (HC)	7.69292e-07	B -> NK	HC
553	Epithelial	NK	HLA-E	KLRC1	0.0731757	3	HLA-E_KLRC1	HLA-E - KLRC1	MHC-I	Cell-Cell Contact	PMID: 24223577	Epithelial -> NK (HC)	1.16156e-06	Epithelial -> NK	HC
554	Macrophages	NK	HLA-E	KLRC1	0.128295	3	HLA-E_KLRC1	HLA-E - KLRC1	MHC-I	Cell-Cell Contact	PMID: 24223577	Macrophages -> NK (HC)	0.00041197	Macrophages -> NK	HC
555	mDC	NK	HLA-E	KLRC1	0.08634	3	HLA-E_KLRC1	HLA-E - KLRC1	MHC-I	Cell-Cell Contact	PMID: 24223577	mDC -> NK (HC)	9.33153e-06	mDC -> NK	HC
556	NK	NK	HLA-E	KLRC1	0.0768757	3	HLA-E_KLRC1	HLA-E - KLRC1	MHC-I	Cell-Cell Contact	PMID: 24223577	NK -> NK (HC)	2.24229e-06	NK -> NK	HC
557	T	NK	HLA-E	KLRC1	0.0929675	3	HLA-E_KLRC1	HLA-E - KLRC1	MHC-I	Cell-Cell Contact	PMID: 24223577	T -> NK (HC)	2.13077e-05	T -> NK	HC
558	B	T	HLA-E	KLRC1	0.0704976	3	HLA-E_KLRC1	HLA-E - KLRC1	MHC-I	Cell-Cell Contact	PMID: 24223577	B -> T (HC)	6.9117e-07	B -> T	HC
559	Epithelial	T	HLA-E	KLRC1	0.0724043	3	HLA-E_KLRC1	HLA-E - KLRC1	MHC-I	Cell-Cell Contact	PMID: 24223577	Epithelial -> T (HC)	1.00419e-06	Epithelial -> T	HC
560	Macrophages	T	HLA-E	KLRC1	0.126242	3	HLA-E_KLRC1	HLA-E - KLRC1	MHC-I	Cell-Cell Contact	PMID: 24223577	Macrophages -> T (HC)	0.000362937	Macrophages -> T	HC
561	mDC	T	HLA-E	KLRC1	0.0853142	3	HLA-E_KLRC1	HLA-E - KLRC1	MHC-I	Cell-Cell Contact	PMID: 24223577	mDC -> T (HC)	8.11843e-06	mDC -> T	HC
562	NK	T	HLA-E	KLRC1	0.0764679	3	HLA-E_KLRC1	HLA-E - KLRC1	MHC-I	Cell-Cell Contact	PMID: 24223577	NK -> T (HC)	2.092e-06	NK -> T	HC
563	T	T	HLA-E	KLRC1	0.0922616	3	HLA-E_KLRC1	HLA-E - KLRC1	MHC-I	Cell-Cell Contact	PMID: 24223577	T -> T (HC)	1.96241e-05	T -> T	HC
1362	B	NK	HLA-E	KLRC1	0.107309	3	HLA-E_KLRC1	HLA-E - KLRC1	MHC-I	Cell-Cell Contact	PMID: 24223577	B -> NK (M)	8.97141e-05	B -> NK	M
1363	Epithelial	NK	HLA-E	KLRC1	0.118627	3	HLA-E_KLRC1	HLA-E - KLRC1	MHC-I	Cell-Cell Contact	PMID: 24223577	Epithelial -> NK (M)	0.000218271	Epithelial -> NK	M
1364	Macrophages	NK	HLA-E	KLRC1	0.191333	3	HLA-E_KLRC1	HLA-E - KLRC1	MHC-I	Cell-Cell Contact	PMID: 24223577	Macrophages -> NK (M)	0.00537229	Macrophages -> NK	M
1365	mDC	NK	HLA-E	KLRC1	0.116069	3	HLA-E_KLRC1	HLA-E - KLRC1	MHC-I	Cell-Cell Contact	PMID: 24223577	mDC -> NK (M)	0.000181265	mDC -> NK	M
1366	NK	NK	HLA-E	KLRC1	0.128708	3	HLA-E_KLRC1	HLA-E - KLRC1	MHC-I	Cell-Cell Contact	PMID: 24223577	NK -> NK (M)	0.000422411	NK -> NK	M
1367	T	NK	HLA-E	KLRC1	0.173328	3	HLA-E_KLRC1	HLA-E - KLRC1	MHC-I	Cell-Cell Contact	PMID: 24223577	T -> NK (M)	0.00312158	T -> NK	M
1368	B	T	HLA-E	KLRC1	0.112827	3	HLA-E_KLRC1	HLA-E - KLRC1	MHC-I	Cell-Cell Contact	PMID: 24223577	B -> T (M)	0.000141513	B -> T	M
1369	Epithelial	T	HLA-E	KLRC1	0.124529	3	HLA-E_KLRC1	HLA-E - KLRC1	MHC-I	Cell-Cell Contact	PMID: 24223577	Epithelial -> T (M)	0.000325474	Epithelial -> T	M
1370	Macrophages	T	HLA-E	KLRC1	0.208799	3	HLA-E_KLRC1	HLA-E - KLRC1	MHC-I	Cell-Cell Contact	PMID: 24223577	Macrophages -> T (M)	0.00831838	Macrophages -> T	M
1371	mDC	T	HLA-E	KLRC1	0.12203	3	HLA-E_KLRC1	HLA-E - KLRC1	MHC-I	Cell-Cell Contact	PMID: 24223577	mDC -> T (M)	0.000276112	mDC -> T	M
1372	NK	T	HLA-E	KLRC1	0.136993	3	HLA-E_KLRC1	HLA-E - KLRC1	MHC-I	Cell-Cell Contact	PMID: 24223577	NK -> T (M)	0.000675774	NK -> T	M
1373	T	T	HLA-E	KLRC1	0.188985	3	HLA-E_KLRC1	HLA-E - KLRC1	MHC-I	Cell-Cell Contact	PMID: 24223577	T -> T (M)	0.00503459	T -> T	M
505	NK	B	HLA-F	CD8A	0.0554257	3	HLA-F_CD8A	HLA-F - CD8A	MHC-I	Cell-Cell Contact	KEGG: hsa04514	NK -> B (HC)	1.46009e-08	NK -> B	HC
506	T	B	HLA-F	CD8A	0.0632251	3	HLA-F_CD8A	HLA-F - CD8A	MHC-I	Cell-Cell Contact	KEGG: hsa04514	T -> B (HC)	1.35201e-07	T -> B	HC
507	NK	Epithelial	HLA-F	CD8A	0.0572705	2	HLA-F_CD8A	HLA-F - CD8A	MHC-I	Cell-Cell Contact	KEGG: hsa04514	NK -> Epithelial (HC)	2.61085e-08	NK -> Epithelial	HC
508	T	Epithelial	HLA-F	CD8A	0.0656368	3	HLA-F_CD8A	HLA-F - CD8A	MHC-I	Cell-Cell Contact	KEGG: hsa04514	T -> Epithelial (HC)	2.41752e-07	T -> Epithelial	HC
509	NK	Macrophages	HLA-F	CD8A	0.0862036	3	HLA-F_CD8A	HLA-F - CD8A	MHC-I	Cell-Cell Contact	KEGG: hsa04514	NK -> Macrophages (HC)	9.16205e-06	NK -> Macrophages	HC
510	T	Macrophages	HLA-F	CD8A	0.106669	3	HLA-F_CD8A	HLA-F - CD8A	MHC-I	Cell-Cell Contact	KEGG: hsa04514	T -> Macrophages (HC)	8.48391e-05	T -> Macrophages	HC
511	NK	mDC	HLA-F	CD8A	0.0650192	3	HLA-F_CD8A	HLA-F - CD8A	MHC-I	Cell-Cell Contact	KEGG: hsa04514	NK -> mDC (HC)	2.09182e-07	NK -> mDC	HC
512	T	mDC	HLA-F	CD8A	0.0760202	3	HLA-F_CD8A	HLA-F - CD8A	MHC-I	Cell-Cell Contact	KEGG: hsa04514	T -> mDC (HC)	1.93695e-06	T -> mDC	HC
513	B	NK	HLA-F	CD8A	0.0575126	3	HLA-F_CD8A	HLA-F - CD8A	MHC-I	Cell-Cell Contact	KEGG: hsa04514	B -> NK (HC)	2.80997e-08	B -> NK	HC
514	Epithelial	NK	HLA-F	CD8A	0.0588359	2	HLA-F_CD8A	HLA-F - CD8A	MHC-I	Cell-Cell Contact	KEGG: hsa04514	Epithelial -> NK (HC)	4.15478e-08	Epithelial -> NK	HC
515	Macrophages	NK	HLA-F	CD8A	0.0896419	3	HLA-F_CD8A	HLA-F - CD8A	MHC-I	Cell-Cell Contact	KEGG: hsa04514	Macrophages -> NK (HC)	1.42965e-05	Macrophages -> NK	HC
516	NK	NK	HLA-F	CD8A	0.06197	3	HLA-F_CD8A	HLA-F - CD8A	MHC-I	Cell-Cell Contact	KEGG: hsa04514	NK -> NK (HC)	9.81433e-08	NK -> NK	HC
517	T	NK	HLA-F	CD8A	0.0718871	3	HLA-F_CD8A	HLA-F - CD8A	MHC-I	Cell-Cell Contact	KEGG: hsa04514	T -> NK (HC)	9.09202e-07	T -> NK	HC
518	B	T	HLA-F	CD8A	0.0659325	3	HLA-F_CD8A	HLA-F - CD8A	MHC-I	Cell-Cell Contact	KEGG: hsa04514	B -> T (HC)	2.5885e-07	B -> T	HC
519	Epithelial	T	HLA-F	CD8A	0.067677	2	HLA-F_CD8A	HLA-F - CD8A	MHC-I	Cell-Cell Contact	KEGG: hsa04514	Epithelial -> T (HC)	3.8268e-07	Epithelial -> T	HC
520	Macrophages	T	HLA-F	CD8A	0.111918	3	HLA-F_CD8A	HLA-F - CD8A	MHC-I	Cell-Cell Contact	KEGG: hsa04514	Macrophages -> T (HC)	0.000131685	Macrophages -> T	HC
521	NK	T	HLA-F	CD8A	0.0718592	3	HLA-F_CD8A	HLA-F - CD8A	MHC-I	Cell-Cell Contact	KEGG: hsa04514	NK -> T (HC)	9.04302e-07	NK -> T	HC
522	T	T	HLA-F	CD8A	0.085543	3	HLA-F_CD8A	HLA-F - CD8A	MHC-I	Cell-Cell Contact	KEGG: hsa04514	T -> T (HC)	8.37692e-06	T -> T	HC
1326	B	T	HLA-F	CD8A	0.116505	3	HLA-F_CD8A	HLA-F - CD8A	MHC-I	Cell-Cell Contact	KEGG: hsa04514	B -> T (M)	0.000187198	B -> T	M
1327	Epithelial	T	HLA-F	CD8A	0.129938	3	HLA-F_CD8A	HLA-F - CD8A	MHC-I	Cell-Cell Contact	KEGG: hsa04514	Epithelial -> T (M)	0.000454657	Epithelial -> T	M
1328	Macrophages	T	HLA-F	CD8A	0.23179	3	HLA-F_CD8A	HLA-F - CD8A	MHC-I	Cell-Cell Contact	KEGG: hsa04514	Macrophages -> T (M)	0.0133765	Macrophages -> T	M
1329	mDC	T	HLA-F	CD8A	0.126784	3	HLA-F_CD8A	HLA-F - CD8A	MHC-I	Cell-Cell Contact	KEGG: hsa04514	mDC -> T (M)	0.000375431	mDC -> T	M
1330	NK	T	HLA-F	CD8A	0.142057	3	HLA-F_CD8A	HLA-F - CD8A	MHC-I	Cell-Cell Contact	KEGG: hsa04514	NK -> T (M)	0.00087663	NK -> T	M
1331	T	T	HLA-F	CD8A	0.196103	3	HLA-F_CD8A	HLA-F - CD8A	MHC-I	Cell-Cell Contact	KEGG: hsa04514	T -> T (M)	0.00610065	T -> T	M
547	B	NK	HLA-F	CD8B	0.0580908	3	HLA-F_CD8B	HLA-F - CD8B	MHC-I	Cell-Cell Contact	KEGG: hsa04514	B -> NK (HC)	3.34097e-08	B -> NK	HC
548	Epithelial	NK	HLA-F	CD8B	0.0594422	3	HLA-F_CD8B	HLA-F - CD8B	MHC-I	Cell-Cell Contact	KEGG: hsa04514	Epithelial -> NK (HC)	4.94125e-08	Epithelial -> NK	HC
549	Macrophages	NK	HLA-F	CD8B	0.0910561	3	HLA-F_CD8B	HLA-F - CD8B	MHC-I	Cell-Cell Contact	KEGG: hsa04514	Macrophages -> NK (HC)	1.7001e-05	Macrophages -> NK	HC
550	NK	NK	HLA-F	CD8B	0.06264	3	HLA-F_CD8B	HLA-F - CD8B	MHC-I	Cell-Cell Contact	KEGG: hsa04514	NK -> NK (HC)	1.16633e-07	NK -> NK	HC
551	T	NK	HLA-F	CD8B	0.072791	3	HLA-F_CD8B	HLA-F - CD8B	MHC-I	Cell-Cell Contact	KEGG: hsa04514	T -> NK (HC)	1.08063e-06	T -> NK	HC
1356	B	T	HLA-F	CD8B	0.119432	3	HLA-F_CD8B	HLA-F - CD8B	MHC-I	Cell-Cell Contact	KEGG: hsa04514	B -> T (M)	0.000231023	B -> T	M
1357	Epithelial	T	HLA-F	CD8B	0.133664	3	HLA-F_CD8B	HLA-F - CD8B	MHC-I	Cell-Cell Contact	KEGG: hsa04514	Epithelial -> T (M)	0.00056345	Epithelial -> T	M
1358	Macrophages	T	HLA-F	CD8B	0.243568	3	HLA-F_CD8B	HLA-F - CD8B	MHC-I	Cell-Cell Contact	KEGG: hsa04514	Macrophages -> T (M)	0.0164797	Macrophages -> T	M
1359	mDC	T	HLA-F	CD8B	0.130303	3	HLA-F_CD8B	HLA-F - CD8B	MHC-I	Cell-Cell Contact	KEGG: hsa04514	mDC -> T (M)	0.000464559	mDC -> T	M
1360	NK	T	HLA-F	CD8B	0.146413	3	HLA-F_CD8B	HLA-F - CD8B	MHC-I	Cell-Cell Contact	KEGG: hsa04514	NK -> T (M)	0.00108088	NK -> T	M
1361	T	T	HLA-F	CD8B	0.204524	3	HLA-F_CD8B	HLA-F - CD8B	MHC-I	Cell-Cell Contact	KEGG: hsa04514	T -> T (M)	0.00752593	T -> T	M
1374	B	Macrophages	HLA-F	LILRB1	0.119291	3	HLA-F_LILRB1	HLA-F - LILRB1	MHC-I	Cell-Cell Contact	PMID: 28484462	B -> Macrophages (M)	0.000228762	B -> Macrophages	M
1375	Epithelial	Macrophages	HLA-F	LILRB1	0.133288	3	HLA-F_LILRB1	HLA-F - LILRB1	MHC-I	Cell-Cell Contact	PMID: 28484462	Epithelial -> Macrophages (M)	0.000551662	Epithelial -> Macrophages	M
1376	Macrophages	Macrophages	HLA-F	LILRB1	0.243261	3	HLA-F_LILRB1	HLA-F - LILRB1	MHC-I	Cell-Cell Contact	PMID: 28484462	Macrophages -> Macrophages (M)	0.0163945	Macrophages -> Macrophages	M
1377	mDC	Macrophages	HLA-F	LILRB1	0.130014	3	HLA-F_LILRB1	HLA-F - LILRB1	MHC-I	Cell-Cell Contact	PMID: 28484462	mDC -> Macrophages (M)	0.000456708	mDC -> Macrophages	M
1378	NK	Macrophages	HLA-F	LILRB1	0.146255	3	HLA-F_LILRB1	HLA-F - LILRB1	MHC-I	Cell-Cell Contact	PMID: 28484462	NK -> Macrophages (M)	0.00107293	NK -> Macrophages	M
1379	T	Macrophages	HLA-F	LILRB1	0.204157	3	HLA-F_LILRB1	HLA-F - LILRB1	MHC-I	Cell-Cell Contact	PMID: 28484462	T -> Macrophages (M)	0.00746015	T -> Macrophages	M
1255	Macrophages	Macrophages	ICAM1	ITGAL_ITGB2	0.168979	3	ICAM1_ITGAL_ITGB2	ICAM1 - (ITGAL+ITGB2)	ICAM	Cell-Cell Contact	KEGG: hsa04514	Macrophages -> Macrophages (M)	0.00269089	Macrophages -> Macrophages	M
1256	mDC	Macrophages	ICAM1	ITGAL_ITGB2	0.107179	3	ICAM1_ITGAL_ITGB2	ICAM1 - (ITGAL+ITGB2)	ICAM	Cell-Cell Contact	KEGG: hsa04514	mDC -> Macrophages (M)	8.87074e-05	mDC -> Macrophages	M
1257	Macrophages	NK	ICAM1	ITGAL_ITGB2	0.113724	3	ICAM1_ITGAL_ITGB2	ICAM1 - (ITGAL+ITGB2)	ICAM	Cell-Cell Contact	KEGG: hsa04514	Macrophages -> NK (M)	0.000151763	Macrophages -> NK	M
1261	Macrophages	Macrophages	ICAM1	ITGAM_ITGB2	0.159261	3	ICAM1_ITGAM_ITGB2	ICAM1 - (ITGAM+ITGB2)	ICAM	Cell-Cell Contact	KEGG: hsa04514	Macrophages -> Macrophages (M)	0.00187529	Macrophages -> Macrophages	M
1262	mDC	Macrophages	ICAM1	ITGAM_ITGB2	0.103183	3	ICAM1_ITGAM_ITGB2	ICAM1 - (ITGAM+ITGB2)	ICAM	Cell-Cell Contact	KEGG: hsa04514	mDC -> Macrophages (M)	6.18069e-05	mDC -> Macrophages	M
1263	NK	Macrophages	ICAM1	ITGAM_ITGB2	0.106426	3	ICAM1_ITGAM_ITGB2	ICAM1 - (ITGAM+ITGB2)	ICAM	Cell-Cell Contact	KEGG: hsa04514	NK -> Macrophages (M)	8.30398e-05	NK -> Macrophages	M
1264	T	Macrophages	ICAM1	ITGAM_ITGB2	0.131554	3	ICAM1_ITGAM_ITGB2	ICAM1 - (ITGAM+ITGB2)	ICAM	Cell-Cell Contact	KEGG: hsa04514	T -> Macrophages (M)	0.000499735	T -> Macrophages	M
1253	Macrophages	Macrophages	ICAM1	ITGAX_ITGB2	0.178799	3	ICAM1_ITGAX_ITGB2	ICAM1 - (ITGAX+ITGB2)	ICAM	Cell-Cell Contact	PMID: 16252253	Macrophages -> Macrophages (M)	0.00372437	Macrophages -> Macrophages	M
1254	mDC	Macrophages	ICAM1	ITGAX_ITGB2	0.111051	3	ICAM1_ITGAX_ITGB2	ICAM1 - (ITGAX+ITGB2)	ICAM	Cell-Cell Contact	PMID: 16252253	mDC -> Macrophages (M)	0.000122811	mDC -> Macrophages	M
1266	Macrophages	Macrophages	ICAM1	SPN	0.149977	3	ICAM1_SPN	ICAM1 - SPN	ICAM	Cell-Cell Contact	PMID: 1683685	Macrophages -> Macrophages (M)	0.00127131	Macrophages -> Macrophages	M
1267	Macrophages	NK	ICAM1	SPN	0.112653	3	ICAM1_SPN	ICAM1 - SPN	ICAM	Cell-Cell Contact	PMID: 1683685	Macrophages -> NK (M)	0.000139588	Macrophages -> NK	M
1268	mDC	NK	ICAM1	SPN	0.0813718	3	ICAM1_SPN	ICAM1 - SPN	ICAM	Cell-Cell Contact	PMID: 1683685	mDC -> NK (M)	4.60082e-06	mDC -> NK	M
1269	NK	NK	ICAM1	SPN	0.083376	2	ICAM1_SPN	ICAM1 - SPN	ICAM	Cell-Cell Contact	PMID: 1683685	NK -> NK (M)	6.18208e-06	NK -> NK	M
1258	Macrophages	Macrophages	ICAM2	ITGAL_ITGB2	0.192557	3	ICAM2_ITGAL_ITGB2	ICAM2 - (ITGAL+ITGB2)	ICAM	Cell-Cell Contact	KEGG: hsa04514	Macrophages -> Macrophages (M)	0.00555381	Macrophages -> Macrophages	M
1259	Macrophages	NK	ICAM2	ITGAL_ITGB2	0.123959	3	ICAM2_ITGAL_ITGB2	ICAM2 - (ITGAL+ITGB2)	ICAM	Cell-Cell Contact	KEGG: hsa04514	Macrophages -> NK (M)	0.000313666	Macrophages -> NK	M
1260	Macrophages	T	ICAM2	ITGAL_ITGB2	0.161938	3	ICAM2_ITGAL_ITGB2	ICAM2 - (ITGAL+ITGB2)	ICAM	Cell-Cell Contact	KEGG: hsa04514	Macrophages -> T (M)	0.00208037	Macrophages -> T	M
1265	Macrophages	Macrophages	ICAM2	ITGAM_ITGB2	0.180116	3	ICAM2_ITGAM_ITGB2	ICAM2 - (ITGAM+ITGB2)	ICAM	Cell-Cell Contact	KEGG: hsa04514	Macrophages -> Macrophages (M)	0.00387982	Macrophages -> Macrophages	M
14	Macrophages	Macrophages	IGF1	IGF1R	0.0637356	3	IGF1_IGF1R	IGF1 - IGF1R	IGF	Secreted Signaling	PMID: 14604834	Macrophages -> Macrophages (HC)	1.5346e-07	Macrophages -> Macrophages	HC
627	B	B	IGF1	IGF1R	0.0442297	3	IGF1_IGF1R	IGF1 - IGF1R	IGF	Secreted Signaling	PMID: 14604834	B -> B (M)	1.51678e-10	B -> B	M
628	Epithelial	B	IGF1	IGF1R	0.0463588	3	IGF1_IGF1R	IGF1 - IGF1R	IGF	Secreted Signaling	PMID: 14604834	Epithelial -> B (M)	4.28428e-10	Epithelial -> B	M
629	B	Epithelial	IGF1	IGF1R	0.0562729	3	IGF1_IGF1R	IGF1 - IGF1R	IGF	Secreted Signaling	PMID: 14604834	B -> Epithelial (M)	1.9158e-08	B -> Epithelial	M
630	Epithelial	Epithelial	IGF1	IGF1R	0.059765	3	IGF1_IGF1R	IGF1 - IGF1R	IGF	Secreted Signaling	PMID: 14604834	Epithelial -> Epithelial (M)	5.41117e-08	Epithelial -> Epithelial	M
631	Macrophages	Epithelial	IGF1	IGF1R	0.0637887	3	IGF1_IGF1R	IGF1 - IGF1R	IGF	Secreted Signaling	PMID: 14604834	Macrophages -> Epithelial (M)	1.55478e-07	Macrophages -> Epithelial	M
632	mDC	Epithelial	IGF1	IGF1R	0.0496807	3	IGF1_IGF1R	IGF1 - IGF1R	IGF	Secreted Signaling	PMID: 14604834	mDC -> Epithelial (M)	1.81253e-09	mDC -> Epithelial	M
633	NK	Epithelial	IGF1	IGF1R	0.0505525	3	IGF1_IGF1R	IGF1 - IGF1R	IGF	Secreted Signaling	PMID: 14604834	NK -> Epithelial (M)	2.56472e-09	NK -> Epithelial	M
634	T	Epithelial	IGF1	IGF1R	0.0558944	3	IGF1_IGF1R	IGF1 - IGF1R	IGF	Secreted Signaling	PMID: 14604834	T -> Epithelial (M)	1.69859e-08	T -> Epithelial	M
635	B	Macrophages	IGF1	IGF1R	0.0555922	3	IGF1_IGF1R	IGF1 - IGF1R	IGF	Secreted Signaling	PMID: 14604834	B -> Macrophages (M)	1.54116e-08	B -> Macrophages	M
636	Epithelial	Macrophages	IGF1	IGF1R	0.0589978	3	IGF1_IGF1R	IGF1 - IGF1R	IGF	Secreted Signaling	PMID: 14604834	Epithelial -> Macrophages (M)	4.35313e-08	Epithelial -> Macrophages	M
637	Macrophages	Macrophages	IGF1	IGF1R	0.062915	3	IGF1_IGF1R	IGF1 - IGF1R	IGF	Secreted Signaling	PMID: 14604834	Macrophages -> Macrophages (M)	1.25062e-07	Macrophages -> Macrophages	M
638	B	mDC	IGF1	IGF1R	0.0464816	3	IGF1_IGF1R	IGF1 - IGF1R	IGF	Secreted Signaling	PMID: 14604834	B -> mDC (M)	4.53568e-10	B -> mDC	M
639	Epithelial	mDC	IGF1	IGF1R	0.0488388	3	IGF1_IGF1R	IGF1 - IGF1R	IGF	Secreted Signaling	PMID: 14604834	Epithelial -> mDC (M)	1.28114e-09	Epithelial -> mDC	M
640	Macrophages	mDC	IGF1	IGF1R	0.0514928	3	IGF1_IGF1R	IGF1 - IGF1R	IGF	Secreted Signaling	PMID: 14604834	Macrophages -> mDC (M)	3.6806e-09	Macrophages -> mDC	M
641	B	NK	IGF1	IGF1R	0.0470991	3	IGF1_IGF1R	IGF1 - IGF1R	IGF	Secreted Signaling	PMID: 14604834	B -> NK (M)	6.01356e-10	B -> NK	M
642	Epithelial	NK	IGF1	IGF1R	0.049521	3	IGF1_IGF1R	IGF1 - IGF1R	IGF	Secreted Signaling	PMID: 14604834	Epithelial -> NK (M)	1.69858e-09	Epithelial -> NK	M
643	B	T	IGF1	IGF1R	0.0524439	3	IGF1_IGF1R	IGF1 - IGF1R	IGF	Secreted Signaling	PMID: 14604834	B -> T (M)	5.23445e-09	B -> T	M
644	Epithelial	T	IGF1	IGF1R	0.0554642	3	IGF1_IGF1R	IGF1 - IGF1R	IGF	Secreted Signaling	PMID: 14604834	Epithelial -> T (M)	1.47852e-08	Epithelial -> T	M
645	Macrophages	T	IGF1	IGF1R	0.0589125	3	IGF1_IGF1R	IGF1 - IGF1R	IGF	Secreted Signaling	PMID: 14604834	Macrophages -> T (M)	4.24764e-08	Macrophages -> T	M
766	Macrophages	Macrophages	IL10	IL10RA_IL10RB	0.143187	3	IL10_IL10RA_IL10RB	IL10 - (IL10RA+IL10RB)	IL10	Secreted Signaling	KEGG: hsa04060	Macrophages -> Macrophages (M)	0.000926701	Macrophages -> Macrophages	M
767	NK	Macrophages	IL10	IL10RA_IL10RB	0.105198	3	IL10_IL10RA_IL10RB	IL10 - (IL10RA+IL10RB)	IL10	Secreted Signaling	KEGG: hsa04060	NK -> Macrophages (M)	7.4411e-05	NK -> Macrophages	M
768	T	Macrophages	IL10	IL10RA_IL10RB	0.128884	3	IL10_IL10RA_IL10RB	IL10 - (IL10RA+IL10RB)	IL10	Secreted Signaling	KEGG: hsa04060	T -> Macrophages (M)	0.000426929	T -> Macrophages	M
776	B	B	IL16	CD4	0.0734752	3	IL16_CD4	IL16 - CD4	IL16	Secreted Signaling	KEGG: hsa04060	B -> B (M)	1.22811e-06	B -> B	M
777	NK	B	IL16	CD4	0.0796355	3	IL16_CD4	IL16 - CD4	IL16	Secreted Signaling	KEGG: hsa04060	NK -> B (M)	3.51943e-06	NK -> B	M
778	T	B	IL16	CD4	0.0945317	3	IL16_CD4	IL16 - CD4	IL16	Secreted Signaling	KEGG: hsa04060	T -> B (M)	2.54585e-05	T -> B	M
779	B	Epithelial	IL16	CD4	0.0787827	3	IL16_CD4	IL16 - CD4	IL16	Secreted Signaling	KEGG: hsa04060	B -> Epithelial (M)	3.07214e-06	B -> Epithelial	M
780	NK	Epithelial	IL16	CD4	0.0859	3	IL16_CD4	IL16 - CD4	IL16	Secreted Signaling	KEGG: hsa04060	NK -> Epithelial (M)	8.79396e-06	NK -> Epithelial	M
781	T	Epithelial	IL16	CD4	0.103491	3	IL16_CD4	IL16 - CD4	IL16	Secreted Signaling	KEGG: hsa04060	T -> Epithelial (M)	6.36141e-05	T -> Epithelial	M
782	B	Macrophages	IL16	CD4	0.113453	3	IL16_CD4	IL16 - CD4	IL16	Secreted Signaling	KEGG: hsa04060	B -> Macrophages (M)	0.000148604	B -> Macrophages	M
783	NK	Macrophages	IL16	CD4	0.128917	3	IL16_CD4	IL16 - CD4	IL16	Secreted Signaling	KEGG: hsa04060	NK -> Macrophages (M)	0.000427764	NK -> Macrophages	M
784	T	Macrophages	IL16	CD4	0.173062	3	IL16_CD4	IL16 - CD4	IL16	Secreted Signaling	KEGG: hsa04060	T -> Macrophages (M)	0.00309407	T -> Macrophages	M
785	B	mDC	IL16	CD4	0.0807242	3	IL16_CD4	IL16 - CD4	IL16	Secreted Signaling	KEGG: hsa04060	B -> mDC (M)	4.16892e-06	B -> mDC	M
786	NK	mDC	IL16	CD4	0.0882394	3	IL16_CD4	IL16 - CD4	IL16	Secreted Signaling	KEGG: hsa04060	NK -> mDC (M)	1.19736e-05	NK -> mDC	M
787	T	mDC	IL16	CD4	0.106905	3	IL16_CD4	IL16 - CD4	IL16	Secreted Signaling	KEGG: hsa04060	T -> mDC (M)	8.66101e-05	T -> mDC	M
148	Macrophages	Macrophages	IL1A	IL1R1_IL1RAP	0.0509238	3	IL1A_IL1R1_IL1RAP	IL1A - (IL1R1+IL1RAP)	IL1	Secreted Signaling	KEGG: hsa04060	Macrophages -> Macrophages (HC)	2.96263e-09	Macrophages -> Macrophages	HC
149	T	Macrophages	IL1A	IL1R1_IL1RAP	0.0439486	3	IL1A_IL1R1_IL1RAP	IL1A - (IL1R1+IL1RAP)	IL1	Secreted Signaling	KEGG: hsa04060	T -> Macrophages (HC)	1.3126e-10	T -> Macrophages	HC
769	Epithelial	Macrophages	IL1A	IL1R1_IL1RAP	0.0490358	3	IL1A_IL1R1_IL1RAP	IL1A - (IL1R1+IL1RAP)	IL1	Secreted Signaling	KEGG: hsa04060	Epithelial -> Macrophages (M)	1.39099e-09	Epithelial -> Macrophages	M
770	Macrophages	Macrophages	IL1A	IL1R1_IL1RAP	0.056683	3	IL1A_IL1R1_IL1RAP	IL1A - (IL1R1+IL1RAP)	IL1	Secreted Signaling	KEGG: hsa04060	Macrophages -> Macrophages (M)	2.17865e-08	Macrophages -> Macrophages	M
771	mDC	Macrophages	IL1A	IL1R1_IL1RAP	0.04717	3	IL1A_IL1R1_IL1RAP	IL1A - (IL1R1+IL1RAP)	IL1	Secreted Signaling	KEGG: hsa04060	mDC -> Macrophages (M)	6.20859e-10	mDC -> Macrophages	M
772	NK	Macrophages	IL1A	IL1R1_IL1RAP	0.0494973	3	IL1A_IL1R1_IL1RAP	IL1A - (IL1R1+IL1RAP)	IL1	Secreted Signaling	KEGG: hsa04060	NK -> Macrophages (M)	1.68227e-09	NK -> Macrophages	M
773	T	Macrophages	IL1A	IL1R1_IL1RAP	0.0554562	3	IL1A_IL1R1_IL1RAP	IL1A - (IL1R1+IL1RAP)	IL1	Secreted Signaling	KEGG: hsa04060	T -> Macrophages (M)	1.47468e-08	T -> Macrophages	M
150	Macrophages	Macrophages	IL1B	IL1R1_IL1RAP	0.069169	3	IL1B_IL1R1_IL1RAP	IL1B - (IL1R1+IL1RAP)	IL1	Secreted Signaling	KEGG: hsa04060	Macrophages -> Macrophages (HC)	5.26322e-07	Macrophages -> Macrophages	HC
774	Macrophages	Macrophages	IL1B	IL1R1_IL1RAP	0.110502	3	IL1B_IL1R1_IL1RAP	IL1B - (IL1R1+IL1RAP)	IL1	Secreted Signaling	KEGG: hsa04060	Macrophages -> Macrophages (M)	0.000117438	Macrophages -> Macrophages	M
758	Macrophages	Epithelial	IL6	IL6R_IL6ST	0.0862816	3	IL6_IL6R_IL6ST	IL6 - (IL6R+IL6ST)	IL6	Secreted Signaling	KEGG: hsa04060	Macrophages -> Epithelial (M)	9.25856e-06	Macrophages -> Epithelial	M
759	mDC	Epithelial	IL6	IL6R_IL6ST	0.0664845	3	IL6_IL6R_IL6ST	IL6 - (IL6R+IL6ST)	IL6	Secreted Signaling	KEGG: hsa04060	mDC -> Epithelial (M)	2.93583e-07	mDC -> Epithelial	M
760	Epithelial	Macrophages	IL6	IL6R_IL6ST	0.0850081	3	IL6_IL6R_IL6ST	IL6 - (IL6R+IL6ST)	IL6	Secreted Signaling	KEGG: hsa04060	Epithelial -> Macrophages (M)	7.7829e-06	Epithelial -> Macrophages	M
761	Macrophages	Macrophages	IL6	IL6R_IL6ST	0.122434	3	IL6_IL6R_IL6ST	IL6 - (IL6R+IL6ST)	IL6	Secreted Signaling	KEGG: hsa04060	Macrophages -> Macrophages (M)	0.000283678	Macrophages -> Macrophages	M
762	mDC	Macrophages	IL6	IL6R_IL6ST	0.0860676	3	IL6_IL6R_IL6ST	IL6 - (IL6R+IL6ST)	IL6	Secreted Signaling	KEGG: hsa04060	mDC -> Macrophages (M)	8.99559e-06	mDC -> Macrophages	M
763	Epithelial	mDC	IL6	IL6R_IL6ST	0.0662199	2	IL6_IL6R_IL6ST	IL6 - (IL6R+IL6ST)	IL6	Secreted Signaling	KEGG: hsa04060	Epithelial -> mDC (M)	2.7646e-07	Epithelial -> mDC	M
764	Macrophages	mDC	IL6	IL6R_IL6ST	0.0869166	3	IL6_IL6R_IL6ST	IL6 - (IL6R+IL6ST)	IL6	Secreted Signaling	KEGG: hsa04060	Macrophages -> mDC (M)	1.00767e-05	Macrophages -> mDC	M
765	mDC	mDC	IL6	IL6R_IL6ST	0.0668611	3	IL6_IL6R_IL6ST	IL6 - (IL6R+IL6ST)	IL6	Secreted Signaling	KEGG: hsa04060	mDC -> mDC (M)	3.19538e-07	mDC -> mDC	M
136	NK	Macrophages	IL7	IL7R_IL2RG	0.075885	3	IL7_IL7R_IL2RG	IL7 - (IL7R+IL2RG)	IL2	Secreted Signaling	KEGG: hsa04060	NK -> Macrophages (HC)	1.89209e-06	NK -> Macrophages	HC
137	T	Macrophages	IL7	IL7R_IL2RG	0.0919855	3	IL7_IL7R_IL2RG	IL7 - (IL7R+IL2RG)	IL2	Secreted Signaling	KEGG: hsa04060	T -> Macrophages (HC)	1.89961e-05	T -> Macrophages	HC
138	NK	mDC	IL7	IL7R_IL2RG	0.0575893	3	IL7_IL7R_IL2RG	IL7 - (IL7R+IL2RG)	IL2	Secreted Signaling	KEGG: hsa04060	NK -> mDC (HC)	2.87583e-08	NK -> mDC	HC
139	T	mDC	IL7	IL7R_IL2RG	0.0664108	3	IL7_IL7R_IL2RG	IL7 - (IL7R+IL2RG)	IL2	Secreted Signaling	KEGG: hsa04060	T -> mDC (HC)	2.88724e-07	T -> mDC	HC
140	Macrophages	NK	IL7	IL7R_IL2RG	0.0765615	3	IL7_IL7R_IL2RG	IL7 - (IL7R+IL2RG)	IL2	Secreted Signaling	KEGG: hsa04060	Macrophages -> NK (HC)	2.12572e-06	Macrophages -> NK	HC
141	mDC	NK	IL7	IL7R_IL2RG	0.0602081	3	IL7_IL7R_IL2RG	IL7 - (IL7R+IL2RG)	IL2	Secreted Signaling	KEGG: hsa04060	mDC -> NK (HC)	6.12028e-08	mDC -> NK	HC
142	NK	NK	IL7	IL7R_IL2RG	0.0587545	3	IL7_IL7R_IL2RG	IL7 - (IL7R+IL2RG)	IL2	Secreted Signaling	KEGG: hsa04060	NK -> NK (HC)	4.05808e-08	NK -> NK	HC
143	T	NK	IL7	IL7R_IL2RG	0.0679653	3	IL7_IL7R_IL2RG	IL7 - (IL7R+IL2RG)	IL2	Secreted Signaling	KEGG: hsa04060	T -> NK (HC)	4.07434e-07	T -> NK	HC
144	Macrophages	T	IL7	IL7R_IL2RG	0.0935185	3	IL7_IL7R_IL2RG	IL7 - (IL7R+IL2RG)	IL2	Secreted Signaling	KEGG: hsa04060	Macrophages -> T (HC)	2.27016e-05	Macrophages -> T	HC
145	mDC	T	IL7	IL7R_IL2RG	0.070221	3	IL7_IL7R_IL2RG	IL7 - (IL7R+IL2RG)	IL2	Secreted Signaling	KEGG: hsa04060	mDC -> T (HC)	6.53611e-07	mDC -> T	HC
146	NK	T	IL7	IL7R_IL2RG	0.0682511	3	IL7_IL7R_IL2RG	IL7 - (IL7R+IL2RG)	IL2	Secreted Signaling	KEGG: hsa04060	NK -> T (HC)	4.33327e-07	NK -> T	HC
147	T	T	IL7	IL7R_IL2RG	0.0810032	3	IL7_IL7R_IL2RG	IL7 - (IL7R+IL2RG)	IL2	Secreted Signaling	KEGG: hsa04060	T -> T (HC)	4.35064e-06	T -> T	HC
747	T	Macrophages	IL7	IL7R_IL2RG	0.123768	3	IL7_IL7R_IL2RG	IL7 - (IL7R+IL2RG)	IL2	Secreted Signaling	KEGG: hsa04060	T -> Macrophages (M)	0.000309791	T -> Macrophages	M
748	mDC	mDC	IL7	IL7R_IL2RG	0.0715341	3	IL7_IL7R_IL2RG	IL7 - (IL7R+IL2RG)	IL2	Secreted Signaling	KEGG: hsa04060	mDC -> mDC (M)	8.48874e-07	mDC -> mDC	M
749	NK	mDC	IL7	IL7R_IL2RG	0.0751131	3	IL7_IL7R_IL2RG	IL7 - (IL7R+IL2RG)	IL2	Secreted Signaling	KEGG: hsa04060	NK -> mDC (M)	1.65244e-06	NK -> mDC	M
750	T	mDC	IL7	IL7R_IL2RG	0.0913995	3	IL7_IL7R_IL2RG	IL7 - (IL7R+IL2RG)	IL2	Secreted Signaling	KEGG: hsa04060	T -> mDC (M)	1.7717e-05	T -> mDC	M
751	mDC	NK	IL7	IL7R_IL2RG	0.0746317	3	IL7_IL7R_IL2RG	IL7 - (IL7R+IL2RG)	IL2	Secreted Signaling	KEGG: hsa04060	mDC -> NK (M)	1.51646e-06	mDC -> NK	M
752	NK	NK	IL7	IL7R_IL2RG	0.0785359	2	IL7_IL7R_IL2RG	IL7 - (IL7R+IL2RG)	IL2	Secreted Signaling	KEGG: hsa04060	NK -> NK (M)	2.95199e-06	NK -> NK	M
753	T	NK	IL7	IL7R_IL2RG	0.0965184	3	IL7_IL7R_IL2RG	IL7 - (IL7R+IL2RG)	IL2	Secreted Signaling	KEGG: hsa04060	T -> NK (M)	3.16518e-05	T -> NK	M
754	Macrophages	T	IL7	IL7R_IL2RG	0.12309	3	IL7_IL7R_IL2RG	IL7 - (IL7R+IL2RG)	IL2	Secreted Signaling	KEGG: hsa04060	Macrophages -> T (M)	0.000296305	Macrophages -> T	M
755	mDC	T	IL7	IL7R_IL2RG	0.0904319	3	IL7_IL7R_IL2RG	IL7 - (IL7R+IL2RG)	IL2	Secreted Signaling	KEGG: hsa04060	mDC -> T (M)	1.57599e-05	mDC -> T	M
756	NK	T	IL7	IL7R_IL2RG	0.0962282	3	IL7_IL7R_IL2RG	IL7 - (IL7R+IL2RG)	IL2	Secreted Signaling	KEGG: hsa04060	NK -> T (M)	3.0678e-05	NK -> T	M
757	T	T	IL7	IL7R_IL2RG	0.124688	3	IL7_IL7R_IL2RG	IL7 - (IL7R+IL2RG)	IL2	Secreted Signaling	KEGG: hsa04060	T -> T (M)	0.000328807	T -> T	M
11	Macrophages	Macrophages	INHBA	ACVR1B_ACVR2B	0.155069	3	INHBA_ACVR1B_ACVR2B	INHBA - (ACVR1B+ACVR2B)	ACTIVIN	Secreted Signaling	KEGG: hsa04351	Macrophages -> Macrophages (HC)	0.00158249	Macrophages -> Macrophages	HC
623	Macrophages	Epithelial	INHBA	ACVR1B_ACVR2B	0.075696	3	INHBA_ACVR1B_ACVR2B	INHBA - (ACVR1B+ACVR2B)	ACTIVIN	Secreted Signaling	KEGG: hsa04351	Macrophages -> Epithelial (M)	1.83084e-06	Macrophages -> Epithelial	M
624	Macrophages	Macrophages	INHBA	ACVR1B_ACVR2B	0.113914	3	INHBA_ACVR1B_ACVR2B	INHBA - (ACVR1B+ACVR2B)	ACTIVIN	Secreted Signaling	KEGG: hsa04351	Macrophages -> Macrophages (M)	0.000154003	Macrophages -> Macrophages	M
1270	B	T	ITGB2	CD226	0.0932897	3	ITGB2_CD226	ITGB2 - CD226	ITGB2	Cell-Cell Contact	KEGG: hsa04514	B -> T (M)	2.21141e-05	B -> T	M
1271	Epithelial	T	ITGB2	CD226	0.0746885	3	ITGB2_CD226	ITGB2 - CD226	ITGB2	Cell-Cell Contact	KEGG: hsa04514	Epithelial -> T (M)	1.532e-06	Epithelial -> T	M
1272	Macrophages	T	ITGB2	CD226	0.165779	3	ITGB2_CD226	ITGB2 - CD226	ITGB2	Cell-Cell Contact	KEGG: hsa04514	Macrophages -> T (M)	0.00240039	Macrophages -> T	M
1273	mDC	T	ITGB2	CD226	0.102284	3	ITGB2_CD226	ITGB2 - CD226	ITGB2	Cell-Cell Contact	KEGG: hsa04514	mDC -> T (M)	5.67605e-05	mDC -> T	M
1274	NK	T	ITGB2	CD226	0.110267	3	ITGB2_CD226	ITGB2 - CD226	ITGB2	Cell-Cell Contact	KEGG: hsa04514	NK -> T (M)	0.000115196	NK -> T	M
1275	T	T	ITGB2	CD226	0.140042	3	ITGB2_CD226	ITGB2 - CD226	ITGB2	Cell-Cell Contact	KEGG: hsa04514	T -> T (M)	0.000792187	T -> T	M
1276	Macrophages	Macrophages	ITGB2	ICAM1	0.189979	3	ITGB2_ICAM1	ITGB2 - ICAM1	ITGB2	Cell-Cell Contact	KEGG: hsa04514	Macrophages -> Macrophages (M)	0.00517589	Macrophages -> Macrophages	M
1277	Macrophages	mDC	ITGB2	ICAM1	0.115269	3	ITGB2_ICAM1	ITGB2 - ICAM1	ITGB2	Cell-Cell Contact	KEGG: hsa04514	Macrophages -> mDC (M)	0.000170742	Macrophages -> mDC	M
1278	Macrophages	Macrophages	ITGB2	ICAM2	0.219952	3	ITGB2_ICAM2	ITGB2 - ICAM2	ITGB2	Cell-Cell Contact	KEGG: hsa04514	Macrophages -> Macrophages (M)	0.0106048	Macrophages -> Macrophages	M
1279	NK	Macrophages	ITGB2	ICAM2	0.131954	3	ITGB2_ICAM2	ITGB2 - ICAM2	ITGB2	Cell-Cell Contact	KEGG: hsa04514	NK -> Macrophages (M)	0.000511371	NK -> Macrophages	M
1280	T	Macrophages	ITGB2	ICAM2	0.176997	3	ITGB2_ICAM2	ITGB2 - ICAM2	ITGB2	Cell-Cell Contact	KEGG: hsa04514	T -> Macrophages (M)	0.00351821	T -> Macrophages	M
1471	Macrophages	Macrophages	JAG1	NOTCH1	0.0852823	3	JAG1_NOTCH1	JAG1 - NOTCH1	NOTCH	Cell-Cell Contact	PMID: 22353464	Macrophages -> Macrophages (M)	8.08293e-06	Macrophages -> Macrophages	M
1472	T	Macrophages	JAG1	NOTCH1	0.0650166	3	JAG1_NOTCH1	JAG1 - NOTCH1	NOTCH	Cell-Cell Contact	PMID: 22353464	T -> Macrophages (M)	2.09052e-07	T -> Macrophages	M
1473	Macrophages	Macrophages	JAG1	NOTCH2	0.103993	3	JAG1_NOTCH2	JAG1 - NOTCH2	NOTCH	Cell-Cell Contact	PMID: 22353464	Macrophages -> Macrophages (M)	6.66542e-05	Macrophages -> Macrophages	M
1474	Macrophages	mDC	JAG1	NOTCH2	0.0730347	3	JAG1_NOTCH2	JAG1 - NOTCH2	NOTCH	Cell-Cell Contact	PMID: 22353464	Macrophages -> mDC (M)	1.13132e-06	Macrophages -> mDC	M
426	Epithelial	B	F11R	ITGAL_ITGB2	0.0514324	3	JAM1_ITGAL_ITGB2	JAM1 - (ITGAL+ITGB2)	JAM	Cell-Cell Contact	PMID: 11812992	Epithelial -> B (HC)	3.59755e-09	Epithelial -> B	HC
427	Epithelial	Epithelial	F11R	ITGAL_ITGB2	0.0473566	3	JAM1_ITGAL_ITGB2	JAM1 - (ITGAL+ITGB2)	JAM	Cell-Cell Contact	PMID: 11812992	Epithelial -> Epithelial (HC)	6.74941e-10	Epithelial -> Epithelial	HC
428	Epithelial	Macrophages	F11R	ITGAL_ITGB2	0.0795545	3	JAM1_ITGAL_ITGB2	JAM1 - (ITGAL+ITGB2)	JAM	Cell-Cell Contact	PMID: 11812992	Epithelial -> Macrophages (HC)	3.47471e-06	Epithelial -> Macrophages	HC
429	Epithelial	mDC	F11R	ITGAL_ITGB2	0.061791	3	JAM1_ITGAL_ITGB2	JAM1 - (ITGAL+ITGB2)	JAM	Cell-Cell Contact	PMID: 11812992	Epithelial -> mDC (HC)	9.36596e-08	Epithelial -> mDC	HC
430	Epithelial	NK	F11R	ITGAL_ITGB2	0.051339	3	JAM1_ITGAL_ITGB2	JAM1 - (ITGAL+ITGB2)	JAM	Cell-Cell Contact	PMID: 11812992	Epithelial -> NK (HC)	3.47256e-09	Epithelial -> NK	HC
431	Epithelial	T	F11R	ITGAL_ITGB2	0.0613411	3	JAM1_ITGAL_ITGB2	JAM1 - (ITGAL+ITGB2)	JAM	Cell-Cell Contact	PMID: 11812992	Epithelial -> T (HC)	8.31788e-08	Epithelial -> T	HC
1281	Epithelial	B	F11R	ITGAL_ITGB2	0.0731735	3	JAM1_ITGAL_ITGB2	JAM1 - (ITGAL+ITGB2)	JAM	Cell-Cell Contact	PMID: 11812992	Epithelial -> B (M)	1.16109e-06	Epithelial -> B	M
1282	Epithelial	Macrophages	F11R	ITGAL_ITGB2	0.119489	3	JAM1_ITGAL_ITGB2	JAM1 - (ITGAL+ITGB2)	JAM	Cell-Cell Contact	PMID: 11812992	Epithelial -> Macrophages (M)	0.000231957	Epithelial -> Macrophages	M
1283	Macrophages	Macrophages	F11R	ITGAL_ITGB2	0.139702	3	JAM1_ITGAL_ITGB2	JAM1 - (ITGAL+ITGB2)	JAM	Cell-Cell Contact	PMID: 11812992	Macrophages -> Macrophages (M)	0.000778546	Macrophages -> Macrophages	M
1284	Epithelial	mDC	F11R	ITGAL_ITGB2	0.0793986	3	JAM1_ITGAL_ITGB2	JAM1 - (ITGAL+ITGB2)	JAM	Cell-Cell Contact	PMID: 11812992	Epithelial -> mDC (M)	3.39e-06	Epithelial -> mDC	M
1285	Epithelial	NK	F11R	ITGAL_ITGB2	0.0889419	3	JAM1_ITGAL_ITGB2	JAM1 - (ITGAL+ITGB2)	JAM	Cell-Cell Contact	PMID: 11812992	Epithelial -> NK (M)	1.30949e-05	Epithelial -> NK	M
1286	Macrophages	NK	F11R	ITGAL_ITGB2	0.0996579	3	JAM1_ITGAL_ITGB2	JAM1 - (ITGAL+ITGB2)	JAM	Cell-Cell Contact	PMID: 11812992	Macrophages -> NK (M)	4.38679e-05	Macrophages -> NK	M
1287	Epithelial	T	F11R	ITGAL_ITGB2	0.106935	3	JAM1_ITGAL_ITGB2	JAM1 - (ITGAL+ITGB2)	JAM	Cell-Cell Contact	PMID: 11812992	Epithelial -> T (M)	8.6838e-05	Epithelial -> T	M
1288	Macrophages	T	F11R	ITGAL_ITGB2	0.122802	3	JAM1_ITGAL_ITGB2	JAM1 - (ITGAL+ITGB2)	JAM	Cell-Cell Contact	PMID: 11812992	Macrophages -> T (M)	0.000290713	Macrophages -> T	M
433	B	NK	LCK	CD8 receptor	0.0452754	3	LCK_CD8A_CD8B1	LCK - (CD8A+CD8B1)	LCK	Cell-Cell Contact	PMID: 25427562	B -> NK (HC)	2.55692e-10	B -> NK	HC
434	Epithelial	NK	LCK	CD8 receptor	0.0472928	3	LCK_CD8A_CD8B1	LCK - (CD8A+CD8B1)	LCK	Cell-Cell Contact	PMID: 25427562	Epithelial -> NK (HC)	6.56001e-10	Epithelial -> NK	HC
435	Macrophages	NK	LCK	CD8 receptor	0.0657755	3	LCK_CD8A_CD8B1	LCK - (CD8A+CD8B1)	LCK	Cell-Cell Contact	PMID: 25427562	Macrophages -> NK (HC)	2.49642e-07	Macrophages -> NK	HC
436	mDC	NK	LCK	CD8 receptor	0.0527502	3	LCK_CD8A_CD8B1	LCK - (CD8A+CD8B1)	LCK	Cell-Cell Contact	PMID: 25427562	mDC -> NK (HC)	5.84746e-09	mDC -> NK	HC
437	NK	NK	LCK	CD8 receptor	0.054492	3	LCK_CD8A_CD8B1	LCK - (CD8A+CD8B1)	LCK	Cell-Cell Contact	PMID: 25427562	NK -> NK (HC)	1.07184e-08	NK -> NK	HC
438	T	NK	LCK	CD8 receptor	0.0692997	3	LCK_CD8A_CD8B1	LCK - (CD8A+CD8B1)	LCK	Cell-Cell Contact	PMID: 25427562	T -> NK (HC)	5.40876e-07	T -> NK	HC
1293	B	T	LCK	CD8 receptor	0.0626295	3	LCK_CD8A_CD8B1	LCK - (CD8A+CD8B1)	LCK	Cell-Cell Contact	PMID: 25427562	B -> T (M)	1.16322e-07	B -> T	M
1294	Epithelial	T	LCK	CD8 receptor	0.0722081	3	LCK_CD8A_CD8B1	LCK - (CD8A+CD8B1)	LCK	Cell-Cell Contact	PMID: 25427562	Epithelial -> T (M)	9.67191e-07	Epithelial -> T	M
1295	Macrophages	T	LCK	CD8 receptor	0.102657	3	LCK_CD8A_CD8B1	LCK - (CD8A+CD8B1)	LCK	Cell-Cell Contact	PMID: 25427562	Macrophages -> T (M)	5.88085e-05	Macrophages -> T	M
1296	mDC	T	LCK	CD8 receptor	0.0746756	3	LCK_CD8A_CD8B1	LCK - (CD8A+CD8B1)	LCK	Cell-Cell Contact	PMID: 25427562	mDC -> T (M)	1.52844e-06	mDC -> T	M
1297	NK	T	LCK	CD8 receptor	0.1306	3	LCK_CD8A_CD8B1	LCK - (CD8A+CD8B1)	LCK	Cell-Cell Contact	PMID: 25427562	NK -> T (M)	0.000472733	NK -> T	M
1298	T	T	LCK	CD8 receptor	0.189342	3	LCK_CD8A_CD8B1	LCK - (CD8A+CD8B1)	LCK	Cell-Cell Contact	PMID: 25427562	T -> T (M)	0.005085	T -> T	M
259	Macrophages	Macrophages	LGALS9	CD44	0.220484	3	LGALS9_CD44	LGALS9 - CD44	GALECTIN	Secreted Signaling	PMID: 25065622	Macrophages -> Macrophages (HC)	0.0107218	Macrophages -> Macrophages	HC
989	Macrophages	Macrophages	LGALS9	CD44	0.258545	3	LGALS9_CD44	LGALS9 - CD44	GALECTIN	Secreted Signaling	PMID: 25065622	Macrophages -> Macrophages (M)	0.0209042	Macrophages -> Macrophages	M
990	mDC	Macrophages	LGALS9	CD44	0.137893	2	LGALS9_CD44	LGALS9 - CD44	GALECTIN	Secreted Signaling	PMID: 25065622	mDC -> Macrophages (M)	0.000708768	mDC -> Macrophages	M
991	Macrophages	NK	LGALS9	CD44	0.15197	3	LGALS9_CD44	LGALS9 - CD44	GALECTIN	Secreted Signaling	PMID: 25065622	Macrophages -> NK (M)	0.00138752	Macrophages -> NK	M
992	Macrophages	T	LGALS9	CD44	0.213376	3	LGALS9_CD44	LGALS9 - CD44	GALECTIN	Secreted Signaling	PMID: 25065622	Macrophages -> T (M)	0.00921839	Macrophages -> T	M
247	Macrophages	B	LGALS9	PTPRC	0.0968912	3	LGALS9_CD45	LGALS9 - CD45	GALECTIN	Secreted Signaling	PMID: 30120235	Macrophages -> B (HC)	3.29391e-05	Macrophages -> B	HC
248	Macrophages	mDC	LGALS9	PTPRC	0.127992	3	LGALS9_CD45	LGALS9 - CD45	GALECTIN	Secreted Signaling	PMID: 30120235	Macrophages -> mDC (HC)	0.000404454	Macrophages -> mDC	HC
249	Macrophages	NK	LGALS9	PTPRC	0.110268	3	LGALS9_CD45	LGALS9 - CD45	GALECTIN	Secreted Signaling	PMID: 30120235	Macrophages -> NK (HC)	0.000115207	Macrophages -> NK	HC
250	mDC	NK	LGALS9	PTPRC	0.0777645	3	LGALS9_CD45	LGALS9 - CD45	GALECTIN	Secreted Signaling	PMID: 30120235	mDC -> NK (HC)	2.60174e-06	mDC -> NK	HC
251	Macrophages	T	LGALS9	PTPRC	0.144881	3	LGALS9_CD45	LGALS9 - CD45	GALECTIN	Secreted Signaling	PMID: 30120235	Macrophages -> T (HC)	0.00100555	Macrophages -> T	HC
252	mDC	T	LGALS9	PTPRC	0.0935166	2	LGALS9_CD45	LGALS9 - CD45	GALECTIN	Secreted Signaling	PMID: 30120235	mDC -> T (HC)	2.26968e-05	mDC -> T	HC
967	Macrophages	B	LGALS9	PTPRC	0.139973	3	LGALS9_CD45	LGALS9 - CD45	GALECTIN	Secreted Signaling	PMID: 30120235	Macrophages -> B (M)	0.000789421	Macrophages -> B	M
968	mDC	B	LGALS9	PTPRC	0.095039	3	LGALS9_CD45	LGALS9 - CD45	GALECTIN	Secreted Signaling	PMID: 30120235	mDC -> B (M)	2.69375e-05	mDC -> B	M
969	Macrophages	NK	LGALS9	PTPRC	0.184478	3	LGALS9_CD45	LGALS9 - CD45	GALECTIN	Secreted Signaling	PMID: 30120235	Macrophages -> NK (M)	0.00442398	Macrophages -> NK	M
970	mDC	NK	LGALS9	PTPRC	0.113692	3	LGALS9_CD45	LGALS9 - CD45	GALECTIN	Secreted Signaling	PMID: 30120235	mDC -> NK (M)	0.000151386	mDC -> NK	M
971	Macrophages	T	LGALS9	PTPRC	0.290047	3	LGALS9_CD45	LGALS9 - CD45	GALECTIN	Secreted Signaling	PMID: 30120235	Macrophages -> T (M)	0.0318182	Macrophages -> T	M
972	mDC	T	LGALS9	PTPRC	0.146571	3	LGALS9_CD45	LGALS9 - CD45	GALECTIN	Secreted Signaling	PMID: 30120235	mDC -> T (M)	0.00108886	mDC -> T	M
986	Macrophages	Macrophages	LGALS9	HAVCR2	0.276361	3	LGALS9_HAVCR2	LGALS9 - HAVCR2	GALECTIN	Secreted Signaling	PMID: 27192565	Macrophages -> Macrophages (M)	0.026824	Macrophages -> Macrophages	M
987	mDC	Macrophages	LGALS9	HAVCR2	0.142829	3	LGALS9_HAVCR2	LGALS9 - HAVCR2	GALECTIN	Secreted Signaling	PMID: 27192565	mDC -> Macrophages (M)	0.000910612	mDC -> Macrophages	M
988	Macrophages	mDC	LGALS9	HAVCR2	0.136341	2	LGALS9_HAVCR2	LGALS9 - HAVCR2	GALECTIN	Secreted Signaling	PMID: 27192565	Macrophages -> mDC (M)	0.000652596	Macrophages -> mDC	M
172	B	B	LTa1b2	LTBR	0.0420317	2	LTA_LTB_LTBR	LTA - (LTB+LTBR)	LT	Secreted Signaling	PMID: 24248355	B -> B (HC)	4.65009e-11	B -> B	HC
173	T	B	LTa1b2	LTBR	0.0476587	2	LTA_LTB_LTBR	LTA - (LTB+LTBR)	LT	Secreted Signaling	PMID: 24248355	T -> B (HC)	7.71633e-10	T -> B	HC
174	B	Epithelial	LTa1b2	LTBR	0.0443864	3	LTA_LTB_LTBR	LTA - (LTB+LTBR)	LT	Secreted Signaling	PMID: 24248355	B -> Epithelial (HC)	1.64288e-10	B -> Epithelial	HC
175	NK	Epithelial	LTa1b2	LTBR	0.0439009	2	LTA_LTB_LTBR	LTA - (LTB+LTBR)	LT	Secreted Signaling	PMID: 24248355	NK -> Epithelial (HC)	1.28056e-10	NK -> Epithelial	HC
176	T	Epithelial	LTa1b2	LTBR	0.050709	3	LTA_LTB_LTBR	LTA - (LTB+LTBR)	LT	Secreted Signaling	PMID: 24248355	T -> Epithelial (HC)	2.7262e-09	T -> Epithelial	HC
177	B	Macrophages	LTa1b2	LTBR	0.0626243	3	LTA_LTB_LTBR	LTA - (LTB+LTBR)	LT	Secreted Signaling	PMID: 24248355	B -> Macrophages (HC)	1.16167e-07	B -> Macrophages	HC
178	mDC	Macrophages	LTa1b2	LTBR	0.0689002	3	LTA_LTB_LTBR	LTA - (LTB+LTBR)	LT	Secreted Signaling	PMID: 24248355	mDC -> Macrophages (HC)	4.97461e-07	mDC -> Macrophages	HC
179	NK	Macrophages	LTa1b2	LTBR	0.0616623	3	LTA_LTB_LTBR	LTA - (LTB+LTBR)	LT	Secreted Signaling	PMID: 24248355	NK -> Macrophages (HC)	9.05504e-08	NK -> Macrophages	HC
180	T	Macrophages	LTa1b2	LTBR	0.0759926	3	LTA_LTB_LTBR	LTA - (LTB+LTBR)	LT	Secreted Signaling	PMID: 24248355	T -> Macrophages (HC)	1.92771e-06	T -> Macrophages	HC
181	B	mDC	LTa1b2	LTBR	0.0509263	3	LTA_LTB_LTBR	LTA - (LTB+LTBR)	LT	Secreted Signaling	PMID: 24248355	B -> mDC (HC)	2.96551e-09	B -> mDC	HC
182	mDC	mDC	LTa1b2	LTBR	0.0550003	3	LTA_LTB_LTBR	LTA - (LTB+LTBR)	LT	Secreted Signaling	PMID: 24248355	mDC -> mDC (HC)	1.26992e-08	mDC -> mDC	HC
183	NK	mDC	LTa1b2	LTBR	0.0502883	3	LTA_LTB_LTBR	LTA - (LTB+LTBR)	LT	Secreted Signaling	PMID: 24248355	NK -> mDC (HC)	2.31157e-09	NK -> mDC	HC
184	T	mDC	LTa1b2	LTBR	0.0594277	3	LTA_LTB_LTBR	LTA - (LTB+LTBR)	LT	Secreted Signaling	PMID: 24248355	T -> mDC (HC)	4.92105e-08	T -> mDC	HC
185	B	NK	LTa1b2	LTBR	0.0437698	3	LTA_LTB_LTBR	LTA - (LTB+LTBR)	LT	Secreted Signaling	PMID: 24248355	B -> NK (HC)	1.19609e-10	B -> NK	HC
186	T	NK	LTa1b2	LTBR	0.0499058	3	LTA_LTB_LTBR	LTA - (LTB+LTBR)	LT	Secreted Signaling	PMID: 24248355	T -> NK (HC)	1.98478e-09	T -> NK	HC
187	B	T	LTa1b2	LTBR	0.0514876	3	LTA_LTB_LTBR	LTA - (LTB+LTBR)	LT	Secreted Signaling	PMID: 24248355	B -> T (HC)	3.67339e-09	B -> T	HC
188	mDC	T	LTa1b2	LTBR	0.0556555	3	LTA_LTB_LTBR	LTA - (LTB+LTBR)	LT	Secreted Signaling	PMID: 24248355	mDC -> T (HC)	1.57303e-08	mDC -> T	HC
189	NK	T	LTa1b2	LTBR	0.0508355	3	LTA_LTB_LTBR	LTA - (LTB+LTBR)	LT	Secreted Signaling	PMID: 24248355	NK -> T (HC)	2.86332e-09	NK -> T	HC
190	T	T	LTa1b2	LTBR	0.0601935	3	LTA_LTB_LTBR	LTA - (LTB+LTBR)	LT	Secreted Signaling	PMID: 24248355	T -> T (HC)	6.09569e-08	T -> T	HC
813	B	B	LTa1b2	LTBR	0.0615613	3	LTA_LTB_LTBR	LTA - (LTB+LTBR)	LT	Secreted Signaling	PMID: 24248355	B -> B (M)	8.81716e-08	B -> B	M
814	B	Epithelial	LTa1b2	LTBR	0.0713337	3	LTA_LTB_LTBR	LTA - (LTB+LTBR)	LT	Secreted Signaling	PMID: 24248355	B -> Epithelial (M)	8.16182e-07	B -> Epithelial	M
815	T	Epithelial	LTa1b2	LTBR	0.0876522	3	LTA_LTB_LTBR	LTA - (LTB+LTBR)	LT	Secreted Signaling	PMID: 24248355	T -> Epithelial (M)	1.10982e-05	T -> Epithelial	M
816	B	Macrophages	LTa1b2	LTBR	0.100963	3	LTA_LTB_LTBR	LTA - (LTB+LTBR)	LT	Secreted Signaling	PMID: 24248355	B -> Macrophages (M)	4.99446e-05	B -> Macrophages	M
817	Macrophages	Macrophages	LTa1b2	LTBR	0.123897	3	LTA_LTB_LTBR	LTA - (LTB+LTBR)	LT	Secreted Signaling	PMID: 24248355	Macrophages -> Macrophages (M)	0.000312394	Macrophages -> Macrophages	M
818	mDC	Macrophages	LTa1b2	LTBR	0.0910554	3	LTA_LTB_LTBR	LTA - (LTB+LTBR)	LT	Secreted Signaling	PMID: 24248355	mDC -> Macrophages (M)	1.69995e-05	mDC -> Macrophages	M
819	NK	Macrophages	LTa1b2	LTBR	0.0991825	3	LTA_LTB_LTBR	LTA - (LTB+LTBR)	LT	Secreted Signaling	PMID: 24248355	NK -> Macrophages (M)	4.18079e-05	NK -> Macrophages	M
820	T	Macrophages	LTa1b2	LTBR	0.137151	3	LTA_LTB_LTBR	LTA - (LTB+LTBR)	LT	Secreted Signaling	PMID: 24248355	T -> Macrophages (M)	0.000681479	T -> Macrophages	M
821	B	mDC	LTa1b2	LTBR	0.0689334	3	LTA_LTB_LTBR	LTA - (LTB+LTBR)	LT	Secreted Signaling	PMID: 24248355	B -> mDC (M)	5.0095e-07	B -> mDC	M
822	T	mDC	LTa1b2	LTBR	0.0840538	3	LTA_LTB_LTBR	LTA - (LTB+LTBR)	LT	Secreted Signaling	PMID: 24248355	T -> mDC (M)	6.80982e-06	T -> mDC	M
151	B	Macrophages	LTA	TNFRSF1A	0.0725825	3	LTA_TNFRSF1A	LTA - TNFRSF1A	LT	Secreted Signaling	KEGG: hsa04060	B -> Macrophages (HC)	1.03882e-06	B -> Macrophages	HC
152	mDC	Macrophages	LTA	TNFRSF1A	0.081492	3	LTA_TNFRSF1A	LTA - TNFRSF1A	LT	Secreted Signaling	KEGG: hsa04060	mDC -> Macrophages (HC)	4.68502e-06	mDC -> Macrophages	HC
153	NK	Macrophages	LTA	TNFRSF1A	0.0706662	3	LTA_TNFRSF1A	LTA - TNFRSF1A	LT	Secreted Signaling	KEGG: hsa04060	NK -> Macrophages (HC)	7.14959e-07	NK -> Macrophages	HC
154	T	Macrophages	LTA	TNFRSF1A	0.0925418	3	LTA_TNFRSF1A	LTA - TNFRSF1A	LT	Secreted Signaling	KEGG: hsa04060	T -> Macrophages (HC)	2.0279e-05	T -> Macrophages	HC
792	B	Macrophages	LTA	TNFRSF1A	0.104155	3	LTA_TNFRSF1A	LTA - TNFRSF1A	LT	Secreted Signaling	KEGG: hsa04060	B -> Macrophages (M)	6.76542e-05	B -> Macrophages	M
793	Macrophages	Macrophages	LTA	TNFRSF1A	0.143085	3	LTA_TNFRSF1A	LTA - TNFRSF1A	LT	Secreted Signaling	KEGG: hsa04060	Macrophages -> Macrophages (M)	0.000922088	Macrophages -> Macrophages	M
794	mDC	Macrophages	LTA	TNFRSF1A	0.0979573	3	LTA_TNFRSF1A	LTA - TNFRSF1A	LT	Secreted Signaling	KEGG: hsa04060	mDC -> Macrophages (M)	3.68548e-05	mDC -> Macrophages	M
795	NK	Macrophages	LTA	TNFRSF1A	0.104889	3	LTA_TNFRSF1A	LTA - TNFRSF1A	LT	Secreted Signaling	KEGG: hsa04060	NK -> Macrophages (M)	7.23574e-05	NK -> Macrophages	M
796	T	Macrophages	LTA	TNFRSF1A	0.142173	3	LTA_TNFRSF1A	LTA - TNFRSF1A	LT	Secreted Signaling	KEGG: hsa04060	T -> Macrophages (M)	0.000881689	T -> Macrophages	M
797	B	mDC	LTA	TNFRSF1A	0.075469	3	LTA_TNFRSF1A	LTA - TNFRSF1A	LT	Secreted Signaling	KEGG: hsa04060	B -> mDC (M)	1.7595e-06	B -> mDC	M
798	T	mDC	LTA	TNFRSF1A	0.093588	3	LTA_TNFRSF1A	LTA - TNFRSF1A	LT	Secreted Signaling	KEGG: hsa04060	T -> mDC (M)	2.28826e-05	T -> mDC	M
799	B	T	LTA	TNFRSF1A	0.0884001	3	LTA_TNFRSF1A	LTA - TNFRSF1A	LT	Secreted Signaling	KEGG: hsa04060	B -> T (M)	1.22228e-05	B -> T	M
155	B	B	LTA	TNFRSF1B	0.0419795	2	LTA_TNFRSF1B	LTA - TNFRSF1B	LT	Secreted Signaling	KEGG: hsa04060	B -> B (HC)	4.51458e-11	B -> B	HC
156	T	B	LTA	TNFRSF1B	0.0479622	2	LTA_TNFRSF1B	LTA - TNFRSF1B	LT	Secreted Signaling	KEGG: hsa04060	T -> B (HC)	8.81191e-10	T -> B	HC
157	B	Epithelial	LTA	TNFRSF1B	0.0429747	2	LTA_TNFRSF1B	LTA - TNFRSF1B	LT	Secreted Signaling	KEGG: hsa04060	B -> Epithelial (HC)	7.83747e-11	B -> Epithelial	HC
158	T	Epithelial	LTA	TNFRSF1B	0.0492656	3	LTA_TNFRSF1B	LTA - TNFRSF1B	LT	Secreted Signaling	KEGG: hsa04060	T -> Epithelial (HC)	1.52978e-09	T -> Epithelial	HC
159	B	Macrophages	LTA	TNFRSF1B	0.0608858	3	LTA_TNFRSF1B	LTA - TNFRSF1B	LT	Secreted Signaling	KEGG: hsa04060	B -> Macrophages (HC)	7.3631e-08	B -> Macrophages	HC
160	mDC	Macrophages	LTA	TNFRSF1B	0.0670313	3	LTA_TNFRSF1B	LTA - TNFRSF1B	LT	Secreted Signaling	KEGG: hsa04060	mDC -> Macrophages (HC)	3.31913e-07	mDC -> Macrophages	HC
161	NK	Macrophages	LTA	TNFRSF1B	0.0595299	3	LTA_TNFRSF1B	LTA - TNFRSF1B	LT	Secreted Signaling	KEGG: hsa04060	NK -> Macrophages (HC)	5.06516e-08	NK -> Macrophages	HC
162	T	Macrophages	LTA	TNFRSF1B	0.0743339	3	LTA_TNFRSF1B	LTA - TNFRSF1B	LT	Secreted Signaling	KEGG: hsa04060	T -> Macrophages (HC)	1.4372e-06	T -> Macrophages	HC
163	B	mDC	LTA	TNFRSF1B	0.0485932	3	LTA_TNFRSF1B	LTA - TNFRSF1B	LT	Secreted Signaling	KEGG: hsa04060	B -> mDC (HC)	1.15519e-09	B -> mDC	HC
164	T	mDC	LTA	TNFRSF1B	0.0567936	3	LTA_TNFRSF1B	LTA - TNFRSF1B	LT	Secreted Signaling	KEGG: hsa04060	T -> mDC (HC)	2.2548e-08	T -> mDC	HC
165	B	NK	LTA	TNFRSF1B	0.0434788	2	LTA_TNFRSF1B	LTA - TNFRSF1B	LT	Secreted Signaling	KEGG: hsa04060	B -> NK (HC)	1.02649e-10	B -> NK	HC
166	T	NK	LTA	TNFRSF1B	0.0499293	2	LTA_TNFRSF1B	LTA - TNFRSF1B	LT	Secreted Signaling	KEGG: hsa04060	T -> NK (HC)	2.00358e-09	T -> NK	HC
167	B	T	LTA	TNFRSF1B	0.0517722	3	LTA_TNFRSF1B	LTA - TNFRSF1B	LT	Secreted Signaling	KEGG: hsa04060	B -> T (HC)	4.08735e-09	B -> T	HC
168	Macrophages	T	LTA	TNFRSF1B	0.0676308	3	LTA_TNFRSF1B	LTA - TNFRSF1B	LT	Secreted Signaling	KEGG: hsa04060	Macrophages -> T (HC)	3.78835e-07	Macrophages -> T	HC
169	mDC	T	LTA	TNFRSF1B	0.0561497	3	LTA_TNFRSF1B	LTA - TNFRSF1B	LT	Secreted Signaling	KEGG: hsa04060	mDC -> T (HC)	1.84252e-08	mDC -> T	HC
170	NK	T	LTA	TNFRSF1B	0.0507886	3	LTA_TNFRSF1B	LTA - TNFRSF1B	LT	Secreted Signaling	KEGG: hsa04060	NK -> T (HC)	2.81178e-09	NK -> T	HC
171	T	T	LTA	TNFRSF1B	0.0611846	3	LTA_TNFRSF1B	LTA - TNFRSF1B	LT	Secreted Signaling	KEGG: hsa04060	T -> T (HC)	7.97809e-08	T -> T	HC
800	B	Macrophages	LTA	TNFRSF1B	0.0945874	3	LTA_TNFRSF1B	LTA - TNFRSF1B	LT	Secreted Signaling	KEGG: hsa04060	B -> Macrophages (M)	2.56176e-05	B -> Macrophages	M
801	Macrophages	Macrophages	LTA	TNFRSF1B	0.125533	3	LTA_TNFRSF1B	LTA - TNFRSF1B	LT	Secreted Signaling	KEGG: hsa04060	Macrophages -> Macrophages (M)	0.000347062	Macrophages -> Macrophages	M
802	mDC	Macrophages	LTA	TNFRSF1B	0.0894014	3	LTA_TNFRSF1B	LTA - TNFRSF1B	LT	Secreted Signaling	KEGG: hsa04060	mDC -> Macrophages (M)	1.38738e-05	mDC -> Macrophages	M
803	NK	Macrophages	LTA	TNFRSF1B	0.0951403	3	LTA_TNFRSF1B	LTA - TNFRSF1B	LT	Secreted Signaling	KEGG: hsa04060	NK -> Macrophages (M)	2.72407e-05	NK -> Macrophages	M
804	T	Macrophages	LTA	TNFRSF1B	0.124855	3	LTA_TNFRSF1B	LTA - TNFRSF1B	LT	Secreted Signaling	KEGG: hsa04060	T -> Macrophages (M)	0.000332358	T -> Macrophages	M
805	B	mDC	LTA	TNFRSF1B	0.0700493	3	LTA_TNFRSF1B	LTA - TNFRSF1B	LT	Secreted Signaling	KEGG: hsa04060	B -> mDC (M)	6.31187e-07	B -> mDC	M
806	T	mDC	LTA	TNFRSF1B	0.0853707	2	LTA_TNFRSF1B	LTA - TNFRSF1B	LT	Secreted Signaling	KEGG: hsa04060	T -> mDC (M)	8.18165e-06	T -> mDC	M
807	B	NK	LTA	TNFRSF1B	0.0722395	3	LTA_TNFRSF1B	LTA - TNFRSF1B	LT	Secreted Signaling	KEGG: hsa04060	B -> NK (M)	9.73031e-07	B -> NK	M
808	B	T	LTA	TNFRSF1B	0.0894576	3	LTA_TNFRSF1B	LTA - TNFRSF1B	LT	Secreted Signaling	KEGG: hsa04060	B -> T (M)	1.39717e-05	B -> T	M
809	Macrophages	T	LTA	TNFRSF1B	0.116661	3	LTA_TNFRSF1B	LTA - TNFRSF1B	LT	Secreted Signaling	KEGG: hsa04060	Macrophages -> T (M)	0.000189363	Macrophages -> T	M
810	mDC	T	LTA	TNFRSF1B	0.0848079	3	LTA_TNFRSF1B	LTA - TNFRSF1B	LT	Secreted Signaling	KEGG: hsa04060	mDC -> T (M)	7.56968e-06	mDC -> T	M
811	NK	T	LTA	TNFRSF1B	0.0899552	3	LTA_TNFRSF1B	LTA - TNFRSF1B	LT	Secreted Signaling	KEGG: hsa04060	NK -> T (M)	1.48628e-05	NK -> T	M
812	T	T	LTA	TNFRSF1B	0.116073	3	LTA_TNFRSF1B	LTA - TNFRSF1B	LT	Secreted Signaling	KEGG: hsa04060	T -> T (M)	0.000181322	T -> T	M
874	Epithelial	B	MDK	ITGA4_ITGB1	0.0872506	3	MDK_ITGA4_ITGB1	MDK - (ITGA4+ITGB1)	MK	Secreted Signaling	PMID: 28356350	Epithelial -> B (M)	1.05304e-05	Epithelial -> B	M
875	Macrophages	B	MDK	ITGA4_ITGB1	0.114665	3	MDK_ITGA4_ITGB1	MDK - (ITGA4+ITGB1)	MK	Secreted Signaling	PMID: 28356350	Macrophages -> B (M)	0.000163109	Macrophages -> B	M
876	Epithelial	Macrophages	MDK	ITGA4_ITGB1	0.122502	3	MDK_ITGA4_ITGB1	MDK - (ITGA4+ITGB1)	MK	Secreted Signaling	PMID: 28356350	Epithelial -> Macrophages (M)	0.000284973	Epithelial -> Macrophages	M
877	Macrophages	Macrophages	MDK	ITGA4_ITGB1	0.184217	3	MDK_ITGA4_ITGB1	MDK - (ITGA4+ITGB1)	MK	Secreted Signaling	PMID: 28356350	Macrophages -> Macrophages (M)	0.00439014	Macrophages -> Macrophages	M
878	Epithelial	mDC	MDK	ITGA4_ITGB1	0.0911337	3	MDK_ITGA4_ITGB1	MDK - (ITGA4+ITGB1)	MK	Secreted Signaling	PMID: 28356350	Epithelial -> mDC (M)	1.71608e-05	Epithelial -> mDC	M
879	Macrophages	mDC	MDK	ITGA4_ITGB1	0.121423	3	MDK_ITGA4_ITGB1	MDK - (ITGA4+ITGB1)	MK	Secreted Signaling	PMID: 28356350	Macrophages -> mDC (M)	0.000265033	Macrophages -> mDC	M
880	Epithelial	NK	MDK	ITGA4_ITGB1	0.101524	3	MDK_ITGA4_ITGB1	MDK - (ITGA4+ITGB1)	MK	Secreted Signaling	PMID: 28356350	Epithelial -> NK (M)	5.27539e-05	Epithelial -> NK	M
881	Macrophages	NK	MDK	ITGA4_ITGB1	0.140676	3	MDK_ITGA4_ITGB1	MDK - (ITGA4+ITGB1)	MK	Secreted Signaling	PMID: 28356350	Macrophages -> NK (M)	0.000818082	Macrophages -> NK	M
882	Epithelial	T	MDK	ITGA4_ITGB1	0.128104	3	MDK_ITGA4_ITGB1	MDK - (ITGA4+ITGB1)	MK	Secreted Signaling	PMID: 28356350	Epithelial -> T (M)	0.000407217	Epithelial -> T	M
883	Macrophages	T	MDK	ITGA4_ITGB1	0.197471	3	MDK_ITGA4_ITGB1	MDK - (ITGA4+ITGB1)	MK	Secreted Signaling	PMID: 28356350	Macrophages -> T (M)	0.00632008	Macrophages -> T	M
884	Epithelial	B	MDK	ITGA6_ITGB1	0.0825665	3	MDK_ITGA6_ITGB1	MDK - (ITGA6+ITGB1)	MK	Secreted Signaling	PMID: 28356350	Epithelial -> B (M)	5.49625e-06	Epithelial -> B	M
885	Macrophages	B	MDK	ITGA6_ITGB1	0.106658	3	MDK_ITGA6_ITGB1	MDK - (ITGA6+ITGB1)	MK	Secreted Signaling	PMID: 28356350	Macrophages -> B (M)	8.4755e-05	Macrophages -> B	M
886	Epithelial	Epithelial	MDK	ITGA6_ITGB1	0.0861523	3	MDK_ITGA6_ITGB1	MDK - (ITGA6+ITGB1)	MK	Secreted Signaling	PMID: 28356350	Epithelial -> Epithelial (M)	9.09894e-06	Epithelial -> Epithelial	M
887	Macrophages	Epithelial	MDK	ITGA6_ITGB1	0.112689	2	MDK_ITGA6_ITGB1	MDK - (ITGA6+ITGB1)	MK	Secreted Signaling	PMID: 28356350	Macrophages -> Epithelial (M)	0.000139982	Macrophages -> Epithelial	M
888	Epithelial	Macrophages	MDK	ITGA6_ITGB1	0.125059	3	MDK_ITGA6_ITGB1	MDK - (ITGA6+ITGB1)	MK	Secreted Signaling	PMID: 28356350	Epithelial -> Macrophages (M)	0.00033674	Epithelial -> Macrophages	M
889	Macrophages	Macrophages	MDK	ITGA6_ITGB1	0.190086	3	MDK_ITGA6_ITGB1	MDK - (ITGA6+ITGB1)	MK	Secreted Signaling	PMID: 28356350	Macrophages -> Macrophages (M)	0.00519126	Macrophages -> Macrophages	M
890	Epithelial	mDC	MDK	ITGA6_ITGB1	0.0851431	3	MDK_ITGA6_ITGB1	MDK - (ITGA6+ITGB1)	MK	Secreted Signaling	PMID: 28356350	Epithelial -> mDC (M)	7.9294e-06	Epithelial -> mDC	M
891	Macrophages	mDC	MDK	ITGA6_ITGB1	0.110974	3	MDK_ITGA6_ITGB1	MDK - (ITGA6+ITGB1)	MK	Secreted Signaling	PMID: 28356350	Macrophages -> mDC (M)	0.000122043	Macrophages -> mDC	M
892	Epithelial	NK	MDK	ITGA6_ITGB1	0.0952323	3	MDK_ITGA6_ITGB1	MDK - (ITGA6+ITGB1)	MK	Secreted Signaling	PMID: 28356350	Epithelial -> NK (M)	2.75189e-05	Epithelial -> NK	M
893	Macrophages	NK	MDK	ITGA6_ITGB1	0.128794	3	MDK_ITGA6_ITGB1	MDK - (ITGA6+ITGB1)	MK	Secreted Signaling	PMID: 28356350	Macrophages -> NK (M)	0.000424614	Macrophages -> NK	M
894	Epithelial	T	MDK	ITGA6_ITGB1	0.117582	3	MDK_ITGA6_ITGB1	MDK - (ITGA6+ITGB1)	MK	Secreted Signaling	PMID: 28356350	Epithelial -> T (M)	0.000202515	Epithelial -> T	M
895	Macrophages	T	MDK	ITGA6_ITGB1	0.173363	3	MDK_ITGA6_ITGB1	MDK - (ITGA6+ITGB1)	MK	Secreted Signaling	PMID: 28356350	Macrophages -> T (M)	0.00312526	Macrophages -> T	M
896	Epithelial	Macrophages	MDK	LRP1	0.140319	3	MDK_LRP1	MDK - LRP1	MK	Secreted Signaling	PMID: 28356350	Epithelial -> Macrophages (M)	0.000803445	Epithelial -> Macrophages	M
897	Macrophages	Macrophages	MDK	LRP1	0.228059	3	MDK_LRP1	MDK - LRP1	MK	Secreted Signaling	PMID: 28356350	Macrophages -> Macrophages (M)	0.012465	Macrophages -> Macrophages	M
898	Epithelial	B	MDK	NCL	0.0882852	3	MDK_NCL	MDK - NCL	MK	Secreted Signaling	PMID: 28356350	Epithelial -> B (M)	1.20442e-05	Epithelial -> B	M
899	Macrophages	B	MDK	NCL	0.116476	3	MDK_NCL	MDK - NCL	MK	Secreted Signaling	PMID: 28356350	Macrophages -> B (M)	0.000186806	Macrophages -> B	M
900	Epithelial	Epithelial	MDK	NCL	0.0967358	3	MDK_NCL	MDK - NCL	MK	Secreted Signaling	PMID: 28356350	Epithelial -> Epithelial (M)	3.23973e-05	Epithelial -> Epithelial	M
901	Macrophages	Epithelial	MDK	NCL	0.131619	3	MDK_NCL	MDK - NCL	MK	Secreted Signaling	PMID: 28356350	Macrophages -> Epithelial (M)	0.000501617	Macrophages -> Epithelial	M
902	Epithelial	Macrophages	MDK	NCL	0.136787	3	MDK_NCL	MDK - NCL	MK	Secreted Signaling	PMID: 28356350	Epithelial -> Macrophages (M)	0.000668408	Epithelial -> Macrophages	M
903	Macrophages	Macrophages	MDK	NCL	0.218786	3	MDK_NCL	MDK - NCL	MK	Secreted Signaling	PMID: 28356350	Macrophages -> Macrophages (M)	0.0103509	Macrophages -> Macrophages	M
904	Epithelial	mDC	MDK	NCL	0.0936942	3	MDK_NCL	MDK - NCL	MK	Secreted Signaling	PMID: 28356350	Epithelial -> mDC (M)	2.31615e-05	Epithelial -> mDC	M
905	Macrophages	mDC	MDK	NCL	0.126047	3	MDK_NCL	MDK - NCL	MK	Secreted Signaling	PMID: 28356350	Macrophages -> mDC (M)	0.00035851	Macrophages -> mDC	M
906	Epithelial	NK	MDK	NCL	0.103612	3	MDK_NCL	MDK - NCL	MK	Secreted Signaling	PMID: 28356350	Epithelial -> NK (M)	6.43336e-05	Epithelial -> NK	M
907	Macrophages	NK	MDK	NCL	0.144764	3	MDK_NCL	MDK - NCL	MK	Secreted Signaling	PMID: 28356350	Macrophages -> NK (M)	0.000999964	Macrophages -> NK	M
908	Epithelial	T	MDK	NCL	0.126649	3	MDK_NCL	MDK - NCL	MK	Secreted Signaling	PMID: 28356350	Epithelial -> T (M)	0.000372298	Epithelial -> T	M
909	Macrophages	T	MDK	NCL	0.194	3	MDK_NCL	MDK - NCL	MK	Secreted Signaling	PMID: 28356350	Macrophages -> T (M)	0.00577252	Macrophages -> T	M
870	Epithelial	Epithelial	MDK	SDC4	0.0981322	3	MDK_SDC4	MDK - SDC4	MK	Secreted Signaling	PMID: 28356350	Epithelial -> Epithelial (M)	3.75311e-05	Epithelial -> Epithelial	M
871	Macrophages	Epithelial	MDK	SDC4	0.134243	3	MDK_SDC4	MDK - SDC4	MK	Secreted Signaling	PMID: 28356350	Macrophages -> Epithelial (M)	0.00058193	Macrophages -> Epithelial	M
872	Epithelial	Macrophages	MDK	SDC4	0.105059	3	MDK_SDC4	MDK - SDC4	MK	Secreted Signaling	PMID: 28356350	Epithelial -> Macrophages (M)	7.34821e-05	Epithelial -> Macrophages	M
873	Macrophages	Macrophages	MDK	SDC4	0.147349	3	MDK_SDC4	MDK - SDC4	MK	Secreted Signaling	PMID: 28356350	Macrophages -> Macrophages (M)	0.00112879	Macrophages -> Macrophages	M
132	Epithelial	B	MIF	CD74_CD44	0.064787	3	MIF_CD74_CD44	MIF - (CD74+CD44)	MIF	Secreted Signaling	PMID: 29637711; PMID: 26175090	Epithelial -> B (HC)	1.9796e-07	Epithelial -> B	HC
133	Epithelial	Macrophages	MIF	CD74_CD44	0.112333	3	MIF_CD74_CD44	MIF - (CD74+CD44)	MIF	Secreted Signaling	PMID: 29637711; PMID: 26175090	Epithelial -> Macrophages (HC)	0.000136103	Epithelial -> Macrophages	HC
134	Macrophages	Macrophages	MIF	CD74_CD44	0.272669	3	MIF_CD74_CD44	MIF - (CD74+CD44)	MIF	Secreted Signaling	PMID: 29637711; PMID: 26175090	Macrophages -> Macrophages (HC)	0.0255417	Macrophages -> Macrophages	HC
[truncated: 382 more rows]

## Sheet: Supp Fig 12
Supplementary Figure 12
[truncated: 1,634 more rows]

## Sheet: Supp Fig 13
Supplementary Figure 13
[truncated: 2,031 more rows]
